# Supplementary material for: Antagonistic roles by the conserved nuclear poly(A)-binding proteins PABPN1 and ZC3H14 in nuclear RNA surveillance
Source: Nucleic Acids Res. 2025 Feb 3;53(3):gkaf060. doi: 10.1093/nar/gkaf060 (PMC11788927; doi:10.1093/nar/gkaf060)
Supplement: gkaf060_Supplemental_Files [file gkaf060_supplemental_files.zip › Supplementary Table 10.xlsx]

## Sheet: Overlap up-1.5 N1  down-1.5 H14
Supplementary Table 10. List of genes with >=0.5 cpm that were upregulated 1.5-fold in PABPN1-deficient cell and downregulated 1.5-fold in ZC3H14-deficient cells.
initial_alias	converted_alias	name	description
ENSG00000124159	ENSG00000124159	MATN4	matrilin 4 [Source:HGNC Symbol;Acc:HGNC:6910]
ENSG00000126353	ENSG00000126353	CCR7	C-C motif chemokine receptor 7 [Source:HGNC Symbol;Acc:HGNC:1608]
ENSG00000141854	ENSG00000141854	MISP3	MISP family member 3 [Source:HGNC Symbol;Acc:HGNC:26963]
ENSG00000164171	ENSG00000164171	ITGA2	integrin subunit alpha 2 [Source:HGNC Symbol;Acc:HGNC:6137]
ENSG00000172482	ENSG00000172482	AGXT	alanine--glyoxylate aminotransferase [Source:HGNC Symbol;Acc:HGNC:341]
ENSG00000172594	ENSG00000172594	SMPDL3A	sphingomyelin phosphodiesterase acid like 3A [Source:HGNC Symbol;Acc:HGNC:17389]
ENSG00000177374	ENSG00000177374	HIC1	HIC ZBTB transcriptional repressor 1 [Source:HGNC Symbol;Acc:HGNC:4909]
ENSG00000196890	ENSG00000196890	H2BC26	H2B clustered histone 26 [Source:HGNC Symbol;Acc:HGNC:20514]
ENSG00000205740	ENSG00000205740	None	novel transcript, antisense to GTPBP4
ENSG00000213190	ENSG00000213190	MLLT11	MLLT11 transcription factor 7 cofactor [Source:HGNC Symbol;Acc:HGNC:16997]
ENSG00000213650	ENSG00000213650	None	tyrosine 3-monooxygenase/tryptophan 5-monooxygenase activation protein, epsilon polypeptide (YWHAE) pseudogene
ENSG00000227388	ENSG00000227388	None	novel transcript
ENSG00000228109	ENSG00000228109	MELTF-AS1	MELTF antisense RNA 1 [Source:HGNC Symbol;Acc:HGNC:40373]
ENSG00000231663	ENSG00000231663	COA6-AS1	COA6 antisense RNA 1 [Source:HGNC Symbol;Acc:HGNC:40825]
ENSG00000231742	ENSG00000231742	LINC01273	long intergenic non-protein coding RNA 1273 [Source:HGNC Symbol;Acc:HGNC:50329]
ENSG00000232442	ENSG00000232442	MHENCR	melanoma highly expressed competing endogenous lncRNA for miR-425 and miR-489 [Source:HGNC Symbol;Acc:HGNC:53110]
ENSG00000234779	ENSG00000234779	BNC2-AS1	BNC2 antisense RNA 1 [Source:HGNC Symbol;Acc:HGNC:53727]
ENSG00000238120	ENSG00000238120	LINC01589	long intergenic non-protein coding RNA 1589 [Source:HGNC Symbol;Acc:HGNC:51520]
ENSG00000251151	ENSG00000251151	HOXC-AS3	HOXC cluster antisense RNA 3 [Source:HGNC Symbol;Acc:HGNC:43751]
ENSG00000253106	ENSG00000253106	None	novel transcript, antisense to TATDN1
ENSG00000256073	ENSG00000256073	URB1-AS1	URB1 antisense RNA 1 (head to head) [Source:HGNC Symbol;Acc:HGNC:23128]
ENSG00000259605	ENSG00000259605	None	novel transcript, antisense to SIX5
ENSG00000260260	ENSG00000260260	SNHG19	small nucleolar RNA host gene 19 [Source:HGNC Symbol;Acc:HGNC:49574]
ENSG00000260805	ENSG00000260805	None	novel transcript
ENSG00000262877	ENSG00000262877	None	novel transcript
ENSG00000262903	ENSG00000262903	CTNS-AS1	CTNS antisense RNA 1 [Source:HGNC Symbol;Acc:HGNC:56090]
ENSG00000270006	ENSG00000270006	C16orf95-DT	C16orf95 divergent transcript [Source:HGNC Symbol;Acc:HGNC:55269]
ENSG00000271662	ENSG00000271662	PPP4R2P6	PPP4R2 pseudogene 6 [Source:HGNC Symbol;Acc:HGNC:56518]
ENSG00000272106	ENSG00000272106	None	artifact
ENSG00000272501	ENSG00000272501	None	novel transcript, antisense to HCG27
ENSG00000275494	ENSG00000275494	None	novel transcript
ENSG00000277383	ENSG00000277383	BICRA-AS2	BICRA antisense RNA 2 [Source:HGNC Symbol;Acc:HGNC:56742]
ENSG00000281005	ENSG00000281005	LINC00921	long intergenic non-protein coding RNA 921 [Source:HGNC Symbol;Acc:HGNC:26830]
ENSG00000286214	ENSG00000286214	COPG2IT1	COPG2 imprinted transcript 1 [Source:HGNC Symbol;Acc:HGNC:2238]
ENSG00000287737	ENSG00000287737	None	novel transcript
ENSG00000288935	ENSG00000288935	None	novel transcript
ENSG00000288983	ENSG00000288983	None	novel transcript
ENSG00000288999	ENSG00000288999	None	novel transcript
ENSG00000289913	ENSG00000289913	None	novel transcript
