# Supplementary material for: Antagonistic roles by the conserved nuclear poly(A)-binding proteins PABPN1 and ZC3H14 in nuclear RNA surveillance
Source: Nucleic Acids Res. 2025 Feb 3;53(3):gkaf060. doi: 10.1093/nar/gkaf060 (PMC11788927; doi:10.1093/nar/gkaf060)
Supplement: gkaf060_Supplemental_Files [file gkaf060_supplemental_files.zip › Supplementary Table 3.xlsx]

## Sheet: Unfiltered
Supplementary Table 3. List of proteins analyzed by SAINTexpress from cells expressing BirA-ZC3H14 vs untagged control cells (N=5). Highlighted proteins showed SAINT score ≥ 0.75; BFDR ≤ 0.05; Log2 fold-change ≥ 1.0..
Bait	Prey	PreyGene	Spec	SpecSum	AvgSpec	NumReplicates	ctrlCounts	AvgP	MaxP	TopoAvgP	TopoMaxP	SaintScore	logOddsScore	FoldChange	BFDR
ZC3H14	ACIN1	ACIN1	71|85|87|72|58	373	74.60	5	0|0|0|0|0	1.00	1.00	1.00	1.00	1.00	87.26	746.00	0.00
ZC3H14	AKAP17A	AKAP17A	56|42|69|43|24	234	46.80	5	0|0|0|0|0	1.00	1.00	1.00	1.00	1.00	38.29	468.00	0.00
ZC3H14	ALYREF	ALYREF	3|4|2|5|3	17	3.40	5	0|0|0|0|0	1.00	1.00	1.00	1.00	1.00	4.21	34.00	0.00
ZC3H14	BCLAF1	BCLAF1	44|52|46|37|31	210	42.00	5	0|0|0|0|0	1.00	1.00	1.00	1.00	1.00	48.47	420.00	0.00
ZC3H14	C17orf85	C17orf85	9|7|8|9|4	37	7.40	5	0|0|0|0|0	1.00	1.00	1.00	1.00	1.00	7.80	74.00	0.00
ZC3H14	C19orf47	C19orf47	10|2|9|10|2	33	6.60	5	0|0|0|0|0	0.99	1.00	0.99	1.00	0.99	4.21	66.00	0.00
ZC3H14	CAAP1	CAAP1	15|16|19|17|15	82	16.40	5	0|0|0|0|0	1.00	1.00	1.00	1.00	1.00	24.99	164.00	0.00
ZC3H14	CHTOP	CHTOP	4|5|6|7|4	26	5.20	5	0|0|0|0|0	1.00	1.00	1.00	1.00	1.00	7.80	52.00	0.00
ZC3H14	CPSF6	CPSF6	15|15|12|15|6	63	12.60	5	0|0|0|0|0	1.00	1.00	1.00	1.00	1.00	11.12	126.00	0.00
ZC3H14	DDX39B	DDX39B	17|15|19|14|9	74	14.80	5	0|0|0|0|0	1.00	1.00	1.00	1.00	1.00	15.87	148.00	0.00
ZC3H14	DDX46	DDX46	28|20|33|32|6	119	23.80	5	0|0|0|0|0	1.00	1.00	1.00	1.00	1.00	11.12	238.00	0.00
ZC3H14	ERH	ERH	3|7|5|7|4	26	5.20	5	0|0|1|1|0	0.99	1.00	0.99	1.00	0.99	2.93	13.00	0.00
ZC3H14	FIP1L1	FIP1L1	6|7|4|3|4	24	4.80	5	0|0|0|0|0	1.00	1.00	1.00	1.00	1.00	6.06	48.00	0.00
ZC3H14	FLNA	FLNA	51|52|10|47|1	161	32.20	5	0|0|0|0|0	0.80	1.00	0.80	1.00	0.80	2.18	322.00	0.00
ZC3H14	GPATCH1	GPATCH1	18|23|9|21|21	92	18.40	5	0|0|0|0|0	1.00	1.00	1.00	1.00	1.00	15.87	184.00	0.00
ZC3H14	HIST1H4A	HIST1H4A	3|4|8|4|3	22	4.40	5	0|2|1|0|0	0.93	1.00	0.93	1.00	0.93	1.97	7.33	0.00
ZC3H14	HNRNPK	HNRNPK	9|13|13|16|10	61	12.20	5	0|0|0|0|0	1.00	1.00	1.00	1.00	1.00	15.87	122.00	0.00
ZC3H14	IK	IK	6|9|2|8|6	31	6.20	5	0|0|0|0|0	1.00	1.00	1.00	1.00	1.00	4.21	62.00	0.00
ZC3H14	LENG8	LENG8	15|5|13|12|2	47	9.40	5	0|0|0|0|0	1.00	1.00	1.00	1.00	1.00	4.21	94.00	0.00
ZC3H14	NCL	NCL	5|4|5|11|3	28	5.60	5	0|0|0|0|0	1.00	1.00	1.00	1.00	1.00	6.06	56.00	0.00
ZC3H14	NONO	NONO	18|12|31|17|6	84	16.80	5	0|0|0|0|0	1.00	1.00	1.00	1.00	1.00	11.12	168.00	0.00
ZC3H14	NPM1	NPM1	6|4|2|3|2	17	3.40	5	0|0|0|0|0	0.99	1.00	0.99	1.00	0.99	4.21	34.00	0.00
ZC3H14	NUDT21	NUDT21	7|11|7|5|2	32	6.40	5	0|0|0|0|0	1.00	1.00	1.00	1.00	1.00	4.21	64.00	0.00
ZC3H14	PCF11	PCF11	43|54|34|48|27	206	41.20	5	0|0|0|0|0	1.00	1.00	1.00	1.00	1.00	42.66	412.00	0.00
ZC3H14	PNISR	PNISR	5|3|5|4|2	19	3.80	5	0|0|0|0|0	1.00	1.00	1.00	1.00	1.00	4.21	38.00	0.00
ZC3H14	PNN	PNN	35|39|49|35|22	180	36.00	5	0|0|0|0|0	1.00	1.00	1.00	1.00	1.00	35.35	360.00	0.00
ZC3H14	POLDIP3	POLDIP3	41|38|65|47|20	211	42.20	5	0|0|0|0|0	1.00	1.00	1.00	1.00	1.00	32.41	422.00	0.00
ZC3H14	RBBP6	RBBP6	28|18|22|30|8	106	21.20	5	0|0|0|0|0	1.00	1.00	1.00	1.00	1.00	14.30	212.00	0.00
ZC3H14	RBM10	RBM10	19|15|10|16|10	70	14.00	5	0|0|0|0|0	1.00	1.00	1.00	1.00	1.00	17.41	140.00	0.00
ZC3H14	RBM17	RBM17	7|4|2|6|2	21	4.20	5	0|0|0|0|0	0.99	1.00	0.99	1.00	0.99	4.21	42.00	0.00
ZC3H14	RBM26	RBM26	83|70|107|73|31	364	72.80	5	0|0|0|0|0	1.00	1.00	1.00	1.00	1.00	48.47	728.00	0.00
ZC3H14	RBM27	RBM27	49|61|67|39|30	246	49.20	5	0|0|0|0|0	1.00	1.00	1.00	1.00	1.00	47.02	492.00	0.00
ZC3H14	RBM33	RBM33	27|24|32|28|12	123	24.60	5	0|0|0|0|0	1.00	1.00	1.00	1.00	1.00	20.47	246.00	0.00
ZC3H14	RNPS1	RNPS1	5|6|5|3|2	21	4.20	5	0|0|0|0|0	1.00	1.00	1.00	1.00	1.00	4.21	42.00	0.00
ZC3H14	SAP30BP	SAP30BP	6|8|7|6|5	32	6.40	5	0|0|0|0|0	1.00	1.00	1.00	1.00	1.00	9.48	64.00	0.00
ZC3H14	SARNP	SARNP	7|8|9|7|7	38	7.60	5	0|0|0|0|0	1.00	1.00	1.00	1.00	1.00	12.72	76.00	0.00
ZC3H14	SCAF1	SCAF1	4|8|5|2|2	21	4.20	5	0|0|0|0|0	0.99	1.00	0.99	1.00	0.99	4.21	42.00	0.00
ZC3H14	SF3B2	SF3B2	13|13|12|15|7	60	12.00	5	0|0|0|0|0	1.00	1.00	1.00	1.00	1.00	12.72	120.00	0.00
ZC3H14	SFPQ	SFPQ	3|3|2|5|3	16	3.20	5	0|0|0|0|0	1.00	1.00	1.00	1.00	1.00	4.21	32.00	0.00
ZC3H14	SFSWAP	SFSWAP	4|7|3|5|2	21	4.20	5	0|0|0|0|0	1.00	1.00	1.00	1.00	1.00	4.21	42.00	0.00
ZC3H14	SNW1	SNW1	13|15|7|19|8	62	12.40	5	0|0|0|0|0	1.00	1.00	1.00	1.00	1.00	12.72	124.00	0.00
ZC3H14	SON	SON	54|61|64|53|53	285	57.00	5	0|0|0|0|0	1.00	1.00	1.00	1.00	1.00	80.12	570.00	0.00
ZC3H14	SRRM1	SRRM1	13|16|14|14|3	60	12.00	5	0|0|0|0|0	1.00	1.00	1.00	1.00	1.00	6.06	120.00	0.00
ZC3H14	SRRM2	SRRM2	49|42|49|48|24	212	42.40	5	0|0|0|0|0	1.00	1.00	1.00	1.00	1.00	38.29	424.00	0.00
ZC3H14	THOC2	THOC2	34|24|40|33|9	140	28.00	5	0|0|0|0|0	1.00	1.00	1.00	1.00	1.00	15.87	280.00	0.00
ZC3H14	THRAP3	THRAP3	26|35|41|32|21	155	31.00	5	0|0|0|0|0	1.00	1.00	1.00	1.00	1.00	33.89	310.00	0.00
ZC3H14	TOX4	TOX4	10|10|9|11|9	49	9.80	5	0|0|0|0|0	1.00	1.00	1.00	1.00	1.00	15.87	98.00	0.00
ZC3H14	TPR	TPR	111|135|161|112|96	615	123.00	5	0|0|0|0|0	1.00	1.00	1.00	1.00	1.00	141.31	1230.00	0.00
ZC3H14	TPX2	TPX2	18|19|7|18|14	76	15.20	5	0|0|0|0|0	1.00	1.00	1.00	1.00	1.00	12.72	152.00	0.00
ZC3H14	U2SURP	U2SURP	15|12|15|18|9	69	13.80	5	0|0|0|0|0	1.00	1.00	1.00	1.00	1.00	15.87	138.00	0.00
ZC3H14	ZBTB33	ZBTB33	19|11|13|14|8	65	13.00	5	0|0|0|0|0	1.00	1.00	1.00	1.00	1.00	14.30	130.00	0.00
ZC3H14	ZC3H11A	ZC3H11A	73|46|93|55|31	298	59.60	5	0|0|0|0|0	1.00	1.00	1.00	1.00	1.00	48.47	596.00	0.00
ZC3H14	H14	H14	130|99|143|92|66	530	106.00	5	0|0|0|0|0	1.00	1.00	1.00	1.00	1.00	98.68	1060.00	0.00
ZC3H14	ZC3H18	ZC3H18	17|18|23|22|9	89	17.80	5	0|0|0|0|0	1.00	1.00	1.00	1.00	1.00	15.87	178.00	0.00
ZC3H14	ZFC3H1	ZFC3H1	57|31|70|54|16	228	45.60	5	0|0|0|0|0	1.00	1.00	1.00	1.00	1.00	26.48	456.00	0.00
ZC3H14	ZNF318	ZNF318	33|37|32|40|23	165	33.00	5	0|0|0|0|0	1.00	1.00	1.00	1.00	1.00	36.82	330.00	0.00
ZC3H14	CCT8	CCT8	16|22|7|15|0	60	12.00	5	0|0|0|0|0	0.80	1.00	0.80	1.00	0.80	-0.32	120.00	0.01
ZC3H14	SF3B1	SF3B1	26|10|18|21|1	76	15.20	5	0|0|0|0|0	0.80	1.00	0.80	1.00	0.80	2.18	152.00	0.01
ZC3H14	SUGP1	SUGP1	10|9|1|15|7	42	8.40	5	0|0|0|0|0	0.80	1.00	0.80	1.00	0.80	2.18	84.00	0.01
ZC3H14	MFAP1	MFAP1	11|8|1|8|4	32	6.40	5	0|0|0|0|0	0.80	1.00	0.80	1.00	0.80	2.18	64.00	0.02
ZC3H14	NUP153	NUP153	10|10|1|11|5	37	7.40	5	0|0|0|0|0	0.80	1.00	0.80	1.00	0.80	2.18	74.00	0.02
ZC3H14	SART1	SART1	8|8|0|12|7	35	7.00	5	0|0|0|0|0	0.80	1.00	0.80	1.00	0.80	-0.32	70.00	0.02
ZC3H14	TMPO	TMPO	6|5|0|8|5	24	4.80	5	0|0|0|0|0	0.80	1.00	0.80	1.00	0.80	-0.32	48.00	0.02
ZC3H14	CHERP	CHERP	8|7|1|8|4	28	5.60	5	0|0|0|0|0	0.80	1.00	0.80	1.00	0.80	2.18	56.00	0.03
ZC3H14	KHSRP	KHSRP	5|8|0|10|4	27	5.40	5	0|0|0|0|0	0.80	1.00	0.80	1.00	0.80	-0.32	54.00	0.03
ZC3H14	RPRD2	RPRD2	6|13|0|12|4	35	7.00	5	0|0|0|0|0	0.80	1.00	0.80	1.00	0.80	-0.32	70.00	0.03
ZC3H14	BRD4	BRD4	6|10|1|11|3	31	6.20	5	0|0|0|0|0	0.80	1.00	0.80	1.00	0.80	2.18	62.00	0.04
ZC3H14	CXorf56	CXorf56	5|4|4|3|0	16	3.20	5	0|0|0|0|0	0.80	1.00	0.80	1.00	0.80	-0.32	32.00	0.04
ZC3H14	PABPN1	PABPN1	3|1|6|13|4	27	5.40	5	0|0|0|0|0	0.80	1.00	0.80	1.00	0.80	2.18	54.00	0.04
ZC3H14	THOC1	THOC1	3|7|1|9|3	23	4.60	5	0|0|0|0|0	0.80	1.00	0.80	1.00	0.80	2.18	46.00	0.04
ZC3H14	YLPM1	YLPM1	5|5|1|7|3	21	4.20	5	0|0|0|0|0	0.80	1.00	0.80	1.00	0.80	2.18	42.00	0.04
ZC3H14	MKL2	MKL2	3|5|3|9|0	20	4.00	5	0|0|0|0|0	0.80	1.00	0.80	1.00	0.80	-0.32	40.00	0.05
ZC3H14	MMTAG2	MMTAG2	5|7|3|3|1	19	3.80	5	0|0|0|0|0	0.80	1.00	0.80	1.00	0.80	2.18	38.00	0.05
ZC3H14	MRE11A	MRE11A	9|6|2|11|0	28	5.60	5	0|0|0|0|0	0.80	1.00	0.80	1.00	0.80	-0.32	56.00	0.05
ZC3H14	PCNP	PCNP	3|4|3|3|0	13	2.60	5	0|0|0|0|0	0.80	1.00	0.80	1.00	0.80	-0.32	26.00	0.05
ZC3H14	DDX42	DDX42	11|2|4|11|1	29	5.80	5	0|0|0|0|0	0.80	1.00	0.80	1.00	0.80	2.18	58.00	0.06
ZC3H14	HNRNPA1	HNRNPA1	8|2|9|4|1	24	4.80	5	0|0|0|0|0	0.80	1.00	0.80	1.00	0.80	2.18	48.00	0.06
ZC3H14	NASP	NASP	5|7|2|8|0	22	4.40	5	0|0|0|0|0	0.80	1.00	0.80	1.00	0.80	-0.32	44.00	0.06
ZC3H14	PRPF3	PRPF3	8|5|2|9|1	25	5.00	5	0|0|0|0|0	0.80	1.00	0.80	1.00	0.80	2.18	50.00	0.06
ZC3H14	SF1	SF1	7|6|1|6|2	22	4.40	5	0|0|0|0|0	0.80	1.00	0.80	1.00	0.80	2.18	44.00	0.06
ZC3H14	TCOF1	TCOF1	8|7|1|4|2	22	4.40	5	0|0|0|0|0	0.80	1.00	0.80	1.00	0.80	2.18	44.00	0.06
ZC3H14	HNRNPU	HNRNPU	4|2|6|7|1	20	4.00	5	0|0|0|0|0	0.80	1.00	0.80	1.00	0.80	2.18	40.00	0.07
ZC3H14	SAFB	SAFB	5|3|0|5|2	15	3.00	5	0|0|0|0|0	0.80	1.00	0.80	1.00	0.80	-0.32	30.00	0.07
ZC3H14	SF3A1	SF3A1	4|6|0|9|2	21	4.20	5	0|0|0|0|0	0.80	1.00	0.80	1.00	0.80	-0.32	42.00	0.07
ZC3H14	SNRPA1	SNRPA1	5|6|2|4|1	18	3.60	5	0|0|0|0|0	0.80	1.00	0.80	1.00	0.80	2.18	36.00	0.07
ZC3H14	SPEN	SPEN	10|3|1|5|2	21	4.20	5	0|0|0|0|0	0.80	1.00	0.80	1.00	0.80	2.18	42.00	0.07
ZC3H14	TRIM28	TRIM28	3|6|0|8|2	19	3.80	5	0|0|0|0|0	0.80	1.00	0.80	1.00	0.80	-0.32	38.00	0.07
ZC3H14	CCNK	CCNK	4|2|2|2|0	10	2.00	5	0|0|0|0|0	0.79	1.00	0.79	1.00	0.79	-0.32	20.00	0.08
ZC3H14	DVL2	DVL2	6|2|2|5|1	16	3.20	5	0|0|0|0|0	0.79	1.00	0.79	1.00	0.79	2.18	32.00	0.08
ZC3H14	HSPA8	HSPA8	8|9|6|4|1	28	5.60	5	1|0|3|2|0	0.75	1.00	0.75	1.00	0.75	-2.62	4.67	0.08
ZC3H14	PRPF40A	PRPF40A	3|6|1|2|3	15	3.00	5	0|0|0|0|0	0.80	1.00	0.80	1.00	0.80	2.18	30.00	0.08
ZC3H14	SLU7	SLU7	3|5|0|3|2	13	2.60	5	0|0|0|0|0	0.80	1.00	0.80	1.00	0.80	-0.32	26.00	0.08
ZC3H14	SRSF11	SRSF11	3|3|2|3|0	11	2.20	5	0|0|0|0|0	0.80	1.00	0.80	1.00	0.80	-0.32	22.00	0.08
ZC3H14	TCERG1	TCERG1	7|13|1|7|1	29	5.80	5	0|0|0|0|0	0.60	1.00	0.60	1.00	0.60	2.18	58.00	0.08
ZC3H14	CDC5L	CDC5L	5|6|0|9|1	21	4.20	5	0|0|0|0|0	0.60	1.00	0.60	1.00	0.60	-0.32	42.00	0.09
ZC3H14	TFIP11	TFIP11	9|1|4|12|0	26	5.20	5	0|0|0|0|0	0.60	1.00	0.60	1.00	0.60	-0.32	52.00	0.09
ZC3H14	XAB2	XAB2	10|0|5|7|0	22	4.40	5	0|0|0|0|0	0.60	1.00	0.60	1.00	0.60	-0.32	44.00	0.09
ZC3H14	HNRNPR	HNRNPR	5|4|1|4|1	15	3.00	5	0|0|0|0|0	0.60	1.00	0.60	1.00	0.60	2.18	30.00	0.10
ZC3H14	PAPOLA	PAPOLA	7|4|0|8|0	19	3.80	5	0|0|0|0|0	0.60	1.00	0.60	1.00	0.60	-0.32	38.00	0.10
ZC3H14	PPP1R10	PPP1R10	4|5|0|4|1	14	2.80	5	0|0|0|0|0	0.60	1.00	0.60	1.00	0.60	-0.32	28.00	0.10
ZC3H14	CRK	CRK	5|3|0|7|0	15	3.00	5	0|0|0|0|0	0.60	1.00	0.60	1.00	0.60	-0.32	30.00	0.11
ZC3H14	HNRNPM	HNRNPM	6|3|0|6|1	16	3.20	5	0|0|0|0|0	0.60	1.00	0.60	1.00	0.60	-0.32	32.00	0.11
ZC3H14	MDC1	MDC1	6|7|1|3|1	18	3.60	5	0|0|0|0|0	0.60	1.00	0.60	1.00	0.60	2.18	36.00	0.11
ZC3H14	CPSF7	CPSF7	3|3|0|4|0	10	2.00	5	0|0|0|0|0	0.60	1.00	0.60	1.00	0.60	-0.32	20.00	0.12
ZC3H14	CWC15	CWC15	5|3|1|3|1	13	2.60	5	0|0|0|0|0	0.60	1.00	0.60	1.00	0.60	2.18	26.00	0.12
ZC3H14	RP9	RP9	3|4|0|3|0	10	2.00	5	0|0|0|0|0	0.60	1.00	0.60	1.00	0.60	-0.32	20.00	0.12
ZC3H14	RPA1	RPA1	3|4|0|3|0	10	2.00	5	0|0|0|0|0	0.60	1.00	0.60	1.00	0.60	-0.32	20.00	0.12
ZC3H14	PUF60	PUF60	4|2|0|7|0	13	2.60	5	0|0|0|0|0	0.60	1.00	0.60	1.00	0.60	-0.32	26.00	0.13
ZC3H14	RBM25	RBM25	4|1|2|5|1	13	2.60	5	0|0|0|0|0	0.60	1.00	0.60	1.00	0.60	2.18	26.00	0.13
ZC3H14	SCML2	SCML2	8|2|0|4|0	14	2.80	5	0|0|0|0|0	0.60	1.00	0.60	1.00	0.60	-0.32	28.00	0.13
ZC3H14	TAGLN2	TAGLN2	3|3|0|3|0	9	1.80	5	0|0|0|0|0	0.60	1.00	0.60	1.00	0.60	-0.32	18.00	0.13
ZC3H14	C19orf43	C19orf43	2|3|1|3|0	9	1.80	5	0|0|0|0|0	0.60	1.00	0.60	1.00	0.60	-0.32	18.00	0.14
ZC3H14	CRKL	CRKL	3|2|1|7|0	13	2.60	5	0|0|0|0|0	0.60	1.00	0.60	1.00	0.60	-0.32	26.00	0.14
ZC3H14	FUBP1	FUBP1	3|3|0|2|0	8	1.60	5	0|0|0|0|0	0.60	1.00	0.60	1.00	0.60	-0.32	16.00	0.14
ZC3H14	JMJD1C	JMJD1C	5|2|0|2|0	9	1.80	5	0|0|0|0|0	0.59	1.00	0.59	1.00	0.59	-0.32	18.00	0.14
ZC3H14	NELFE	NELFE	2|2|0|5|0	9	1.80	5	0|0|0|0|0	0.59	1.00	0.59	1.00	0.59	-0.32	18.00	0.14
ZC3H14	DDX39A	DDX39A	2|2|1|2|1	8	1.60	5	0|0|0|0|0	0.59	0.99	0.59	0.99	0.59	2.18	16.00	0.15
ZC3H14	FUS	FUS	1|2|2|3|1	9	1.80	5	0|0|0|0|0	0.59	1.00	0.59	1.00	0.59	2.18	18.00	0.15
ZC3H14	ILF3	ILF3	2|2|0|2|1	7	1.40	5	0|0|0|0|0	0.59	0.99	0.59	0.99	0.59	-0.32	14.00	0.15
ZC3H14	HIST1H1E	HIST1H1E	0|6|12|0|6	24	4.80	5	0|3|4|0|0	0.56	0.99	0.56	0.99	0.56	-4.86	3.43	0.15
ZC3H14	HNRNPA2B1	HNRNPA2B1	7|0|5|1|0	13	2.60	5	0|0|0|0|0	0.40	1.00	0.40	1.00	0.40	-0.32	26.00	0.16
ZC3H14	NUMA1	NUMA1	16|1|0|7|1	25	5.00	5	0|0|0|0|0	0.40	1.00	0.40	1.00	0.40	-0.32	50.00	0.16
ZC3H14	ZFR	ZFR	5|1|0|5|0	11	2.20	5	0|0|0|0|0	0.40	1.00	0.40	1.00	0.40	-0.32	22.00	0.16
ZC3H14	API5	API5	0|5|0|5|0	10	2.00	5	0|0|0|0|0	0.40	1.00	0.40	1.00	0.40	-0.32	20.00	0.16
ZC3H14	DDX41	DDX41	4|1|1|5|0	11	2.20	5	0|0|0|0|0	0.40	1.00	0.40	1.00	0.40	-0.32	22.00	0.17
ZC3H14	HCFC1	HCFC1	8|1|1|4|0	14	2.80	5	0|0|0|0|0	0.40	1.00	0.40	1.00	0.40	-0.32	28.00	0.17
ZC3H14	RBM11	RBM11	5|1|1|4|1	12	2.40	5	0|0|0|0|0	0.40	1.00	0.40	1.00	0.40	2.18	24.00	0.17
ZC3H14	DDX5	DDX5	4|0|0|3|0	7	1.40	5	0|0|0|0|0	0.40	1.00	0.40	1.00	0.40	-0.32	14.00	0.18
ZC3H14	HNRNPL	HNRNPL	4|0|0|3|0	7	1.40	5	0|0|0|0|0	0.40	1.00	0.40	1.00	0.40	-0.32	14.00	0.18
ZC3H14	EEF1A1	EEF1A1	4|1|0|3|0	8	1.60	5	0|0|1|0|0	0.40	1.00	0.40	1.00	0.40	-0.66	8.00	0.19
ZC3H14	PPIL4	PPIL4	3|1|0|3|0	7	1.40	5	0|0|0|0|0	0.40	1.00	0.40	1.00	0.40	-0.32	14.00	0.19
ZC3H14	HIST1H2BL	HIST1H2BL	0|0|5|3|0	8	1.60	5	0|0|1|0|0	0.40	1.00	0.40	1.00	0.40	-0.66	8.00	0.19
ZC3H14	CDK12	CDK12	4|0|0|2|1	7	1.40	5	0|0|0|0|0	0.40	1.00	0.40	1.00	0.40	-0.32	14.00	0.20
ZC3H14	SETD2	SETD2	2|0|0|3|1	6	1.20	5	0|0|0|0|0	0.40	1.00	0.40	1.00	0.40	-0.32	12.00	0.20
ZC3H14	WDR33	WDR33	3|0|1|2|0	6	1.20	5	0|0|0|0|0	0.40	1.00	0.40	1.00	0.40	-0.32	12.00	0.20
ZC3H14	ZNF256	ZNF256	2|0|3|0|0	5	1.00	5	0|0|0|0|0	0.40	1.00	0.40	1.00	0.40	-0.32	10.00	0.20
ZC3H14	ZNF638	ZNF638	3|0|0|2|0	5	1.00	5	0|0|0|0|0	0.40	1.00	0.40	1.00	0.40	-0.32	10.00	0.20
ZC3H14	HSPA1B	HSPA1B	0|2|0|3|0	5	1.00	5	0|0|0|0|0	0.40	1.00	0.40	1.00	0.40	-0.32	10.00	0.20
ZC3H14	PPIG	PPIG	0|2|0|3|1	6	1.20	5	0|0|0|0|0	0.40	1.00	0.40	1.00	0.40	-0.32	12.00	0.20
ZC3H14	AHNAK	AHNAK	2|1|0|2|1	6	1.20	5	0|0|0|0|0	0.39	0.99	0.39	0.99	0.39	-0.32	12.00	0.22
ZC3H14	CACTIN	CACTIN	2|0|0|2|0	4	0.80	5	0|0|0|0|0	0.39	0.99	0.39	0.99	0.39	-0.32	8.00	0.22
ZC3H14	CSTF2	CSTF2	2|2|0|0|0	4	0.80	5	0|0|0|0|0	0.39	0.99	0.39	0.99	0.39	-0.32	8.00	0.22
ZC3H14	H3F3B	H3F3B	2|2|0|1|0	5	1.00	5	0|0|0|0|0	0.39	0.99	0.39	0.99	0.39	-0.32	10.00	0.22
ZC3H14	LUC7L3	LUC7L3	2|1|2|1|0	6	1.20	5	0|0|0|0|0	0.39	0.99	0.39	0.99	0.39	-0.32	12.00	0.22
ZC3H14	MATR3	MATR3	2|1|0|2|0	5	1.00	5	0|0|0|0|0	0.39	0.99	0.39	0.99	0.39	-0.32	10.00	0.22
ZC3H14	NUCKS1	NUCKS1	0|2|0|2|0	4	0.80	5	0|0|0|0|0	0.39	0.99	0.39	0.99	0.39	-0.32	8.00	0.22
ZC3H14	WDR70	WDR70	0|2|0|2|0	4	0.80	5	0|0|0|0|0	0.39	0.99	0.39	0.99	0.39	-0.32	8.00	0.22
ZC3H14	HIST1H1C	HIST1H1C	6|1|1|3|1	12	2.40	5	3|0|0|0|0	0.37	0.97	0.37	0.97	0.37	0.06	4.00	0.24
ZC3H14	HIST1H2AJ	HIST1H2AJ	4|0|6|2|0	12	2.40	5	3|0|3|2|0	0.30	0.91	0.30	0.91	0.30	-5.95	1.50	0.24
ZC3H14	RPS27A	RPS27A	5|2|0|1|0	8	1.60	5	0|1|0|2|0	0.34	0.99	0.34	0.99	0.34	-2.15	2.67	0.24
ZC3H14	JUP	JUP	13|0|0|0|0	13	2.60	5	0|0|0|0|1	0.20	1.00	0.20	1.00	0.20	-0.66	13.00	0.25
ZC3H14	KRT6B	KRT6B	33|0|0|0|0	33	6.60	5	0|0|0|0|0	0.20	1.00	0.20	1.00	0.20	-0.32	66.00	0.25
ZC3H14	ACTG1	ACTG1	0|0|5|12|0	17	3.40	5	0|0|5|6|0	0.28	0.96	0.28	0.96	0.28	-7.89	1.55	0.25
ZC3H14	DSG1	DSG1	12|0|0|0|0	12	2.40	5	0|0|0|0|0	0.20	1.00	0.20	1.00	0.20	-0.32	24.00	0.26
ZC3H14	DSP	DSP	17|0|0|0|0	17	3.40	5	0|0|0|0|0	0.20	1.00	0.20	1.00	0.20	-0.32	34.00	0.26
ZC3H14	MKI67	MKI67	6|0|0|0|0	6	1.20	5	0|0|0|0|0	0.20	1.00	0.20	1.00	0.20	-0.32	12.00	0.26
ZC3H14	SAP18	SAP18	0|6|1|0|0	7	1.40	5	0|0|0|0|0	0.20	1.00	0.20	1.00	0.20	-0.32	14.00	0.26
ZC3H14	KPRP	KPRP	5|0|0|0|0	5	1.00	5	0|0|0|0|0	0.20	1.00	0.20	1.00	0.20	-0.32	10.00	0.27
ZC3H14	RANBP2	RANBP2	5|0|0|0|0	5	1.00	5	0|0|0|0|0	0.20	1.00	0.20	1.00	0.20	-0.32	10.00	0.27
ZC3H14	HSPA1A	HSPA1A	4|0|0|0|0	4	0.80	5	0|0|0|0|0	0.20	1.00	0.20	1.00	0.20	-0.32	8.00	0.28
ZC3H14	HSPA5	HSPA5	1|4|0|0|0	5	1.00	5	0|0|0|0|0	0.20	1.00	0.20	1.00	0.20	-0.32	10.00	0.28
ZC3H14	SIN3B	SIN3B	4|0|0|0|0	4	0.80	5	0|0|0|0|0	0.20	1.00	0.20	1.00	0.20	-0.32	8.00	0.28
ZC3H14	CHD4	CHD4	3|0|0|0|0	3	0.60	5	0|0|0|0|0	0.20	1.00	0.20	1.00	0.20	-0.32	6.00	0.29
ZC3H14	CIZ1	CIZ1	1|1|0|3|0	5	1.00	5	0|0|0|0|0	0.20	1.00	0.20	1.00	0.20	-0.32	10.00	0.29
ZC3H14	DHX15	DHX15	1|3|0|0|0	4	0.80	5	0|0|0|0|0	0.20	1.00	0.20	1.00	0.20	-0.32	8.00	0.29
ZC3H14	DIDO1	DIDO1	3|1|0|1|0	5	1.00	5	0|0|0|0|0	0.20	1.00	0.20	1.00	0.20	-0.32	10.00	0.29
ZC3H14	FAM208A	FAM208A	3|0|0|1|0	4	0.80	5	0|0|0|0|0	0.20	1.00	0.20	1.00	0.20	-0.32	8.00	0.29
ZC3H14	TAF15	TAF15	3|0|1|1|0	5	1.00	5	0|0|0|0|0	0.20	1.00	0.20	1.00	0.20	-0.32	10.00	0.29
ZC3H14	TXNL1	TXNL1	1|1|0|3|0	5	1.00	5	0|0|0|0|0	0.20	1.00	0.20	1.00	0.20	-0.32	10.00	0.29
ZC3H14	ZC3H4	ZC3H4	0|1|0|3|0	4	0.80	5	0|0|0|0|0	0.20	1.00	0.20	1.00	0.20	-0.32	8.00	0.29
ZC3H14	TUBA1A	TUBA1A	0|0|0|3|0	3	0.60	5	0|0|0|0|0	0.20	1.00	0.20	1.00	0.20	-0.32	6.00	0.29
ZC3H14	LOXL2	LOXL2	1|1|6|0|0	8	1.60	5	1|0|2|0|0	0.20	1.00	0.20	1.00	0.20	-2.15	2.67	0.31
ZC3H14	ADAR	ADAR	2|1|0|0|0	3	0.60	5	0|0|0|0|0	0.20	0.99	0.20	0.99	0.20	-0.32	6.00	0.32
ZC3H14	CORO1B	CORO1B	2|0|0|0|0	2	0.40	5	0|0|0|0|0	0.20	0.99	0.20	0.99	0.20	-0.32	4.00	0.32
ZC3H14	CROCC	CROCC	2|0|0|0|0	2	0.40	5	0|0|0|0|0	0.20	0.99	0.20	0.99	0.20	-0.32	4.00	0.32
ZC3H14	EXOSC10	EXOSC10	2|0|0|0|0	2	0.40	5	0|0|0|0|0	0.20	0.99	0.20	0.99	0.20	-0.32	4.00	0.32
ZC3H14	HIST3H2BB	HIST3H2BB	2|0|0|0|0	2	0.40	5	0|0|0|0|0	0.20	0.99	0.20	0.99	0.20	-0.32	4.00	0.32
ZC3H14	HNRNPA3	HNRNPA3	2|0|0|0|0	2	0.40	5	0|0|0|0|0	0.20	0.99	0.20	0.99	0.20	-0.32	4.00	0.32
ZC3H14	HNRNPF	HNRNPF	1|2|1|0|0	4	0.80	5	0|0|0|0|0	0.20	0.99	0.20	0.99	0.20	-0.32	8.00	0.32
ZC3H14	ISY1	ISY1	1|1|0|2|1	5	1.00	5	0|0|0|0|0	0.20	0.99	0.20	0.99	0.20	-0.32	10.00	0.32
ZC3H14	PRPF4B	PRPF4B	2|1|0|1|0	4	0.80	5	0|0|0|0|0	0.20	0.99	0.20	0.99	0.20	-0.32	8.00	0.32
ZC3H14	RBMX	RBMX	1|0|2|1|0	4	0.80	5	0|0|0|0|0	0.20	0.99	0.20	0.99	0.20	-0.32	8.00	0.32
ZC3H14	RYR1	RYR1	2|0|0|0|0	2	0.40	5	0|0|0|0|0	0.20	0.99	0.20	0.99	0.20	-0.32	4.00	0.32
ZC3H14	SMARCE1	SMARCE1	2|1|0|1|0	4	0.80	5	0|0|0|0|0	0.20	0.99	0.20	0.99	0.20	-0.32	8.00	0.32
ZC3H14	SNRPD3	SNRPD3	1|2|0|1|0	4	0.80	5	0|0|0|0|0	0.20	0.99	0.20	0.99	0.20	-0.32	8.00	0.32
ZC3H14	TUBA1B	TUBA1B	2|0|0|0|0	2	0.40	5	0|0|0|0|0	0.20	0.99	0.20	0.99	0.20	-0.32	4.00	0.32
ZC3H14	YEATS2	YEATS2	2|0|0|0|0	2	0.40	5	0|0|0|0|0	0.20	0.99	0.20	0.99	0.20	-0.32	4.00	0.32
ZC3H14	C11orf57	C11orf57	0|1|0|2|1	4	0.80	5	0|0|0|0|0	0.20	0.99	0.20	0.99	0.20	-0.32	8.00	0.32
ZC3H14	HNRNPC	HNRNPC	0|1|0|2|0	3	0.60	5	0|0|0|0|0	0.20	0.99	0.20	0.99	0.20	-0.32	6.00	0.32
ZC3H14	JUN	JUN	0|2|0|0|0	2	0.40	5	0|0|0|0|0	0.20	0.99	0.20	0.99	0.20	-0.32	4.00	0.32
ZC3H14	PAXBP1	PAXBP1	0|1|0|2|0	3	0.60	5	0|0|0|0|0	0.20	0.99	0.20	0.99	0.20	-0.32	6.00	0.32
ZC3H14	GPKOW	GPKOW	0|0|1|2|0	3	0.60	5	0|0|0|0|0	0.20	0.99	0.20	0.99	0.20	-0.32	6.00	0.32
ZC3H14	LRRC71	LRRC71	0|0|2|0|0	2	0.40	5	0|0|0|0|0	0.20	0.99	0.20	0.99	0.20	-0.32	4.00	0.32
ZC3H14	PCBP1	PCBP1	0|0|0|2|0	2	0.40	5	0|0|0|0|0	0.20	0.99	0.20	0.99	0.20	-0.32	4.00	0.32
ZC3H14	NSRP1	NSRP1	0|0|0|2|0	2	0.40	5	0|0|0|0|0	0.20	0.99	0.20	0.99	0.20	-0.32	4.00	0.32
ZC3H14	S100A9	S100A9	0|0|0|2|0	2	0.40	5	0|0|0|0|0	0.20	0.99	0.20	0.99	0.20	-0.32	4.00	0.32
ZC3H14	HIST1H2AH	HIST1H2AH	0|0|0|0|6	6	1.20	5	0|0|0|0|2	0.20	0.99	0.20	0.99	0.20	-1.48	3.00	0.32
ZC3H14	TDRD9	TDRD9	0|0|0|0|2	2	0.40	5	0|0|0|0|0	0.20	0.99	0.20	0.99	0.20	-0.32	4.00	0.32
ZC3H14	GAPDH	GAPDH	4|0|0|0|1	5	1.00	5	0|0|2|1|0	0.19	0.96	0.19	0.96	0.19	-2.15	1.67	0.38
ZC3H14	HLCS	HLCS	4|1|0|1|0	6	1.20	5	0|2|0|0|0	0.19	0.97	0.19	0.97	0.19	-1.48	3.00	0.38
ZC3H14	ACACB	ACACB	2|0|0|0|0	2	0.40	5	0|1|0|0|0	0.19	0.95	0.19	0.95	0.19	-0.66	2.00	0.39
ZC3H14	PRDX1	PRDX1	2|0|0|0|0	2	0.40	5	0|0|1|0|0	0.19	0.95	0.19	0.95	0.19	-0.66	2.00	0.39
ZC3H14	HIST1H2BN	HIST1H2BN	0|2|0|0|1	3	0.60	5	0|1|0|0|0	0.19	0.95	0.19	0.95	0.19	-0.66	3.00	0.39
ZC3H14	HTR2A	HTR2A	0|2|0|0|0	2	0.40	5	0|1|0|0|0	0.19	0.95	0.19	0.95	0.19	-0.66	2.00	0.39
ZC3H14	EIF5A	EIF5A	0|0|0|2|0	2	0.40	5	0|0|0|1|0	0.19	0.95	0.19	0.95	0.19	-0.66	2.00	0.39
ZC3H14	A2M	A2M	3|0|0|0|0	3	0.60	5	3|0|0|0|0	0.17	0.87	0.17	0.87	0.17	-2.32	1.00	0.40
ZC3H14	ACTB	ACTB	10|0|0|0|1	11	2.20	5	8|0|0|0|1	0.19	0.95	0.19	0.95	0.19	-6.39	1.22	0.40
ZC3H14	ACTG2	ACTG2	3|1|0|0|0	4	0.80	5	4|0|0|0|0	0.17	0.84	0.17	0.84	0.17	-3.16	1.00	0.40
ZC3H14	TRIM63	TRIM63	4|0|0|0|0	4	0.80	5	5|0|0|0|0	0.17	0.87	0.17	0.87	0.17	-2.66	0.80	0.40
ZC3H14	PLIN2	PLIN2	0|1|3|0|0	4	0.80	5	0|1|0|1|0	0.19	0.95	0.19	0.95	0.19	-1.40	2.00	0.40
ZC3H14	APOA2	APOA2	2|0|0|0|0	2	0.40	5	2|0|0|0|0	0.17	0.83	0.17	0.83	0.17	-1.48	1.00	0.41
ZC3H14	S100A6	S100A6	2|0|2|2|3	9	1.80	5	1|0|2|2|2	0.15	0.38	0.15	0.38	0.15	-5.14	1.29	0.41
ZC3H14	SERPINA3	SERPINA3	2|0|0|0|0	2	0.40	5	2|0|0|0|0	0.17	0.83	0.17	0.83	0.17	-1.48	1.00	0.41
ZC3H14	UBA1	UBA1	2|0|0|0|0	2	0.40	5	2|0|0|0|0	0.17	0.83	0.17	0.83	0.17	-1.48	1.00	0.41
ZC3H14	ZNF429	ZNF429	2|1|2|0|0	5	1.00	5	2|2|1|1|0	0.09	0.23	0.09	0.23	0.09	-4.26	0.83	0.41
ZC3H14	EIF5AL1	EIF5AL1	0|0|0|0|2	2	0.40	5	1|0|4|0|2	0.03	0.17	0.03	0.17	0.03	-4.97	0.29	0.42
ZC3H14	H2AFV	H2AFV	0|0|0|0|2	2	0.40	5	1|0|4|1|0	0.06	0.30	0.06	0.30	0.06	-4.01	0.33	0.42
ZC3H14	HSP90AB1	HSP90AB1	4|2|2|3|2	13	2.60	5	2|0|6|3|1	0.02	0.09	0.02	0.09	0.02	-5.22	1.08	0.42
ZC3H14	SHROOM3	SHROOM3	1|0|2|1|0	4	0.80	5	1|1|2|1|1	0.05	0.23	0.05	0.23	0.05	-4.26	0.67	0.42
ZC3H14	ACACA	ACACA	94|51|128|72|20	365	73.00	5	80|75|72|57|0	0.00	0.00	0.00	0.00	0.00	-184.48	1.29	0.43
ZC3H14	HGSNAT	HGSNAT	2|3|2|1|1	9	1.80	5	3|3|3|1|1	0.01	0.04	0.01	0.04	0.01	-6.26	0.82	0.43
ZC3H14	HIST2H2AC	HIST2H2AC	2|3|1|4|2	12	2.40	5	3|1|6|2|1	0.01	0.04	0.01	0.04	0.01	-7.75	0.92	0.43
ZC3H14	MCCC1	MCCC1	56|43|75|42|39	255	51.00	5	38|47|55|35|0	0.00	0.00	0.00	0.00	0.00	-65.63	1.46	0.43
ZC3H14	A0A1B0GUR4	A0A1B0GUR4	1|1|0|0|1	3	0.60	5	2|0|0|0|0	0.00	0.00	0.00	0.00	0.00	-1.48	1.50	0.44
ZC3H14	A0A1B0GVZ8	A0A1B0GVZ8	0|1|0|0|0	1	0.20	5	0|0|0|0|0	0.00	0.00	0.00	0.00	0.00	-0.32	2.00	0.44
ZC3H14	A4UGR9-7	A4UGR9-7	0|0|0|0|1	1	0.20	5	0|1|0|0|0	0.00	0.00	0.00	0.00	0.00	-0.66	1.00	0.44
ZC3H14	ABLIM1	ABLIM1	0|0|0|0|0	0	0.00	5	0|0|0|1|0	0.00	0.00	0.00	0.00	0.00	-0.66	0.00	0.44
ZC3H14	ADNP	ADNP	1|0|0|0|0	1	0.20	5	0|0|0|0|0	0.00	0.00	0.00	0.00	0.00	-0.32	2.00	0.44
ZC3H14	AFMID	AFMID	0|0|0|0|0	0	0.00	5	0|0|0|0|0	0.00	0.00	0.00	0.00	0.00	-0.32	0.00	0.44
ZC3H14	APOB	APOB	1|0|0|0|0	1	0.20	5	1|0|0|0|0	0.00	0.00	0.00	0.00	0.00	-0.66	1.00	0.44
ZC3H14	APOL1	APOL1	0|0|0|0|0	0	0.00	5	1|0|0|0|0	0.00	0.00	0.00	0.00	0.00	-0.66	0.00	0.44
ZC3H14	ATP5B	ATP5B	1|0|0|0|0	1	0.20	5	1|0|0|0|0	0.00	0.00	0.00	0.00	0.00	-0.66	1.00	0.44
ZC3H14	BUD13	BUD13	1|0|0|1|0	2	0.40	5	0|0|0|0|0	0.00	0.00	0.00	0.00	0.00	-0.32	4.00	0.44
ZC3H14	C11orf49	C11orf49	1|0|0|0|0	1	0.20	5	0|0|0|0|0	0.00	0.00	0.00	0.00	0.00	-0.32	2.00	0.44
ZC3H14	CCNT1	CCNT1	1|0|0|0|0	1	0.20	5	0|0|0|0|0	0.00	0.00	0.00	0.00	0.00	-0.32	2.00	0.44
ZC3H14	CDK11B	CDK11B	1|0|0|1|0	2	0.40	5	0|0|0|0|0	0.00	0.00	0.00	0.00	0.00	-0.32	4.00	0.44
ZC3H14	CHAMP1	CHAMP1	1|0|0|1|0	2	0.40	5	0|0|0|0|0	0.00	0.00	0.00	0.00	0.00	-0.32	4.00	0.44
ZC3H14	CPSF3	CPSF3	1|0|0|0|0	1	0.20	5	0|0|0|0|0	0.00	0.00	0.00	0.00	0.00	-0.32	2.00	0.44
ZC3H14	DDX17	DDX17	1|0|0|0|0	1	0.20	5	0|0|0|0|0	0.00	0.00	0.00	0.00	0.00	-0.32	2.00	0.44
ZC3H14	DHX9	DHX9	1|0|0|0|0	1	0.20	5	0|0|0|0|0	0.00	0.00	0.00	0.00	0.00	-0.32	2.00	0.44
ZC3H14	FABP5	FABP5	1|0|0|0|0	1	0.20	5	0|0|0|0|0	0.00	0.00	0.00	0.00	0.00	-0.32	2.00	0.44
ZC3H14	GATAD2B	GATAD2B	1|0|0|0|0	1	0.20	5	0|0|0|0|0	0.00	0.00	0.00	0.00	0.00	-0.32	2.00	0.44
ZC3H14	HNRNPD	HNRNPD	1|1|0|0|0	2	0.40	5	0|0|0|0|0	0.00	0.00	0.00	0.00	0.00	-0.32	4.00	0.44
ZC3H14	HNRNPH1	HNRNPH1	1|0|0|0|0	1	0.20	5	0|0|0|0|0	0.00	0.00	0.00	0.00	0.00	-0.32	2.00	0.44
ZC3H14	HSPB1	HSPB1	1|0|0|0|0	1	0.20	5	0|0|0|0|0	0.00	0.00	0.00	0.00	0.00	-0.32	2.00	0.44
ZC3H14	IGLL5	IGLL5	1|0|0|0|0	1	0.20	5	1|0|0|0|0	0.00	0.00	0.00	0.00	0.00	-0.66	1.00	0.44
ZC3H14	KRT18	KRT18	1|0|0|0|0	1	0.20	5	0|0|0|0|0	0.00	0.00	0.00	0.00	0.00	-0.32	2.00	0.44
ZC3H14	LBP	LBP	0|0|0|0|0	0	0.00	5	1|0|0|0|0	0.00	0.00	0.00	0.00	0.00	-0.66	0.00	0.44
ZC3H14	LIMK2	LIMK2	0|0|0|0|0	0	0.00	5	0|0|0|0|0	0.00	0.00	0.00	0.00	0.00	-0.32	0.00	0.44
ZC3H14	LRRC42	LRRC42	0|0|0|0|0	0	0.00	5	1|0|0|0|0	0.00	0.00	0.00	0.00	0.00	-0.66	0.00	0.44
ZC3H14	MARK2	MARK2	1|1|0|0|0	2	0.40	5	0|1|0|0|0	0.00	0.00	0.00	0.00	0.00	-0.66	2.00	0.44
ZC3H14	METTL5	METTL5	1|0|0|0|0	1	0.20	5	0|0|0|0|0	0.00	0.00	0.00	0.00	0.00	-0.32	2.00	0.44
ZC3H14	NACA	NACA	1|1|0|0|0	2	0.40	5	0|0|0|0|0	0.00	0.00	0.00	0.00	0.00	-0.32	4.00	0.44
ZC3H14	NUDC	NUDC	1|0|0|1|0	2	0.40	5	0|0|0|0|0	0.00	0.00	0.00	0.00	0.00	-0.32	4.00	0.44
ZC3H14	NUP214	NUP214	1|0|0|1|0	2	0.40	5	0|0|0|0|0	0.00	0.00	0.00	0.00	0.00	-0.32	4.00	0.44
ZC3H14	NUP50	NUP50	1|0|0|1|0	2	0.40	5	0|0|0|0|0	0.00	0.00	0.00	0.00	0.00	-0.32	4.00	0.44
ZC3H14	ORC2	ORC2	1|0|0|1|0	2	0.40	5	0|0|0|0|0	0.00	0.00	0.00	0.00	0.00	-0.32	4.00	0.44
ZC3H14	PARP1	PARP1	1|0|0|0|0	1	0.20	5	0|0|0|0|0	0.00	0.00	0.00	0.00	0.00	-0.32	2.00	0.44
ZC3H14	PC	PC	99|75|134|84|55	447	89.40	5	81|99|118|75|3	0.00	0.00	0.00	0.00	0.00	-186.29	1.19	0.44
ZC3H14	PCBP2	PCBP2	1|0|0|1|0	2	0.40	5	0|0|0|0|0	0.00	0.00	0.00	0.00	0.00	-0.32	4.00	0.44
ZC3H14	PCCA	PCCA	85|85|130|80|56	436	87.20	5	73|103|111|55|5	0.00	0.00	0.00	0.00	0.00	-162.92	1.26	0.44
ZC3H14	PKM	PKM	1|0|0|0|1	2	0.40	5	0|0|0|0|0	0.00	0.00	0.00	0.00	0.00	-0.32	4.00	0.44
ZC3H14	PKP1	PKP1	1|0|0|0|0	1	0.20	5	0|0|0|0|0	0.00	0.00	0.00	0.00	0.00	-0.32	2.00	0.44
ZC3H14	PON1	PON1	0|0|0|0|0	0	0.00	5	2|0|0|0|0	0.00	0.00	0.00	0.00	0.00	-1.48	0.00	0.44
ZC3H14	PRCC	PRCC	1|0|0|0|0	1	0.20	5	0|0|0|0|0	0.00	0.00	0.00	0.00	0.00	-0.32	2.00	0.44
ZC3H14	PSAP	PSAP	0|0|0|0|0	0	0.00	5	1|0|0|0|0	0.00	0.00	0.00	0.00	0.00	-0.66	0.00	0.44
ZC3H14	Q53TS8-4	Q53TS8-4	0|1|0|0|0	1	0.20	5	0|0|0|0|0	0.00	0.00	0.00	0.00	0.00	-0.32	2.00	0.44
ZC3H14	RGPD3	RGPD3	1|0|0|0|0	1	0.20	5	0|0|0|0|0	0.00	0.00	0.00	0.00	0.00	-0.32	2.00	0.44
ZC3H14	RIF1	RIF1	1|0|0|0|0	1	0.20	5	0|0|0|0|0	0.00	0.00	0.00	0.00	0.00	-0.32	2.00	0.44
ZC3H14	RPN2	RPN2	0|0|0|0|0	0	0.00	5	1|0|0|0|0	0.00	0.00	0.00	0.00	0.00	-0.66	0.00	0.44
ZC3H14	SERBP1	SERBP1	1|0|0|0|0	1	0.20	5	0|0|0|0|0	0.00	0.00	0.00	0.00	0.00	-0.32	2.00	0.44
ZC3H14	SERPINA1	SERPINA1	1|0|0|0|0	1	0.20	5	1|0|0|0|0	0.00	0.00	0.00	0.00	0.00	-0.66	1.00	0.44
ZC3H14	SERPINA6	SERPINA6	1|0|0|0|0	1	0.20	5	2|0|0|0|0	0.00	0.00	0.00	0.00	0.00	-1.48	0.50	0.44
ZC3H14	SERPINB12	SERPINB12	1|0|0|0|0	1	0.20	5	0|0|0|0|0	0.00	0.00	0.00	0.00	0.00	-0.32	2.00	0.44
ZC3H14	SERPINC1	SERPINC1	1|0|0|0|0	1	0.20	5	5|0|0|0|0	0.00	0.00	0.00	0.00	0.00	-2.66	0.20	0.44
ZC3H14	SERPINF2	SERPINF2	0|0|0|0|0	0	0.00	5	1|0|0|0|0	0.00	0.00	0.00	0.00	0.00	-0.66	0.00	0.44
ZC3H14	SRSF5	SRSF5	1|1|0|1|0	3	0.60	5	0|0|0|0|0	0.00	0.00	0.00	0.00	0.00	-0.32	6.00	0.44
ZC3H14	SRSF7	SRSF7	1|1|0|0|0	2	0.40	5	0|0|0|0|0	0.00	0.00	0.00	0.00	0.00	-0.32	4.00	0.44
ZC3H14	SYTL4	SYTL4	0|0|0|0|0	0	0.00	5	1|0|0|0|0	0.00	0.00	0.00	0.00	0.00	-0.66	0.00	0.44
ZC3H14	TARS	TARS	0|0|0|0|0	0	0.00	5	0|0|0|0|0	0.00	0.00	0.00	0.00	0.00	-0.32	0.00	0.44
ZC3H14	TUBG1	TUBG1	1|1|0|0|1	3	0.60	5	1|1|0|0|0	0.00	0.00	0.00	0.00	0.00	-1.40	1.50	0.44
ZC3H14	VIM	VIM	1|0|0|0|0	1	0.20	5	0|0|0|0|0	0.00	0.00	0.00	0.00	0.00	-0.32	2.00	0.44
ZC3H14	WAPAL	WAPAL	1|0|0|0|0	1	0.20	5	0|0|0|0|0	0.00	0.00	0.00	0.00	0.00	-0.32	2.00	0.44
ZC3H14	XP32	XP32	1|0|0|0|0	1	0.20	5	0|0|0|0|1	0.00	0.00	0.00	0.00	0.00	-0.66	1.00	0.44
ZC3H14	ZBED4	ZBED4	1|0|0|0|0	1	0.20	5	0|0|0|0|0	0.00	0.00	0.00	0.00	0.00	-0.32	2.00	0.44
ZC3H14	ZC3H13	ZC3H13	1|1|0|0|0	2	0.40	5	0|0|0|0|0	0.00	0.00	0.00	0.00	0.00	-0.32	4.00	0.44
ZC3H14	ZCCHC8	ZCCHC8	1|0|0|0|0	1	0.20	5	0|0|0|0|0	0.00	0.00	0.00	0.00	0.00	-0.32	2.00	0.44
ZC3H14	ZNF207	ZNF207	1|0|0|1|0	2	0.40	5	0|0|0|0|0	0.00	0.00	0.00	0.00	0.00	-0.32	4.00	0.44
ZC3H14	ZNF254	ZNF254	0|0|0|0|0	0	0.00	5	1|0|0|0|0	0.00	0.00	0.00	0.00	0.00	-0.66	0.00	0.44
ZC3H14	ZNF90	ZNF90	1|0|0|0|0	1	0.20	5	0|0|0|0|0	0.00	0.00	0.00	0.00	0.00	-0.32	2.00	0.44
ZC3H14	ARGLU1	ARGLU1	0|1|0|1|0	2	0.40	5	0|0|0|0|0	0.00	0.00	0.00	0.00	0.00	-0.32	4.00	0.44
ZC3H14	ARID3B	ARID3B	0|1|0|1|0	2	0.40	5	0|0|0|0|0	0.00	0.00	0.00	0.00	0.00	-0.32	4.00	0.44
ZC3H14	ATRX	ATRX	0|1|0|1|0	2	0.40	5	0|0|0|0|0	0.00	0.00	0.00	0.00	0.00	-0.32	4.00	0.44
ZC3H14	CAPZA3	CAPZA3	0|0|0|0|0	0	0.00	5	0|1|0|0|0	0.00	0.00	0.00	0.00	0.00	-0.66	0.00	0.44
ZC3H14	CDK4	CDK4	0|1|0|0|0	1	0.20	5	0|0|0|0|0	0.00	0.00	0.00	0.00	0.00	-0.32	2.00	0.44
ZC3H14	CHMP5	CHMP5	0|1|0|1|0	2	0.40	5	0|0|0|0|0	0.00	0.00	0.00	0.00	0.00	-0.32	4.00	0.44
ZC3H14	CTTN	CTTN	0|1|0|1|0	2	0.40	5	0|0|0|0|0	0.00	0.00	0.00	0.00	0.00	-0.32	4.00	0.44
ZC3H14	DTX3L	DTX3L	0|1|0|0|0	1	0.20	5	0|0|0|0|0	0.00	0.00	0.00	0.00	0.00	-0.32	2.00	0.44
ZC3H14	DXO	DXO	0|1|0|0|0	1	0.20	5	0|1|0|0|0	0.00	0.00	0.00	0.00	0.00	-0.66	1.00	0.44
ZC3H14	EIF5	EIF5	0|1|0|0|0	1	0.20	5	0|0|0|0|0	0.00	0.00	0.00	0.00	0.00	-0.32	2.00	0.44
ZC3H14	FBXL20	FBXL20	0|1|0|0|0	1	0.20	5	0|0|0|0|0	0.00	0.00	0.00	0.00	0.00	-0.32	2.00	0.44
ZC3H14	GAP43	GAP43	0|0|1|0|0	1	0.20	5	0|1|2|0|0	0.00	0.00	0.00	0.00	0.00	-2.15	0.33	0.44
ZC3H14	GTF2A1	GTF2A1	0|1|0|1|0	2	0.40	5	0|0|0|0|0	0.00	0.00	0.00	0.00	0.00	-0.32	4.00	0.44
ZC3H14	IMPDH1	IMPDH1	0|0|0|0|0	0	0.00	5	0|1|0|0|0	0.00	0.00	0.00	0.00	0.00	-0.66	0.00	0.44
ZC3H14	KIAA1407	KIAA1407	0|1|0|0|0	1	0.20	5	0|0|0|0|0	0.00	0.00	0.00	0.00	0.00	-0.32	2.00	0.44
ZC3H14	LGI2	LGI2	0|0|0|0|0	0	0.00	5	0|1|0|0|0	0.00	0.00	0.00	0.00	0.00	-0.66	0.00	0.44
ZC3H14	LRRD1	LRRD1	0|1|0|0|0	1	0.20	5	0|0|0|0|0	0.00	0.00	0.00	0.00	0.00	-0.32	2.00	0.44
ZC3H14	MAP3K6	MAP3K6	0|1|0|0|0	1	0.20	5	0|1|0|0|0	0.00	0.00	0.00	0.00	0.00	-0.66	1.00	0.44
ZC3H14	NSUN5	NSUN5	0|1|0|0|0	1	0.20	5	0|0|0|0|0	0.00	0.00	0.00	0.00	0.00	-0.32	2.00	0.44
ZC3H14	PAPPA	PAPPA	0|1|0|0|0	1	0.20	5	0|0|0|0|0	0.00	0.00	0.00	0.00	0.00	-0.32	2.00	0.44
ZC3H14	PCDHA1	PCDHA1	0|1|0|0|0	1	0.20	5	0|1|0|0|0	0.00	0.00	0.00	0.00	0.00	-0.66	1.00	0.44
ZC3H14	PCM1	PCM1	0|1|0|0|1	2	0.40	5	0|0|0|0|0	0.00	0.00	0.00	0.00	0.00	-0.32	4.00	0.44
ZC3H14	PHAX	PHAX	0|1|0|0|0	1	0.20	5	0|0|0|0|0	0.00	0.00	0.00	0.00	0.00	-0.32	2.00	0.44
ZC3H14	PIAS4	PIAS4	0|1|0|0|0	1	0.20	5	0|0|0|0|0	0.00	0.00	0.00	0.00	0.00	-0.32	2.00	0.44
ZC3H14	PLB1	PLB1	0|1|0|0|0	1	0.20	5	0|1|0|0|0	0.00	0.00	0.00	0.00	0.00	-0.66	1.00	0.44
ZC3H14	PRDX4	PRDX4	0|1|0|0|0	1	0.20	5	0|1|0|0|0	0.00	0.00	0.00	0.00	0.00	-0.66	1.00	0.44
ZC3H14	Q96SI1-2	Q96SI1-2	0|1|0|0|0	1	0.20	5	0|0|0|0|0	0.00	0.00	0.00	0.00	0.00	-0.32	2.00	0.44
ZC3H14	RSRC2	RSRC2	0|1|0|1|0	2	0.40	5	0|0|0|0|0	0.00	0.00	0.00	0.00	0.00	-0.32	4.00	0.44
ZC3H14	SEMA4C	SEMA4C	0|0|0|0|0	0	0.00	5	0|1|0|0|0	0.00	0.00	0.00	0.00	0.00	-0.66	0.00	0.44
ZC3H14	SLFN12	SLFN12	0|1|0|0|0	1	0.20	5	0|1|0|0|0	0.00	0.00	0.00	0.00	0.00	-0.66	1.00	0.44
ZC3H14	SPATA7	SPATA7	0|1|0|1|1	3	0.60	5	0|0|0|0|0	0.00	0.00	0.00	0.00	0.00	-0.32	6.00	0.44
ZC3H14	SPDL1	SPDL1	0|1|0|0|0	1	0.20	5	0|0|0|0|0	0.00	0.00	0.00	0.00	0.00	-0.32	2.00	0.44
ZC3H14	TAF9	TAF9	0|1|0|0|0	1	0.20	5	0|0|0|0|0	0.00	0.00	0.00	0.00	0.00	-0.32	2.00	0.44
ZC3H14	TATDN2	TATDN2	0|1|0|1|0	2	0.40	5	0|0|0|0|0	0.00	0.00	0.00	0.00	0.00	-0.32	4.00	0.44
ZC3H14	TCEB3	TCEB3	0|1|0|1|0	2	0.40	5	0|0|0|0|0	0.00	0.00	0.00	0.00	0.00	-0.32	4.00	0.44
ZC3H14	THOC3	THOC3	0|1|0|0|0	1	0.20	5	0|0|0|0|0	0.00	0.00	0.00	0.00	0.00	-0.32	2.00	0.44
ZC3H14	UTRN	UTRN	0|0|0|0|0	0	0.00	5	0|1|0|0|0	0.00	0.00	0.00	0.00	0.00	-0.66	0.00	0.44
ZC3H14	WAC	WAC	0|1|0|0|0	1	0.20	5	0|0|0|0|0	0.00	0.00	0.00	0.00	0.00	-0.32	2.00	0.44
ZC3H14	AAGAB	AAGAB	0|0|0|0|0	0	0.00	5	0|0|1|0|0	0.00	0.00	0.00	0.00	0.00	-0.66	0.00	0.44
ZC3H14	ACTR1A	ACTR1A	0|0|0|0|0	0	0.00	5	0|0|1|0|0	0.00	0.00	0.00	0.00	0.00	-0.66	0.00	0.44
ZC3H14	AHCYL2	AHCYL2	0|0|0|0|0	0	0.00	5	0|0|1|0|0	0.00	0.00	0.00	0.00	0.00	-0.66	0.00	0.44
ZC3H14	ANK3	ANK3	0|0|0|0|0	0	0.00	5	0|0|0|0|0	0.00	0.00	0.00	0.00	0.00	-0.32	0.00	0.44
ZC3H14	ANP32B	ANP32B	0|0|0|0|0	0	0.00	5	0|0|2|0|0	0.00	0.00	0.00	0.00	0.00	-1.48	0.00	0.44
ZC3H14	ARG1	ARG1	0|0|0|0|0	0	0.00	5	0|0|0|0|0	0.00	0.00	0.00	0.00	0.00	-0.32	0.00	0.44
ZC3H14	ARHGEF1	ARHGEF1	0|0|0|0|0	0	0.00	5	0|0|0|0|0	0.00	0.00	0.00	0.00	0.00	-0.32	0.00	0.44
ZC3H14	ATP5L	ATP5L	0|0|0|0|0	0	0.00	5	0|0|2|0|0	0.00	0.00	0.00	0.00	0.00	-1.48	0.00	0.44
ZC3H14	ATXN7L2	ATXN7L2	0|0|0|0|0	0	0.00	5	0|0|0|0|0	0.00	0.00	0.00	0.00	0.00	-0.32	0.00	0.44
ZC3H14	BAZ1B	BAZ1B	0|0|0|0|0	0	0.00	5	0|0|0|0|0	0.00	0.00	0.00	0.00	0.00	-0.32	0.00	0.44
ZC3H14	BOD1L1	BOD1L1	0|0|0|1|0	1	0.20	5	0|0|0|0|0	0.00	0.00	0.00	0.00	0.00	-0.32	2.00	0.44
ZC3H14	CCDC112	CCDC112	0|0|0|0|0	0	0.00	5	0|0|1|0|1	0.00	0.00	0.00	0.00	0.00	-1.40	0.00	0.44
ZC3H14	CCT4	CCT4	0|0|0|0|1	1	0.20	5	0|0|1|0|1	0.00	0.00	0.00	0.00	0.00	-1.40	0.50	0.44
ZC3H14	CDKN2AIP	CDKN2AIP	0|0|0|0|0	0	0.00	5	0|0|0|0|0	0.00	0.00	0.00	0.00	0.00	-0.32	0.00	0.44
ZC3H14	CDSN	CDSN	0|0|0|0|0	0	0.00	5	0|0|0|0|0	0.00	0.00	0.00	0.00	0.00	-0.32	0.00	0.44
ZC3H14	COPS8	COPS8	0|0|0|0|0	0	0.00	5	0|0|0|0|0	0.00	0.00	0.00	0.00	0.00	-0.32	0.00	0.44
ZC3H14	COX5A	COX5A	0|0|0|0|0	0	0.00	5	0|0|0|0|0	0.00	0.00	0.00	0.00	0.00	-0.32	0.00	0.44
ZC3H14	DNAJC19	DNAJC19	0|0|0|0|0	0	0.00	5	0|0|1|0|0	0.00	0.00	0.00	0.00	0.00	-0.66	0.00	0.44
ZC3H14	DSC1	DSC1	0|0|0|0|0	0	0.00	5	0|0|0|0|0	0.00	0.00	0.00	0.00	0.00	-0.32	0.00	0.44
ZC3H14	ENO1	ENO1	0|0|0|0|1	1	0.20	5	0|0|1|0|0	0.00	0.00	0.00	0.00	0.00	-0.66	1.00	0.44
ZC3H14	FAM50A	FAM50A	0|0|0|1|0	1	0.20	5	0|0|0|0|0	0.00	0.00	0.00	0.00	0.00	-0.32	2.00	0.44
ZC3H14	FILIP1L	FILIP1L	0|0|0|0|0	0	0.00	5	0|0|0|0|0	0.00	0.00	0.00	0.00	0.00	-0.32	0.00	0.44
ZC3H14	FKBP15	FKBP15	0|0|0|0|0	0	0.00	5	0|0|0|0|0	0.00	0.00	0.00	0.00	0.00	-0.32	0.00	0.44
ZC3H14	FUBP3	FUBP3	0|0|0|0|0	0	0.00	5	0|0|0|0|0	0.00	0.00	0.00	0.00	0.00	-0.32	0.00	0.44
ZC3H14	GANAB	GANAB	0|0|0|0|0	0	0.00	5	0|0|0|0|0	0.00	0.00	0.00	0.00	0.00	-0.32	0.00	0.44
ZC3H14	GNL2	GNL2	0|0|0|1|0	1	0.20	5	0|0|0|0|0	0.00	0.00	0.00	0.00	0.00	-0.32	2.00	0.44
ZC3H14	GRSF1	GRSF1	0|0|0|0|0	0	0.00	5	0|0|1|0|0	0.00	0.00	0.00	0.00	0.00	-0.66	0.00	0.44
ZC3H14	HIST2H3PS2	HIST2H3PS2	0|0|1|0|0	1	0.20	5	0|0|0|0|0	0.00	0.00	0.00	0.00	0.00	-0.32	2.00	0.44
ZC3H14	HNRNPA0	HNRNPA0	0|0|0|0|0	0	0.00	5	0|0|0|0|0	0.00	0.00	0.00	0.00	0.00	-0.32	0.00	0.44
ZC3H14	HNRNPAB	HNRNPAB	0|0|0|0|0	0	0.00	5	0|0|0|0|0	0.00	0.00	0.00	0.00	0.00	-0.32	0.00	0.44
ZC3H14	HNRNPDL	HNRNPDL	0|0|0|0|0	0	0.00	5	0|0|0|0|0	0.00	0.00	0.00	0.00	0.00	-0.32	0.00	0.44
ZC3H14	HNRNPUL1	HNRNPUL1	0|0|0|0|0	0	0.00	5	0|0|0|0|0	0.00	0.00	0.00	0.00	0.00	-0.32	0.00	0.44
ZC3H14	HSPA9	HSPA9	0|0|0|0|0	0	0.00	5	0|0|3|1|0	0.00	0.00	0.00	0.00	0.00	-3.02	0.00	0.44
ZC3H14	HSPD1	HSPD1	0|0|0|0|0	0	0.00	5	0|0|1|0|0	0.00	0.00	0.00	0.00	0.00	-0.66	0.00	0.44
ZC3H14	IQCA1	IQCA1	0|0|0|0|0	0	0.00	5	0|0|0|0|0	0.00	0.00	0.00	0.00	0.00	-0.32	0.00	0.44
ZC3H14	KHDRBS1	KHDRBS1	0|0|0|0|0	0	0.00	5	0|0|0|0|0	0.00	0.00	0.00	0.00	0.00	-0.32	0.00	0.44
ZC3H14	KPNA2	KPNA2	0|0|0|0|0	0	0.00	5	0|0|1|0|0	0.00	0.00	0.00	0.00	0.00	-0.66	0.00	0.44
ZC3H14	LDHA	LDHA	0|0|0|0|0	0	0.00	5	0|0|1|0|0	0.00	0.00	0.00	0.00	0.00	-0.66	0.00	0.44
ZC3H14	LDHB	LDHB	0|0|1|1|1	3	0.60	5	0|0|2|0|0	0.00	0.00	0.00	0.00	0.00	-1.48	1.50	0.44
ZC3H14	LRRC28	LRRC28	0|0|0|0|0	0	0.00	5	0|0|0|0|0	0.00	0.00	0.00	0.00	0.00	-0.32	0.00	0.44
ZC3H14	LYPLA2	LYPLA2	0|0|0|0|0	0	0.00	5	0|0|0|0|0	0.00	0.00	0.00	0.00	0.00	-0.32	0.00	0.44
ZC3H14	MCM10	MCM10	0|0|0|0|0	0	0.00	5	0|0|0|0|0	0.00	0.00	0.00	0.00	0.00	-0.32	0.00	0.44
ZC3H14	MMP3	MMP3	0|0|1|0|0	1	0.20	5	0|0|0|0|0	0.00	0.00	0.00	0.00	0.00	-0.32	2.00	0.44
ZC3H14	MROH2A	MROH2A	0|0|1|0|0	1	0.20	5	0|0|0|0|0	0.00	0.00	0.00	0.00	0.00	-0.32	2.00	0.44
ZC3H14	MTHFD1	MTHFD1	0|0|0|0|0	0	0.00	5	0|0|0|0|0	0.00	0.00	0.00	0.00	0.00	-0.32	0.00	0.44
ZC3H14	NCCRP1	NCCRP1	0|0|0|0|0	0	0.00	5	0|0|0|0|0	0.00	0.00	0.00	0.00	0.00	-0.32	0.00	0.44
ZC3H14	NDST4	NDST4	0|0|1|0|0	1	0.20	5	0|0|2|0|0	0.00	0.00	0.00	0.00	0.00	-1.48	0.50	0.44
ZC3H14	NSUN4	NSUN4	0|0|0|0|0	0	0.00	5	0|0|0|0|0	0.00	0.00	0.00	0.00	0.00	-0.32	0.00	0.44
ZC3H14	P49238-2	P49238-2	0|0|0|0|0	0	0.00	5	0|0|0|0|0	0.00	0.00	0.00	0.00	0.00	-0.32	0.00	0.44
ZC3H14	PAICS	PAICS	0|0|1|0|0	1	0.20	5	0|0|0|0|0	0.00	0.00	0.00	0.00	0.00	-0.32	2.00	0.44
ZC3H14	PIK3C2A	PIK3C2A	0|0|0|1|0	1	0.20	5	0|0|0|0|0	0.00	0.00	0.00	0.00	0.00	-0.32	2.00	0.44
ZC3H14	PPHLN1	PPHLN1	0|0|0|0|0	0	0.00	5	0|0|0|0|0	0.00	0.00	0.00	0.00	0.00	-0.32	0.00	0.44
ZC3H14	PSPC1	PSPC1	0|0|0|0|0	0	0.00	5	0|0|0|0|0	0.00	0.00	0.00	0.00	0.00	-0.32	0.00	0.44
ZC3H14	PTBP1	PTBP1	0|0|0|0|0	0	0.00	5	0|0|0|0|0	0.00	0.00	0.00	0.00	0.00	-0.32	0.00	0.44
ZC3H14	RANBP3	RANBP3	0|0|0|0|0	0	0.00	5	0|0|0|0|0	0.00	0.00	0.00	0.00	0.00	-0.32	0.00	0.44
ZC3H14	RBM14	RBM14	0|0|0|0|0	0	0.00	5	0|0|0|0|0	0.00	0.00	0.00	0.00	0.00	-0.32	0.00	0.44
ZC3H14	RBM20	RBM20	0|0|0|0|0	0	0.00	5	0|0|0|0|0	0.00	0.00	0.00	0.00	0.00	-0.32	0.00	0.44
ZC3H14	SAFB2	SAFB2	0|0|0|0|0	0	0.00	5	0|0|0|0|0	0.00	0.00	0.00	0.00	0.00	-0.32	0.00	0.44
ZC3H14	SART3	SART3	0|0|0|0|0	0	0.00	5	0|0|0|0|0	0.00	0.00	0.00	0.00	0.00	-0.32	0.00	0.44
ZC3H14	SBSN	SBSN	0|0|0|0|0	0	0.00	5	0|0|0|0|0	0.00	0.00	0.00	0.00	0.00	-0.32	0.00	0.44
ZC3H14	SCAF11	SCAF11	0|0|0|0|0	0	0.00	5	0|0|0|0|0	0.00	0.00	0.00	0.00	0.00	-0.32	0.00	0.44
ZC3H14	SCAF4	SCAF4	0|0|0|0|0	0	0.00	5	0|0|0|0|0	0.00	0.00	0.00	0.00	0.00	-0.32	0.00	0.44
ZC3H14	SLC2A3	SLC2A3	0|0|0|0|0	0	0.00	5	0|0|0|0|0	0.00	0.00	0.00	0.00	0.00	-0.32	0.00	0.44
ZC3H14	SLC30A5	SLC30A5	0|0|0|0|0	0	0.00	5	0|0|0|0|0	0.00	0.00	0.00	0.00	0.00	-0.32	0.00	0.44
ZC3H14	SNRPA	SNRPA	0|0|0|0|0	0	0.00	5	0|0|0|0|0	0.00	0.00	0.00	0.00	0.00	-0.32	0.00	0.44
ZC3H14	SNRPC	SNRPC	0|0|0|1|0	1	0.20	5	0|0|0|0|0	0.00	0.00	0.00	0.00	0.00	-0.32	2.00	0.44
ZC3H14	SNRPG	SNRPG	0|0|0|0|0	0	0.00	5	0|0|1|0|0	0.00	0.00	0.00	0.00	0.00	-0.66	0.00	0.44
ZC3H14	SORCS2	SORCS2	0|0|0|0|0	0	0.00	5	0|0|0|0|0	0.00	0.00	0.00	0.00	0.00	-0.32	0.00	0.44
ZC3H14	STRBP	STRBP	0|0|0|0|0	0	0.00	5	0|0|0|0|0	0.00	0.00	0.00	0.00	0.00	-0.32	0.00	0.44
ZC3H14	SUGP2	SUGP2	0|0|0|0|0	0	0.00	5	0|0|0|0|0	0.00	0.00	0.00	0.00	0.00	-0.32	0.00	0.44
ZC3H14	SUMO3	SUMO3	0|0|0|1|0	1	0.20	5	0|0|0|0|0	0.00	0.00	0.00	0.00	0.00	-0.32	2.00	0.44
ZC3H14	SYNCRIP	SYNCRIP	0|0|0|0|0	0	0.00	5	0|0|0|0|0	0.00	0.00	0.00	0.00	0.00	-0.32	0.00	0.44
ZC3H14	TCP1	TCP1	0|0|0|0|1	1	0.20	5	0|0|2|0|0	0.00	0.00	0.00	0.00	0.00	-1.48	0.50	0.44
ZC3H14	TDH	TDH	0|0|1|0|0	1	0.20	5	0|0|0|0|0	0.00	0.00	0.00	0.00	0.00	-0.32	2.00	0.44
ZC3H14	XDH	XDH	0|0|1|0|0	1	0.20	5	0|0|0|0|0	0.00	0.00	0.00	0.00	0.00	-0.32	2.00	0.44
ZC3H14	YWHAE	YWHAE	0|0|0|0|0	0	0.00	5	0|0|0|0|0	0.00	0.00	0.00	0.00	0.00	-0.32	0.00	0.44
ZC3H14	YWHAZ	YWHAZ	0|0|1|0|0	1	0.20	5	0|0|1|0|1	0.00	0.00	0.00	0.00	0.00	-1.40	0.50	0.44
ZC3H14	ZC3H3	ZC3H3	0|0|0|0|0	0	0.00	5	0|0|0|0|0	0.00	0.00	0.00	0.00	0.00	-0.32	0.00	0.44
ZC3H14	ACOT1	ACOT1	0|0|0|0|0	0	0.00	5	0|0|0|0|0	0.00	0.00	0.00	0.00	0.00	-0.32	0.00	0.44
ZC3H14	AFF4	AFF4	0|0|0|0|0	0	0.00	5	0|0|0|0|0	0.00	0.00	0.00	0.00	0.00	-0.32	0.00	0.44
ZC3H14	AGFG1	AGFG1	0|0|0|0|0	0	0.00	5	0|0|0|0|0	0.00	0.00	0.00	0.00	0.00	-0.32	0.00	0.44
ZC3H14	AHCTF1	AHCTF1	0|0|0|0|0	0	0.00	5	0|0|0|0|0	0.00	0.00	0.00	0.00	0.00	-0.32	0.00	0.44
ZC3H14	ALKBH5	ALKBH5	0|0|0|1|0	1	0.20	5	0|0|0|0|0	0.00	0.00	0.00	0.00	0.00	-0.32	2.00	0.44
ZC3H14	ANLN	ANLN	0|0|0|0|0	0	0.00	5	0|0|0|0|0	0.00	0.00	0.00	0.00	0.00	-0.32	0.00	0.44
ZC3H14	ANP32E	ANP32E	0|0|0|0|0	0	0.00	5	0|0|0|0|0	0.00	0.00	0.00	0.00	0.00	-0.32	0.00	0.44
ZC3H14	ARID1A	ARID1A	0|0|0|0|0	0	0.00	5	0|0|0|0|0	0.00	0.00	0.00	0.00	0.00	-0.32	0.00	0.44
ZC3H14	BBX	BBX	0|0|0|0|0	0	0.00	5	0|0|0|0|0	0.00	0.00	0.00	0.00	0.00	-0.32	0.00	0.44
ZC3H14	BCOR	BCOR	0|0|0|0|0	0	0.00	5	0|0|0|0|0	0.00	0.00	0.00	0.00	0.00	-0.32	0.00	0.44
ZC3H14	BRIP1	BRIP1	0|0|0|0|0	0	0.00	5	0|0|0|0|0	0.00	0.00	0.00	0.00	0.00	-0.32	0.00	0.44
ZC3H14	C11orf30	C11orf30	0|0|0|0|0	0	0.00	5	0|0|0|0|0	0.00	0.00	0.00	0.00	0.00	-0.32	0.00	0.44
ZC3H14	C11orf58	C11orf58	0|0|0|1|0	1	0.20	5	0|0|0|0|0	0.00	0.00	0.00	0.00	0.00	-0.32	2.00	0.44
ZC3H14	C15orf38-AP3S2	C15orf38-AP3S2	0|0|0|0|0	0	0.00	5	0|0|0|0|0	0.00	0.00	0.00	0.00	0.00	-0.32	0.00	0.44
ZC3H14	C17orf49	C17orf49	0|0|0|0|0	0	0.00	5	0|0|0|0|0	0.00	0.00	0.00	0.00	0.00	-0.32	0.00	0.44
ZC3H14	C1orf52	C1orf52	0|0|0|0|0	0	0.00	5	0|0|0|0|0	0.00	0.00	0.00	0.00	0.00	-0.32	0.00	0.44
ZC3H14	C9orf78	C9orf78	0|0|0|0|0	0	0.00	5	0|0|0|0|0	0.00	0.00	0.00	0.00	0.00	-0.32	0.00	0.44
ZC3H14	CASC5	CASC5	0|0|0|0|0	0	0.00	5	0|0|0|0|0	0.00	0.00	0.00	0.00	0.00	-0.32	0.00	0.44
ZC3H14	CAST	CAST	0|0|0|0|0	0	0.00	5	0|0|0|0|0	0.00	0.00	0.00	0.00	0.00	-0.32	0.00	0.44
ZC3H14	CBLL1	CBLL1	0|0|0|1|0	1	0.20	5	0|0|0|0|0	0.00	0.00	0.00	0.00	0.00	-0.32	2.00	0.44
ZC3H14	CBX3	CBX3	0|0|0|0|0	0	0.00	5	0|0|0|0|0	0.00	0.00	0.00	0.00	0.00	-0.32	0.00	0.44
ZC3H14	CCAR1	CCAR1	0|0|0|0|0	0	0.00	5	0|0|0|0|0	0.00	0.00	0.00	0.00	0.00	-0.32	0.00	0.44
ZC3H14	CCAR2	CCAR2	0|0|0|0|0	0	0.00	5	0|0|0|0|0	0.00	0.00	0.00	0.00	0.00	-0.32	0.00	0.44
ZC3H14	CCDC174	CCDC174	0|0|0|0|0	0	0.00	5	0|0|0|0|0	0.00	0.00	0.00	0.00	0.00	-0.32	0.00	0.44
ZC3H14	CCDC22	CCDC22	0|0|0|0|0	0	0.00	5	0|0|0|0|0	0.00	0.00	0.00	0.00	0.00	-0.32	0.00	0.44
ZC3H14	CCDC25	CCDC25	0|0|0|0|0	0	0.00	5	0|0|0|0|0	0.00	0.00	0.00	0.00	0.00	-0.32	0.00	0.44
ZC3H14	CD2AP	CD2AP	0|0|0|0|0	0	0.00	5	0|0|0|0|0	0.00	0.00	0.00	0.00	0.00	-0.32	0.00	0.44
ZC3H14	CDK13	CDK13	0|0|0|0|0	0	0.00	5	0|0|0|0|0	0.00	0.00	0.00	0.00	0.00	-0.32	0.00	0.44
ZC3H14	CDV3	CDV3	0|0|0|0|0	0	0.00	5	0|0|0|0|0	0.00	0.00	0.00	0.00	0.00	-0.32	0.00	0.44
ZC3H14	CELF2	CELF2	0|0|0|0|0	0	0.00	5	0|0|0|0|0	0.00	0.00	0.00	0.00	0.00	-0.32	0.00	0.44
ZC3H14	CENPF	CENPF	0|0|0|0|0	0	0.00	5	0|0|0|0|0	0.00	0.00	0.00	0.00	0.00	-0.32	0.00	0.44
ZC3H14	CFDP1	CFDP1	0|0|0|0|0	0	0.00	5	0|0|0|0|0	0.00	0.00	0.00	0.00	0.00	-0.32	0.00	0.44
ZC3H14	CHAF1A	CHAF1A	0|0|0|0|0	0	0.00	5	0|0|0|0|0	0.00	0.00	0.00	0.00	0.00	-0.32	0.00	0.44
ZC3H14	CHCHD2	CHCHD2	0|0|0|0|0	0	0.00	5	0|0|0|0|0	0.00	0.00	0.00	0.00	0.00	-0.32	0.00	0.44
ZC3H14	CHD8	CHD8	0|0|0|0|0	0	0.00	5	0|0|0|0|0	0.00	0.00	0.00	0.00	0.00	-0.32	0.00	0.44
ZC3H14	CHMP4B	CHMP4B	0|0|0|0|0	0	0.00	5	0|0|0|0|0	0.00	0.00	0.00	0.00	0.00	-0.32	0.00	0.44
ZC3H14	CIAPIN1	CIAPIN1	0|0|0|0|0	0	0.00	5	0|0|0|0|0	0.00	0.00	0.00	0.00	0.00	-0.32	0.00	0.44
ZC3H14	CIC	CIC	0|0|0|0|0	0	0.00	5	0|0|0|0|0	0.00	0.00	0.00	0.00	0.00	-0.32	0.00	0.44
ZC3H14	CLINT1	CLINT1	0|0|0|0|0	0	0.00	5	0|0|0|0|0	0.00	0.00	0.00	0.00	0.00	-0.32	0.00	0.44
ZC3H14	CNN3	CNN3	0|0|0|0|0	0	0.00	5	0|0|0|0|0	0.00	0.00	0.00	0.00	0.00	-0.32	0.00	0.44
ZC3H14	COIL	COIL	0|0|0|0|0	0	0.00	5	0|0|0|0|0	0.00	0.00	0.00	0.00	0.00	-0.32	0.00	0.44
ZC3H14	CSTF2T	CSTF2T	0|0|0|0|0	0	0.00	5	0|0|0|0|0	0.00	0.00	0.00	0.00	0.00	-0.32	0.00	0.44
ZC3H14	CUX1	CUX1	0|0|0|0|0	0	0.00	5	0|0|0|0|0	0.00	0.00	0.00	0.00	0.00	-0.32	0.00	0.44
ZC3H14	CWF19L2	CWF19L2	0|0|0|0|0	0	0.00	5	0|0|0|0|0	0.00	0.00	0.00	0.00	0.00	-0.32	0.00	0.44
ZC3H14	DDX10	DDX10	0|0|0|0|0	0	0.00	5	0|0|0|0|0	0.00	0.00	0.00	0.00	0.00	-0.32	0.00	0.44
ZC3H14	DDX50	DDX50	0|0|0|0|0	0	0.00	5	0|0|0|0|0	0.00	0.00	0.00	0.00	0.00	-0.32	0.00	0.44
ZC3H14	DGCR14	DGCR14	0|0|0|0|0	0	0.00	5	0|0|0|0|0	0.00	0.00	0.00	0.00	0.00	-0.32	0.00	0.44
ZC3H14	DGCR8	DGCR8	0|0|0|0|0	0	0.00	5	0|0|0|0|0	0.00	0.00	0.00	0.00	0.00	-0.32	0.00	0.44
ZC3H14	DHCR24	DHCR24	0|0|0|0|0	0	0.00	5	0|0|0|0|0	0.00	0.00	0.00	0.00	0.00	-0.32	0.00	0.44
ZC3H14	DLGAP5	DLGAP5	0|0|0|0|0	0	0.00	5	0|0|0|0|0	0.00	0.00	0.00	0.00	0.00	-0.32	0.00	0.44
ZC3H14	DNAJC8	DNAJC8	0|0|0|0|0	0	0.00	5	0|0|0|0|0	0.00	0.00	0.00	0.00	0.00	-0.32	0.00	0.44
ZC3H14	DNTTIP2	DNTTIP2	0|0|0|0|0	0	0.00	5	0|0|0|0|0	0.00	0.00	0.00	0.00	0.00	-0.32	0.00	0.44
ZC3H14	EDF1	EDF1	0|0|0|0|0	0	0.00	5	0|0|0|0|0	0.00	0.00	0.00	0.00	0.00	-0.32	0.00	0.44
ZC3H14	EFHD2	EFHD2	0|0|0|0|0	0	0.00	5	0|0|0|0|0	0.00	0.00	0.00	0.00	0.00	-0.32	0.00	0.44
ZC3H14	EIF4H	EIF4H	0|0|0|0|0	0	0.00	5	0|0|0|0|0	0.00	0.00	0.00	0.00	0.00	-0.32	0.00	0.44
ZC3H14	ELF2	ELF2	0|0|0|0|0	0	0.00	5	0|0|0|0|0	0.00	0.00	0.00	0.00	0.00	-0.32	0.00	0.44
ZC3H14	ENSA	ENSA	0|0|0|0|0	0	0.00	5	0|0|0|0|0	0.00	0.00	0.00	0.00	0.00	-0.32	0.00	0.44
ZC3H14	EP400	EP400	0|0|0|0|0	0	0.00	5	0|0|0|0|0	0.00	0.00	0.00	0.00	0.00	-0.32	0.00	0.44
ZC3H14	ERICH6	ERICH6	0|0|0|0|0	0	0.00	5	0|0|0|0|0	0.00	0.00	0.00	0.00	0.00	-0.32	0.00	0.44
ZC3H14	ESF1	ESF1	0|0|0|0|0	0	0.00	5	0|0|0|0|0	0.00	0.00	0.00	0.00	0.00	-0.32	0.00	0.44
ZC3H14	EWSR1	EWSR1	0|0|0|0|0	0	0.00	5	0|0|0|0|0	0.00	0.00	0.00	0.00	0.00	-0.32	0.00	0.44
ZC3H14	EXOSC9	EXOSC9	0|0|0|0|0	0	0.00	5	0|0|0|0|0	0.00	0.00	0.00	0.00	0.00	-0.32	0.00	0.44
ZC3H14	FAM122A	FAM122A	0|0|0|0|0	0	0.00	5	0|0|0|0|0	0.00	0.00	0.00	0.00	0.00	-0.32	0.00	0.44
ZC3H14	FAM207A	FAM207A	0|0|0|0|0	0	0.00	5	0|0|0|0|0	0.00	0.00	0.00	0.00	0.00	-0.32	0.00	0.44
ZC3H14	FAM208B	FAM208B	0|0|0|0|0	0	0.00	5	0|0|0|0|0	0.00	0.00	0.00	0.00	0.00	-0.32	0.00	0.44
ZC3H14	FEN1	FEN1	0|0|0|0|0	0	0.00	5	0|0|0|0|0	0.00	0.00	0.00	0.00	0.00	-0.32	0.00	0.44
ZC3H14	FHL1	FHL1	0|0|0|0|0	0	0.00	5	0|0|0|0|0	0.00	0.00	0.00	0.00	0.00	-0.32	0.00	0.44
ZC3H14	FNBP4	FNBP4	0|0|0|0|0	0	0.00	5	0|0|0|0|0	0.00	0.00	0.00	0.00	0.00	-0.32	0.00	0.44
ZC3H14	FTSJ3	FTSJ3	0|0|0|0|0	0	0.00	5	0|0|0|0|0	0.00	0.00	0.00	0.00	0.00	-0.32	0.00	0.44
ZC3H14	GATAD2A	GATAD2A	0|0|0|0|0	0	0.00	5	0|0|0|0|0	0.00	0.00	0.00	0.00	0.00	-0.32	0.00	0.44
ZC3H14	GPALPP1	GPALPP1	0|0|0|0|0	0	0.00	5	0|0|0|0|0	0.00	0.00	0.00	0.00	0.00	-0.32	0.00	0.44
ZC3H14	GPATCH11	GPATCH11	0|0|0|0|0	0	0.00	5	0|0|0|0|0	0.00	0.00	0.00	0.00	0.00	-0.32	0.00	0.44
ZC3H14	GPATCH8	GPATCH8	0|0|0|0|0	0	0.00	5	0|0|0|0|0	0.00	0.00	0.00	0.00	0.00	-0.32	0.00	0.44
ZC3H14	GSE1	GSE1	0|0|0|0|0	0	0.00	5	0|0|0|0|0	0.00	0.00	0.00	0.00	0.00	-0.32	0.00	0.44
ZC3H14	GTF2E1	GTF2E1	0|0|0|0|0	0	0.00	5	0|0|0|0|0	0.00	0.00	0.00	0.00	0.00	-0.32	0.00	0.44
ZC3H14	GTF2E2	GTF2E2	0|0|0|0|0	0	0.00	5	0|0|0|0|0	0.00	0.00	0.00	0.00	0.00	-0.32	0.00	0.44
ZC3H14	GTF2F1	GTF2F1	0|0|0|0|0	0	0.00	5	0|0|0|0|0	0.00	0.00	0.00	0.00	0.00	-0.32	0.00	0.44
ZC3H14	GTF2F2	GTF2F2	0|0|0|0|0	0	0.00	5	0|0|0|0|0	0.00	0.00	0.00	0.00	0.00	-0.32	0.00	0.44
ZC3H14	GTF2I	GTF2I	0|0|0|0|0	0	0.00	5	0|0|0|0|0	0.00	0.00	0.00	0.00	0.00	-0.32	0.00	0.44
ZC3H14	GTSE1	GTSE1	0|0|0|0|0	0	0.00	5	0|0|0|0|0	0.00	0.00	0.00	0.00	0.00	-0.32	0.00	0.44
ZC3H14	HAT1	HAT1	0|0|0|0|0	0	0.00	5	0|0|0|0|0	0.00	0.00	0.00	0.00	0.00	-0.32	0.00	0.44
ZC3H14	HDGF	HDGF	0|0|0|0|0	0	0.00	5	0|0|0|0|0	0.00	0.00	0.00	0.00	0.00	-0.32	0.00	0.44
ZC3H14	HDGFRP2	HDGFRP2	0|0|0|0|0	0	0.00	5	0|0|0|0|0	0.00	0.00	0.00	0.00	0.00	-0.32	0.00	0.44
ZC3H14	HINT1	HINT1	0|0|0|0|0	0	0.00	5	0|0|0|0|0	0.00	0.00	0.00	0.00	0.00	-0.32	0.00	0.44
ZC3H14	HIVEP1	HIVEP1	0|0|0|0|0	0	0.00	5	0|0|0|0|0	0.00	0.00	0.00	0.00	0.00	-0.32	0.00	0.44
ZC3H14	HN1	HN1	0|0|0|1|0	1	0.20	5	0|0|0|0|0	0.00	0.00	0.00	0.00	0.00	-0.32	2.00	0.44
ZC3H14	HN1L	HN1L	0|0|0|0|0	0	0.00	5	0|0|0|0|0	0.00	0.00	0.00	0.00	0.00	-0.32	0.00	0.44
ZC3H14	HNRNPH3	HNRNPH3	0|0|0|0|0	0	0.00	5	0|0|0|0|0	0.00	0.00	0.00	0.00	0.00	-0.32	0.00	0.44
ZC3H14	HP1BP3	HP1BP3	0|0|0|0|0	0	0.00	5	0|0|0|0|0	0.00	0.00	0.00	0.00	0.00	-0.32	0.00	0.44
ZC3H14	HSF1	HSF1	0|0|0|0|0	0	0.00	5	0|0|0|0|0	0.00	0.00	0.00	0.00	0.00	-0.32	0.00	0.44
ZC3H14	HTATSF1	HTATSF1	0|0|0|0|0	0	0.00	5	0|0|0|0|0	0.00	0.00	0.00	0.00	0.00	-0.32	0.00	0.44
ZC3H14	IGBP1	IGBP1	0|0|0|0|0	0	0.00	5	0|0|0|0|0	0.00	0.00	0.00	0.00	0.00	-0.32	0.00	0.44
ZC3H14	IGF2BP2	IGF2BP2	0|0|0|0|0	0	0.00	5	0|0|0|0|0	0.00	0.00	0.00	0.00	0.00	-0.32	0.00	0.44
ZC3H14	ILKAP	ILKAP	0|0|0|0|0	0	0.00	5	0|0|0|0|0	0.00	0.00	0.00	0.00	0.00	-0.32	0.00	0.44
ZC3H14	INCENP	INCENP	0|0|0|0|0	0	0.00	5	0|0|0|0|0	0.00	0.00	0.00	0.00	0.00	-0.32	0.00	0.44
ZC3H14	IRF2BP2	IRF2BP2	0|0|0|0|0	0	0.00	5	0|0|0|0|0	0.00	0.00	0.00	0.00	0.00	-0.32	0.00	0.44
ZC3H14	IRS4	IRS4	0|0|0|1|0	1	0.20	5	0|0|0|0|0	0.00	0.00	0.00	0.00	0.00	-0.32	2.00	0.44
ZC3H14	KDM3B	KDM3B	0|0|0|0|0	0	0.00	5	0|0|0|0|0	0.00	0.00	0.00	0.00	0.00	-0.32	0.00	0.44
ZC3H14	KIF4A	KIF4A	0|0|0|0|0	0	0.00	5	0|0|0|0|0	0.00	0.00	0.00	0.00	0.00	-0.32	0.00	0.44
ZC3H14	KIFC1	KIFC1	0|0|0|0|0	0	0.00	5	0|0|0|0|0	0.00	0.00	0.00	0.00	0.00	-0.32	0.00	0.44
ZC3H14	KNOP1	KNOP1	0|0|0|0|0	0	0.00	5	0|0|0|0|0	0.00	0.00	0.00	0.00	0.00	-0.32	0.00	0.44
ZC3H14	LARP1	LARP1	0|0|0|0|0	0	0.00	5	0|0|0|0|0	0.00	0.00	0.00	0.00	0.00	-0.32	0.00	0.44
ZC3H14	LIN54	LIN54	0|0|0|0|0	0	0.00	5	0|0|0|0|0	0.00	0.00	0.00	0.00	0.00	-0.32	0.00	0.44
ZC3H14	MAGOHB	MAGOHB	0|0|0|0|0	0	0.00	5	0|0|0|0|0	0.00	0.00	0.00	0.00	0.00	-0.32	0.00	0.44
ZC3H14	MAP7D3	MAP7D3	0|0|0|0|0	0	0.00	5	0|0|0|0|0	0.00	0.00	0.00	0.00	0.00	-0.32	0.00	0.44
ZC3H14	MAPKAP1	MAPKAP1	0|0|0|1|0	1	0.20	5	0|0|0|0|0	0.00	0.00	0.00	0.00	0.00	-0.32	2.00	0.44
ZC3H14	MASTL	MASTL	0|0|0|0|0	0	0.00	5	0|0|0|0|0	0.00	0.00	0.00	0.00	0.00	-0.32	0.00	0.44
ZC3H14	MBIP	MBIP	0|0|0|0|0	0	0.00	5	0|0|0|0|0	0.00	0.00	0.00	0.00	0.00	-0.32	0.00	0.44
ZC3H14	MCAT	MCAT	0|0|0|0|0	0	0.00	5	0|0|0|0|0	0.00	0.00	0.00	0.00	0.00	-0.32	0.00	0.44
ZC3H14	MED1	MED1	0|0|0|1|0	1	0.20	5	0|0|0|0|0	0.00	0.00	0.00	0.00	0.00	-0.32	2.00	0.44
ZC3H14	MEF2D	MEF2D	0|0|0|0|0	0	0.00	5	0|0|0|0|0	0.00	0.00	0.00	0.00	0.00	-0.32	0.00	0.44
ZC3H14	MLLT1	MLLT1	0|0|0|0|0	0	0.00	5	0|0|0|0|0	0.00	0.00	0.00	0.00	0.00	-0.32	0.00	0.44
ZC3H14	MTA1	MTA1	0|0|0|0|0	0	0.00	5	0|0|0|0|0	0.00	0.00	0.00	0.00	0.00	-0.32	0.00	0.44
ZC3H14	MYPOP	MYPOP	0|0|0|1|1	2	0.40	5	0|0|0|1|0	0.00	0.00	0.00	0.00	0.00	-0.66	2.00	0.44
ZC3H14	NACC1	NACC1	0|0|0|0|0	0	0.00	5	0|0|0|0|0	0.00	0.00	0.00	0.00	0.00	-0.32	0.00	0.44
ZC3H14	NBN	NBN	0|0|0|0|0	0	0.00	5	0|0|0|0|0	0.00	0.00	0.00	0.00	0.00	-0.32	0.00	0.44
ZC3H14	NCOA5	NCOA5	0|0|0|0|0	0	0.00	5	0|0|0|0|0	0.00	0.00	0.00	0.00	0.00	-0.32	0.00	0.44
ZC3H14	NCOA6	NCOA6	0|0|0|0|0	0	0.00	5	0|0|0|0|0	0.00	0.00	0.00	0.00	0.00	-0.32	0.00	0.44
ZC3H14	NCOR1	NCOR1	0|0|0|1|0	1	0.20	5	0|0|0|0|0	0.00	0.00	0.00	0.00	0.00	-0.32	2.00	0.44
ZC3H14	NCOR2	NCOR2	0|0|0|0|0	0	0.00	5	0|0|0|0|0	0.00	0.00	0.00	0.00	0.00	-0.32	0.00	0.44
ZC3H14	NDRG1	NDRG1	0|0|0|0|0	0	0.00	5	0|0|0|0|0	0.00	0.00	0.00	0.00	0.00	-0.32	0.00	0.44
ZC3H14	NELFA	NELFA	0|0|0|0|0	0	0.00	5	0|0|0|0|0	0.00	0.00	0.00	0.00	0.00	-0.32	0.00	0.44
ZC3H14	NME1	NME1	0|0|0|0|0	0	0.00	5	0|0|0|0|0	0.00	0.00	0.00	0.00	0.00	-0.32	0.00	0.44
ZC3H14	NOL8	NOL8	0|0|0|0|0	0	0.00	5	0|0|0|0|0	0.00	0.00	0.00	0.00	0.00	-0.32	0.00	0.44
ZC3H14	NOSIP	NOSIP	0|0|0|0|0	0	0.00	5	0|0|0|0|0	0.00	0.00	0.00	0.00	0.00	-0.32	0.00	0.44
ZC3H14	NPLOC4	NPLOC4	0|0|0|0|0	0	0.00	5	0|0|0|0|0	0.00	0.00	0.00	0.00	0.00	-0.32	0.00	0.44
ZC3H14	NSFL1C	NSFL1C	0|0|0|0|0	0	0.00	5	0|0|0|0|0	0.00	0.00	0.00	0.00	0.00	-0.32	0.00	0.44
ZC3H14	NUDT5	NUDT5	0|0|0|0|0	0	0.00	5	0|0|0|0|0	0.00	0.00	0.00	0.00	0.00	-0.32	0.00	0.44
ZC3H14	NUFIP2	NUFIP2	0|0|0|0|0	0	0.00	5	0|0|0|0|0	0.00	0.00	0.00	0.00	0.00	-0.32	0.00	0.44
ZC3H14	NUPL2	NUPL2	0|0|0|0|0	0	0.00	5	0|0|0|0|0	0.00	0.00	0.00	0.00	0.00	-0.32	0.00	0.44
ZC3H14	PABPC1	PABPC1	0|0|0|0|0	0	0.00	5	0|0|0|0|0	0.00	0.00	0.00	0.00	0.00	-0.32	0.00	0.44
ZC3H14	PAF1	PAF1	0|0|0|0|0	0	0.00	5	0|0|0|0|0	0.00	0.00	0.00	0.00	0.00	-0.32	0.00	0.44
ZC3H14	PAPOLG	PAPOLG	0|0|0|0|0	0	0.00	5	0|0|0|0|0	0.00	0.00	0.00	0.00	0.00	-0.32	0.00	0.44
ZC3H14	PDAP1	PDAP1	0|0|0|0|0	0	0.00	5	0|0|0|0|0	0.00	0.00	0.00	0.00	0.00	-0.32	0.00	0.44
ZC3H14	PDCD4	PDCD4	0|0|0|0|0	0	0.00	5	0|0|0|0|0	0.00	0.00	0.00	0.00	0.00	-0.32	0.00	0.44
ZC3H14	PDCD5	PDCD5	0|0|0|0|0	0	0.00	5	0|0|0|0|0	0.00	0.00	0.00	0.00	0.00	-0.32	0.00	0.44
ZC3H14	PDLIM1	PDLIM1	0|0|0|0|0	0	0.00	5	0|0|0|0|0	0.00	0.00	0.00	0.00	0.00	-0.32	0.00	0.44
ZC3H14	PES1	PES1	0|0|0|0|0	0	0.00	5	0|0|0|0|0	0.00	0.00	0.00	0.00	0.00	-0.32	0.00	0.44
ZC3H14	PGS1	PGS1	0|0|0|0|0	0	0.00	5	0|0|0|0|0	0.00	0.00	0.00	0.00	0.00	-0.32	0.00	0.44
ZC3H14	PHB2	PHB2	0|0|0|1|0	1	0.20	5	0|0|0|0|0	0.00	0.00	0.00	0.00	0.00	-0.32	2.00	0.44
ZC3H14	PHC3	PHC3	0|0|0|0|0	0	0.00	5	0|0|0|0|0	0.00	0.00	0.00	0.00	0.00	-0.32	0.00	0.44
ZC3H14	PHF21A	PHF21A	0|0|0|0|0	0	0.00	5	0|0|0|0|0	0.00	0.00	0.00	0.00	0.00	-0.32	0.00	0.44
ZC3H14	PHF3	PHF3	0|0|0|1|0	1	0.20	5	0|0|0|0|0	0.00	0.00	0.00	0.00	0.00	-0.32	2.00	0.44
ZC3H14	PHRF1	PHRF1	0|0|0|0|0	0	0.00	5	0|0|0|0|0	0.00	0.00	0.00	0.00	0.00	-0.32	0.00	0.44
ZC3H14	PLIN3	PLIN3	0|0|0|0|0	0	0.00	5	0|0|0|0|0	0.00	0.00	0.00	0.00	0.00	-0.32	0.00	0.44
ZC3H14	PLRG1	PLRG1	0|0|0|0|0	0	0.00	5	0|0|0|0|0	0.00	0.00	0.00	0.00	0.00	-0.32	0.00	0.44
ZC3H14	PMS1	PMS1	0|0|0|0|0	0	0.00	5	0|0|0|0|0	0.00	0.00	0.00	0.00	0.00	-0.32	0.00	0.44
ZC3H14	POLA1	POLA1	0|0|0|0|0	0	0.00	5	0|0|0|0|0	0.00	0.00	0.00	0.00	0.00	-0.32	0.00	0.44
ZC3H14	POLD3	POLD3	0|0|0|0|0	0	0.00	5	0|0|0|0|0	0.00	0.00	0.00	0.00	0.00	-0.32	0.00	0.44
ZC3H14	POLH	POLH	0|0|0|1|0	1	0.20	5	0|0|0|0|0	0.00	0.00	0.00	0.00	0.00	-0.32	2.00	0.44
ZC3H14	PPM1G	PPM1G	0|0|0|0|0	0	0.00	5	0|0|0|0|0	0.00	0.00	0.00	0.00	0.00	-0.32	0.00	0.44
ZC3H14	PPP1R2	PPP1R2	0|0|0|0|0	0	0.00	5	0|0|0|0|0	0.00	0.00	0.00	0.00	0.00	-0.32	0.00	0.44
ZC3H14	PQBP1	PQBP1	0|0|0|0|0	0	0.00	5	0|0|0|0|0	0.00	0.00	0.00	0.00	0.00	-0.32	0.00	0.44
ZC3H14	PRC1	PRC1	0|0|0|0|0	0	0.00	5	0|0|0|0|0	0.00	0.00	0.00	0.00	0.00	-0.32	0.00	0.44
ZC3H14	PRPF31	PRPF31	0|0|0|0|0	0	0.00	5	0|0|0|0|0	0.00	0.00	0.00	0.00	0.00	-0.32	0.00	0.44
ZC3H14	PRRC2A	PRRC2A	0|0|0|0|0	0	0.00	5	0|0|0|0|0	0.00	0.00	0.00	0.00	0.00	-0.32	0.00	0.44
ZC3H14	PRRC2B	PRRC2B	0|0|0|0|0	0	0.00	5	0|0|0|0|0	0.00	0.00	0.00	0.00	0.00	-0.32	0.00	0.44
ZC3H14	PSIP1	PSIP1	0|0|0|0|0	0	0.00	5	0|0|0|0|0	0.00	0.00	0.00	0.00	0.00	-0.32	0.00	0.44
ZC3H14	PSMD8	PSMD8	0|0|0|0|0	0	0.00	5	0|0|0|0|0	0.00	0.00	0.00	0.00	0.00	-0.32	0.00	0.44
ZC3H14	PSME3	PSME3	0|0|0|0|0	0	0.00	5	0|0|0|0|0	0.00	0.00	0.00	0.00	0.00	-0.32	0.00	0.44
ZC3H14	PSRC1	PSRC1	0|0|0|0|0	0	0.00	5	0|0|0|0|0	0.00	0.00	0.00	0.00	0.00	-0.32	0.00	0.44
ZC3H14	PUS7	PUS7	0|0|0|0|0	0	0.00	5	0|0|0|0|0	0.00	0.00	0.00	0.00	0.00	-0.32	0.00	0.44
ZC3H14	RACGAP1	RACGAP1	0|0|0|0|0	0	0.00	5	0|0|0|0|0	0.00	0.00	0.00	0.00	0.00	-0.32	0.00	0.44
ZC3H14	RAI1	RAI1	0|0|0|0|0	0	0.00	5	0|0|0|0|0	0.00	0.00	0.00	0.00	0.00	-0.32	0.00	0.44
ZC3H14	RALY	RALY	0|0|0|0|0	0	0.00	5	0|0|0|0|0	0.00	0.00	0.00	0.00	0.00	-0.32	0.00	0.44
ZC3H14	RBM12	RBM12	0|0|0|0|0	0	0.00	5	0|0|0|0|0	0.00	0.00	0.00	0.00	0.00	-0.32	0.00	0.44
ZC3H14	RBM14-RBM4	RBM14-RBM4	0|0|0|0|0	0	0.00	5	0|0|0|0|0	0.00	0.00	0.00	0.00	0.00	-0.32	0.00	0.44
ZC3H14	RBM22	RBM22	0|0|0|0|0	0	0.00	5	0|0|0|0|0	0.00	0.00	0.00	0.00	0.00	-0.32	0.00	0.44
ZC3H14	RBM39	RBM39	0|0|0|0|0	0	0.00	5	0|0|0|0|0	0.00	0.00	0.00	0.00	0.00	-0.32	0.00	0.44
ZC3H14	RBM5	RBM5	0|0|0|0|0	0	0.00	5	0|0|0|0|0	0.00	0.00	0.00	0.00	0.00	-0.32	0.00	0.44
ZC3H14	RBM6	RBM6	0|0|0|0|0	0	0.00	5	0|0|0|0|0	0.00	0.00	0.00	0.00	0.00	-0.32	0.00	0.44
ZC3H14	RBM7	RBM7	0|0|0|0|0	0	0.00	5	0|0|0|0|0	0.00	0.00	0.00	0.00	0.00	-0.32	0.00	0.44
ZC3H14	REXO4	REXO4	0|0|0|0|0	0	0.00	5	0|0|0|0|0	0.00	0.00	0.00	0.00	0.00	-0.32	0.00	0.44
ZC3H14	RFX5	RFX5	0|0|0|0|0	0	0.00	5	0|0|0|0|0	0.00	0.00	0.00	0.00	0.00	-0.32	0.00	0.44
ZC3H14	RNF113A	RNF113A	0|0|0|0|0	0	0.00	5	0|0|0|0|0	0.00	0.00	0.00	0.00	0.00	-0.32	0.00	0.44
ZC3H14	RPL5	RPL5	0|0|0|0|0	0	0.00	5	0|0|0|0|0	0.00	0.00	0.00	0.00	0.00	-0.32	0.00	0.44
ZC3H14	RPS6KA6	RPS6KA6	0|0|0|1|1	2	0.40	5	0|0|0|0|0	0.00	0.00	0.00	0.00	0.00	-0.32	4.00	0.44
ZC3H14	RRS1	RRS1	0|0|0|0|0	0	0.00	5	0|0|0|0|0	0.00	0.00	0.00	0.00	0.00	-0.32	0.00	0.44
ZC3H14	RSBN1L	RSBN1L	0|0|0|0|0	0	0.00	5	0|0|0|0|0	0.00	0.00	0.00	0.00	0.00	-0.32	0.00	0.44
ZC3H14	RSF1	RSF1	0|0|0|0|0	0	0.00	5	0|0|0|0|0	0.00	0.00	0.00	0.00	0.00	-0.32	0.00	0.44
ZC3H14	RTF1	RTF1	0|0|0|0|0	0	0.00	5	0|0|0|0|0	0.00	0.00	0.00	0.00	0.00	-0.32	0.00	0.44
ZC3H14	RUVBL1	RUVBL1	0|0|0|0|0	0	0.00	5	0|0|0|0|0	0.00	0.00	0.00	0.00	0.00	-0.32	0.00	0.44
ZC3H14	S100A8	S100A8	0|0|0|1|0	1	0.20	5	0|0|0|0|0	0.00	0.00	0.00	0.00	0.00	-0.32	2.00	0.44
ZC3H14	SAP130	SAP130	0|0|0|0|0	0	0.00	5	0|0|0|0|0	0.00	0.00	0.00	0.00	0.00	-0.32	0.00	0.44
ZC3H14	SASS6	SASS6	0|0|0|0|0	0	0.00	5	0|0|0|0|0	0.00	0.00	0.00	0.00	0.00	-0.32	0.00	0.44
ZC3H14	SDCBP	SDCBP	0|0|0|0|0	0	0.00	5	0|0|0|0|0	0.00	0.00	0.00	0.00	0.00	-0.32	0.00	0.44
ZC3H14	SDE2	SDE2	0|0|0|0|0	0	0.00	5	0|0|0|0|0	0.00	0.00	0.00	0.00	0.00	-0.32	0.00	0.44
ZC3H14	SET	SET	0|0|0|0|0	0	0.00	5	0|0|0|0|0	0.00	0.00	0.00	0.00	0.00	-0.32	0.00	0.44
ZC3H14	SF3A3	SF3A3	0|0|0|0|0	0	0.00	5	0|0|0|0|0	0.00	0.00	0.00	0.00	0.00	-0.32	0.00	0.44
ZC3H14	SGOL1	SGOL1	0|0|0|0|0	0	0.00	5	0|0|0|0|0	0.00	0.00	0.00	0.00	0.00	-0.32	0.00	0.44
ZC3H14	SKIV2L2	SKIV2L2	0|0|0|0|0	0	0.00	5	0|0|0|0|0	0.00	0.00	0.00	0.00	0.00	-0.32	0.00	0.44
ZC3H14	SLBP	SLBP	0|0|0|0|0	0	0.00	5	0|0|0|0|0	0.00	0.00	0.00	0.00	0.00	-0.32	0.00	0.44
ZC3H14	SLTM	SLTM	0|0|0|0|0	0	0.00	5	0|0|0|0|0	0.00	0.00	0.00	0.00	0.00	-0.32	0.00	0.44
ZC3H14	SMARCA5	SMARCA5	0|0|0|0|0	0	0.00	5	0|0|0|0|0	0.00	0.00	0.00	0.00	0.00	-0.32	0.00	0.44
ZC3H14	SMEK1	SMEK1	0|0|0|0|0	0	0.00	5	0|0|0|0|0	0.00	0.00	0.00	0.00	0.00	-0.32	0.00	0.44
ZC3H14	SNCA	SNCA	0|0|0|0|0	0	0.00	5	0|0|0|0|0	0.00	0.00	0.00	0.00	0.00	-0.32	0.00	0.44
ZC3H14	SNRPD2	SNRPD2	0|0|0|0|0	0	0.00	5	0|0|0|0|0	0.00	0.00	0.00	0.00	0.00	-0.32	0.00	0.44
ZC3H14	SNRPE	SNRPE	0|0|0|0|0	0	0.00	5	0|0|0|0|0	0.00	0.00	0.00	0.00	0.00	-0.32	0.00	0.44
ZC3H14	SPAG7	SPAG7	0|0|0|0|0	0	0.00	5	0|0|0|0|0	0.00	0.00	0.00	0.00	0.00	-0.32	0.00	0.44
ZC3H14	SPIRE2	SPIRE2	0|0|0|1|0	1	0.20	5	0|0|0|0|0	0.00	0.00	0.00	0.00	0.00	-0.32	2.00	0.44
ZC3H14	SRFBP1	SRFBP1	0|0|0|0|0	0	0.00	5	0|0|0|0|0	0.00	0.00	0.00	0.00	0.00	-0.32	0.00	0.44
ZC3H14	SRSF10	SRSF10	0|0|0|0|0	0	0.00	5	0|0|0|0|0	0.00	0.00	0.00	0.00	0.00	-0.32	0.00	0.44
ZC3H14	SRSF3	SRSF3	0|0|0|0|0	0	0.00	5	0|0|0|0|0	0.00	0.00	0.00	0.00	0.00	-0.32	0.00	0.44
ZC3H14	SSB	SSB	0|0|0|0|0	0	0.00	5	0|0|0|0|0	0.00	0.00	0.00	0.00	0.00	-0.32	0.00	0.44
ZC3H14	STK38	STK38	0|0|0|0|0	0	0.00	5	0|0|0|0|0	0.00	0.00	0.00	0.00	0.00	-0.32	0.00	0.44
ZC3H14	STMN1	STMN1	0|0|0|0|0	0	0.00	5	0|0|0|0|0	0.00	0.00	0.00	0.00	0.00	-0.32	0.00	0.44
ZC3H14	STRAP	STRAP	0|0|0|0|0	0	0.00	5	0|0|0|0|0	0.00	0.00	0.00	0.00	0.00	-0.32	0.00	0.44
ZC3H14	SUB1	SUB1	0|0|0|0|0	0	0.00	5	0|0|0|0|0	0.00	0.00	0.00	0.00	0.00	-0.32	0.00	0.44
ZC3H14	SUGT1	SUGT1	0|0|0|0|0	0	0.00	5	0|0|0|0|0	0.00	0.00	0.00	0.00	0.00	-0.32	0.00	0.44
ZC3H14	SUPT5H	SUPT5H	0|0|0|0|0	0	0.00	5	0|0|0|0|0	0.00	0.00	0.00	0.00	0.00	-0.32	0.00	0.44
ZC3H14	SURF6	SURF6	0|0|0|0|0	0	0.00	5	0|0|0|0|0	0.00	0.00	0.00	0.00	0.00	-0.32	0.00	0.44
ZC3H14	SYMPK	SYMPK	0|0|0|0|0	0	0.00	5	0|0|0|0|0	0.00	0.00	0.00	0.00	0.00	-0.32	0.00	0.44
ZC3H14	TAF9B	TAF9B	0|0|0|0|0	0	0.00	5	0|0|0|0|0	0.00	0.00	0.00	0.00	0.00	-0.32	0.00	0.44
ZC3H14	TARDBP	TARDBP	0|0|0|0|0	0	0.00	5	0|0|0|0|0	0.00	0.00	0.00	0.00	0.00	-0.32	0.00	0.44
ZC3H14	TAX1BP1	TAX1BP1	0|0|0|1|0	1	0.20	5	0|0|0|1|0	0.00	0.00	0.00	0.00	0.00	-0.66	1.00	0.44
ZC3H14	TCF20	TCF20	0|0|0|0|1	1	0.20	5	0|0|0|0|0	0.00	0.00	0.00	0.00	0.00	-0.32	2.00	0.44
ZC3H14	TCF7	TCF7	0|0|0|0|0	0	0.00	5	0|0|0|0|0	0.00	0.00	0.00	0.00	0.00	-0.32	0.00	0.44
ZC3H14	TDP2	TDP2	0|0|0|0|0	0	0.00	5	0|0|0|0|0	0.00	0.00	0.00	0.00	0.00	-0.32	0.00	0.44
ZC3H14	TIPRL	TIPRL	0|0|0|0|0	0	0.00	5	0|0|0|0|0	0.00	0.00	0.00	0.00	0.00	-0.32	0.00	0.44
ZC3H14	TMSB4X	TMSB4X	0|0|0|1|0	1	0.20	5	0|0|0|0|0	0.00	0.00	0.00	0.00	0.00	-0.32	2.00	0.44
ZC3H14	TP53BP1	TP53BP1	0|0|0|0|0	0	0.00	5	0|0|0|0|0	0.00	0.00	0.00	0.00	0.00	-0.32	0.00	0.44
ZC3H14	TRIM33	TRIM33	0|0|0|0|0	0	0.00	5	0|0|0|0|0	0.00	0.00	0.00	0.00	0.00	-0.32	0.00	0.44
ZC3H14	UBE2M	UBE2M	0|0|0|0|0	0	0.00	5	0|0|0|0|0	0.00	0.00	0.00	0.00	0.00	-0.32	0.00	0.44
ZC3H14	UBN1	UBN1	0|0|0|0|0	0	0.00	5	0|0|0|0|0	0.00	0.00	0.00	0.00	0.00	-0.32	0.00	0.44
ZC3H14	UBN2	UBN2	0|0|0|0|0	0	0.00	5	0|0|0|0|0	0.00	0.00	0.00	0.00	0.00	-0.32	0.00	0.44
ZC3H14	USP40	USP40	0|0|0|0|0	0	0.00	5	0|0|0|0|0	0.00	0.00	0.00	0.00	0.00	-0.32	0.00	0.44
ZC3H14	UTP14A	UTP14A	0|0|0|0|0	0	0.00	5	0|0|0|0|0	0.00	0.00	0.00	0.00	0.00	-0.32	0.00	0.44
ZC3H14	VBP1	VBP1	0|0|0|0|0	0	0.00	5	0|0|0|0|0	0.00	0.00	0.00	0.00	0.00	-0.32	0.00	0.44
ZC3H14	WBP11	WBP11	0|0|0|0|0	0	0.00	5	0|0|0|0|0	0.00	0.00	0.00	0.00	0.00	-0.32	0.00	0.44
ZC3H14	WBP4	WBP4	0|0|0|0|0	0	0.00	5	0|0|0|0|0	0.00	0.00	0.00	0.00	0.00	-0.32	0.00	0.44
ZC3H14	WDR43	WDR43	0|0|0|0|0	0	0.00	5	0|0|0|0|0	0.00	0.00	0.00	0.00	0.00	-0.32	0.00	0.44
ZC3H14	XRCC6	XRCC6	0|0|0|0|0	0	0.00	5	0|0|0|0|0	0.00	0.00	0.00	0.00	0.00	-0.32	0.00	0.44
ZC3H14	XRN2	XRN2	0|0|0|0|0	0	0.00	5	0|0|0|0|0	0.00	0.00	0.00	0.00	0.00	-0.32	0.00	0.44
ZC3H14	ZBTB21	ZBTB21	0|0|0|0|0	0	0.00	5	0|0|0|0|0	0.00	0.00	0.00	0.00	0.00	-0.32	0.00	0.44
ZC3H14	ZMYND8	ZMYND8	0|0|0|0|0	0	0.00	5	0|0|0|0|0	0.00	0.00	0.00	0.00	0.00	-0.32	0.00	0.44
ZC3H14	ZNF106	ZNF106	0|0|0|0|0	0	0.00	5	0|0|0|0|0	0.00	0.00	0.00	0.00	0.00	-0.32	0.00	0.44
ZC3H14	ZNF148	ZNF148	0|0|0|0|0	0	0.00	5	0|0|0|0|0	0.00	0.00	0.00	0.00	0.00	-0.32	0.00	0.44
ZC3H14	ZNF281	ZNF281	0|0|0|0|0	0	0.00	5	0|0|0|0|0	0.00	0.00	0.00	0.00	0.00	-0.32	0.00	0.44
ZC3H14	ZNF326	ZNF326	0|0|0|0|0	0	0.00	5	0|0|0|0|0	0.00	0.00	0.00	0.00	0.00	-0.32	0.00	0.44
ZC3H14	ZNF362	ZNF362	0|0|0|0|0	0	0.00	5	0|0|0|0|0	0.00	0.00	0.00	0.00	0.00	-0.32	0.00	0.44
ZC3H14	ZNF830	ZNF830	0|0|0|0|0	0	0.00	5	0|0|0|0|0	0.00	0.00	0.00	0.00	0.00	-0.32	0.00	0.44
ZC3H14	ZSCAN18	ZSCAN18	0|0|0|0|0	0	0.00	5	0|0|0|0|0	0.00	0.00	0.00	0.00	0.00	-0.32	0.00	0.44
ZC3H14	A0A1B0GVI3	A0A1B0GVI3	0|0|0|0|0	0	0.00	5	0|0|0|0|0	0.00	0.00	0.00	0.00	0.00	-0.32	0.00	0.44
ZC3H14	A2ML1	A2ML1	0|0|0|0|0	0	0.00	5	0|0|0|0|0	0.00	0.00	0.00	0.00	0.00	-0.32	0.00	0.44
ZC3H14	ABCD3	ABCD3	0|0|0|0|0	0	0.00	5	0|0|0|0|0	0.00	0.00	0.00	0.00	0.00	-0.32	0.00	0.44
ZC3H14	ACADS	ACADS	0|0|0|0|0	0	0.00	5	0|0|0|0|0	0.00	0.00	0.00	0.00	0.00	-0.32	0.00	0.44
ZC3H14	ACTN4	ACTN4	0|0|0|0|0	0	0.00	5	0|0|0|0|0	0.00	0.00	0.00	0.00	0.00	-0.32	0.00	0.44
ZC3H14	ACTR3	ACTR3	0|0|0|0|0	0	0.00	5	0|0|0|0|0	0.00	0.00	0.00	0.00	0.00	-0.32	0.00	0.44
ZC3H14	AGA	AGA	0|0|0|0|0	0	0.00	5	0|0|0|0|0	0.00	0.00	0.00	0.00	0.00	-0.32	0.00	0.44
ZC3H14	AGO3	AGO3	0|0|0|0|0	0	0.00	5	0|0|0|0|0	0.00	0.00	0.00	0.00	0.00	-0.32	0.00	0.44
ZC3H14	AHCY	AHCY	0|0|0|0|0	0	0.00	5	0|0|0|0|0	0.00	0.00	0.00	0.00	0.00	-0.32	0.00	0.44
ZC3H14	AHSG	AHSG	0|0|0|0|0	0	0.00	5	0|0|0|0|0	0.00	0.00	0.00	0.00	0.00	-0.32	0.00	0.44
ZC3H14	ALDH2	ALDH2	0|0|0|0|0	0	0.00	5	0|0|0|0|0	0.00	0.00	0.00	0.00	0.00	-0.32	0.00	0.44
ZC3H14	ALDOA	ALDOA	0|0|0|0|0	0	0.00	5	0|0|0|0|0	0.00	0.00	0.00	0.00	0.00	-0.32	0.00	0.44
ZC3H14	ALOX12B	ALOX12B	0|0|0|0|0	0	0.00	5	0|0|0|0|0	0.00	0.00	0.00	0.00	0.00	-0.32	0.00	0.44
ZC3H14	ANXA1	ANXA1	0|0|0|0|0	0	0.00	5	0|0|0|0|0	0.00	0.00	0.00	0.00	0.00	-0.32	0.00	0.44
ZC3H14	ANXA2	ANXA2	0|0|0|0|0	0	0.00	5	0|0|0|0|0	0.00	0.00	0.00	0.00	0.00	-0.32	0.00	0.44
ZC3H14	ANXA8L1	ANXA8L1	0|0|0|0|0	0	0.00	5	0|0|0|0|0	0.00	0.00	0.00	0.00	0.00	-0.32	0.00	0.44
ZC3H14	ANXA9	ANXA9	0|0|0|0|0	0	0.00	5	0|0|0|0|0	0.00	0.00	0.00	0.00	0.00	-0.32	0.00	0.44
ZC3H14	APCS	APCS	0|0|0|0|0	0	0.00	5	0|0|0|0|0	0.00	0.00	0.00	0.00	0.00	-0.32	0.00	0.44
ZC3H14	APOA1	APOA1	0|0|0|0|0	0	0.00	5	0|0|0|0|0	0.00	0.00	0.00	0.00	0.00	-0.32	0.00	0.44
ZC3H14	APOD	APOD	0|0|0|0|0	0	0.00	5	0|0|0|0|0	0.00	0.00	0.00	0.00	0.00	-0.32	0.00	0.44
ZC3H14	APRT	APRT	0|0|0|0|0	0	0.00	5	0|0|0|0|0	0.00	0.00	0.00	0.00	0.00	-0.32	0.00	0.44
ZC3H14	ARHGDIA	ARHGDIA	0|0|0|0|0	0	0.00	5	0|0|0|0|0	0.00	0.00	0.00	0.00	0.00	-0.32	0.00	0.44
ZC3H14	ATP5A1	ATP5A1	0|0|0|0|0	0	0.00	5	0|0|0|0|0	0.00	0.00	0.00	0.00	0.00	-0.32	0.00	0.44
ZC3H14	AZGP1	AZGP1	0|0|0|0|0	0	0.00	5	0|0|0|0|0	0.00	0.00	0.00	0.00	0.00	-0.32	0.00	0.44
ZC3H14	BLMH	BLMH	0|0|0|0|0	0	0.00	5	0|0|0|0|0	0.00	0.00	0.00	0.00	0.00	-0.32	0.00	0.44
ZC3H14	C18orf8	C18orf8	0|0|0|0|0	0	0.00	5	0|0|0|0|0	0.00	0.00	0.00	0.00	0.00	-0.32	0.00	0.44
ZC3H14	C1QBP	C1QBP	0|0|0|0|1	1	0.20	5	0|0|0|0|1	0.00	0.00	0.00	0.00	0.00	-0.66	1.00	0.44
ZC3H14	C3	C3	0|0|0|0|0	0	0.00	5	0|0|0|0|0	0.00	0.00	0.00	0.00	0.00	-0.32	0.00	0.44
ZC3H14	C4B	C4B	0|0|0|0|0	0	0.00	5	0|0|0|0|0	0.00	0.00	0.00	0.00	0.00	-0.32	0.00	0.44
ZC3H14	CALM2	CALM2	0|0|0|0|0	0	0.00	5	0|0|0|0|0	0.00	0.00	0.00	0.00	0.00	-0.32	0.00	0.44
ZC3H14	CALML5	CALML5	0|0|0|0|0	0	0.00	5	0|0|0|0|0	0.00	0.00	0.00	0.00	0.00	-0.32	0.00	0.44
ZC3H14	CAPG	CAPG	0|0|0|0|0	0	0.00	5	0|0|0|0|0	0.00	0.00	0.00	0.00	0.00	-0.32	0.00	0.44
ZC3H14	CASP14	CASP14	0|0|0|0|0	0	0.00	5	0|0|0|0|0	0.00	0.00	0.00	0.00	0.00	-0.32	0.00	0.44
ZC3H14	CBR1	CBR1	0|0|0|0|0	0	0.00	5	0|0|0|0|0	0.00	0.00	0.00	0.00	0.00	-0.32	0.00	0.44
ZC3H14	CCT2	CCT2	0|0|0|0|0	0	0.00	5	0|0|0|0|0	0.00	0.00	0.00	0.00	0.00	-0.32	0.00	0.44
ZC3H14	CCT3	CCT3	0|0|0|0|0	0	0.00	5	0|0|0|0|0	0.00	0.00	0.00	0.00	0.00	-0.32	0.00	0.44
ZC3H14	CCT5	CCT5	0|0|0|0|0	0	0.00	5	0|0|0|0|0	0.00	0.00	0.00	0.00	0.00	-0.32	0.00	0.44
ZC3H14	CFB	CFB	0|0|0|0|0	0	0.00	5	0|0|0|0|0	0.00	0.00	0.00	0.00	0.00	-0.32	0.00	0.44
ZC3H14	CFL1	CFL1	0|0|0|0|0	0	0.00	5	0|0|0|0|0	0.00	0.00	0.00	0.00	0.00	-0.32	0.00	0.44
ZC3H14	CHI3L2	CHI3L2	0|0|0|0|0	0	0.00	5	0|0|0|0|0	0.00	0.00	0.00	0.00	0.00	-0.32	0.00	0.44
ZC3H14	CKAP4	CKAP4	0|0|0|0|0	0	0.00	5	0|0|0|0|0	0.00	0.00	0.00	0.00	0.00	-0.32	0.00	0.44
ZC3H14	CLHC1	CLHC1	0|0|0|0|0	0	0.00	5	0|0|0|0|0	0.00	0.00	0.00	0.00	0.00	-0.32	0.00	0.44
ZC3H14	CLIC3	CLIC3	0|0|0|0|0	0	0.00	5	0|0|0|0|0	0.00	0.00	0.00	0.00	0.00	-0.32	0.00	0.44
ZC3H14	CLTC	CLTC	0|0|0|0|0	0	0.00	5	0|0|0|0|0	0.00	0.00	0.00	0.00	0.00	-0.32	0.00	0.44
ZC3H14	CP	CP	0|0|0|0|0	0	0.00	5	0|0|0|0|0	0.00	0.00	0.00	0.00	0.00	-0.32	0.00	0.44
ZC3H14	CS	CS	0|0|0|0|0	0	0.00	5	0|0|0|0|0	0.00	0.00	0.00	0.00	0.00	-0.32	0.00	0.44
ZC3H14	CSTA	CSTA	0|0|0|0|0	0	0.00	5	0|0|0|0|0	0.00	0.00	0.00	0.00	0.00	-0.32	0.00	0.44
ZC3H14	CTSD	CTSD	0|0|0|0|0	0	0.00	5	0|0|0|0|0	0.00	0.00	0.00	0.00	0.00	-0.32	0.00	0.44
ZC3H14	CTSG	CTSG	0|0|0|0|0	0	0.00	5	0|0|0|0|0	0.00	0.00	0.00	0.00	0.00	-0.32	0.00	0.44
ZC3H14	CYSRT1	CYSRT1	0|0|0|0|0	0	0.00	5	0|0|0|0|0	0.00	0.00	0.00	0.00	0.00	-0.32	0.00	0.44
ZC3H14	DBI	DBI	0|0|0|0|0	0	0.00	5	0|0|0|0|0	0.00	0.00	0.00	0.00	0.00	-0.32	0.00	0.44
ZC3H14	DCTN2	DCTN2	0|0|0|0|0	0	0.00	5	0|0|0|0|0	0.00	0.00	0.00	0.00	0.00	-0.32	0.00	0.44
ZC3H14	DDX3X	DDX3X	0|0|0|0|0	0	0.00	5	0|0|0|0|0	0.00	0.00	0.00	0.00	0.00	-0.32	0.00	0.44
ZC3H14	DEFA3	DEFA3	0|0|0|0|0	0	0.00	5	0|0|0|0|0	0.00	0.00	0.00	0.00	0.00	-0.32	0.00	0.44
ZC3H14	DHCR7	DHCR7	0|0|0|0|0	0	0.00	5	0|0|0|0|0	0.00	0.00	0.00	0.00	0.00	-0.32	0.00	0.44
ZC3H14	DIAPH2	DIAPH2	0|0|0|0|0	0	0.00	5	0|0|0|0|0	0.00	0.00	0.00	0.00	0.00	-0.32	0.00	0.44
ZC3H14	DNAH3	DNAH3	0|0|0|0|0	0	0.00	5	0|0|0|0|0	0.00	0.00	0.00	0.00	0.00	-0.32	0.00	0.44
ZC3H14	DUS3L	DUS3L	0|0|0|0|0	0	0.00	5	0|0|0|0|0	0.00	0.00	0.00	0.00	0.00	-0.32	0.00	0.44
ZC3H14	DYNLL2	DYNLL2	0|0|0|0|0	0	0.00	5	0|0|0|0|0	0.00	0.00	0.00	0.00	0.00	-0.32	0.00	0.44
ZC3H14	EEF1A1P5	EEF1A1P5	0|0|0|0|0	0	0.00	5	0|0|0|0|0	0.00	0.00	0.00	0.00	0.00	-0.32	0.00	0.44
ZC3H14	EEF1G	EEF1G	0|0|0|0|0	0	0.00	5	0|0|0|0|0	0.00	0.00	0.00	0.00	0.00	-0.32	0.00	0.44
ZC3H14	EEF2	EEF2	0|0|0|0|0	0	0.00	5	0|0|0|0|0	0.00	0.00	0.00	0.00	0.00	-0.32	0.00	0.44
ZC3H14	EIF2S3L	EIF2S3L	0|0|0|0|0	0	0.00	5	0|0|0|0|0	0.00	0.00	0.00	0.00	0.00	-0.32	0.00	0.44
ZC3H14	EIF3A	EIF3A	0|0|0|0|0	0	0.00	5	0|0|0|0|0	0.00	0.00	0.00	0.00	0.00	-0.32	0.00	0.44
ZC3H14	EIF4A1	EIF4A1	0|0|0|0|0	0	0.00	5	0|0|0|0|0	0.00	0.00	0.00	0.00	0.00	-0.32	0.00	0.44
ZC3H14	EME2	EME2	0|0|0|0|0	0	0.00	5	0|0|0|0|0	0.00	0.00	0.00	0.00	0.00	-0.32	0.00	0.44
ZC3H14	EPPK1	EPPK1	0|0|0|0|0	0	0.00	5	0|0|0|0|0	0.00	0.00	0.00	0.00	0.00	-0.32	0.00	0.44
ZC3H14	EPS8L1	EPS8L1	0|0|0|0|0	0	0.00	5	0|0|0|0|0	0.00	0.00	0.00	0.00	0.00	-0.32	0.00	0.44
ZC3H14	ETF1	ETF1	0|0|0|0|0	0	0.00	5	0|0|0|0|0	0.00	0.00	0.00	0.00	0.00	-0.32	0.00	0.44
ZC3H14	EVPL	EVPL	0|0|0|0|0	0	0.00	5	0|0|0|0|0	0.00	0.00	0.00	0.00	0.00	-0.32	0.00	0.44
ZC3H14	EZR	EZR	0|0|0|0|0	0	0.00	5	0|0|0|0|0	0.00	0.00	0.00	0.00	0.00	-0.32	0.00	0.44
ZC3H14	FAM25G	FAM25G	0|0|0|0|0	0	0.00	5	0|0|0|0|0	0.00	0.00	0.00	0.00	0.00	-0.32	0.00	0.44
ZC3H14	FASN	FASN	0|0|0|0|0	0	0.00	5	0|0|0|0|0	0.00	0.00	0.00	0.00	0.00	-0.32	0.00	0.44
ZC3H14	FGB	FGB	0|0|0|0|0	0	0.00	5	0|0|0|0|0	0.00	0.00	0.00	0.00	0.00	-0.32	0.00	0.44
ZC3H14	FGG	FGG	0|0|0|0|0	0	0.00	5	0|0|0|0|0	0.00	0.00	0.00	0.00	0.00	-0.32	0.00	0.44
ZC3H14	FLNB	FLNB	0|0|0|0|0	0	0.00	5	0|0|0|0|0	0.00	0.00	0.00	0.00	0.00	-0.32	0.00	0.44
ZC3H14	FSCN1	FSCN1	0|0|0|0|0	0	0.00	5	0|0|0|0|0	0.00	0.00	0.00	0.00	0.00	-0.32	0.00	0.44
ZC3H14	G6PD	G6PD	0|0|0|0|0	0	0.00	5	0|0|0|0|0	0.00	0.00	0.00	0.00	0.00	-0.32	0.00	0.44
ZC3H14	GARS	GARS	0|0|0|0|0	0	0.00	5	0|0|0|0|0	0.00	0.00	0.00	0.00	0.00	-0.32	0.00	0.44
ZC3H14	GBA	GBA	0|0|0|0|0	0	0.00	5	0|0|0|0|0	0.00	0.00	0.00	0.00	0.00	-0.32	0.00	0.44
ZC3H14	GC	GC	0|0|0|0|0	0	0.00	5	0|0|0|0|0	0.00	0.00	0.00	0.00	0.00	-0.32	0.00	0.44
ZC3H14	GDI2	GDI2	0|0|0|0|0	0	0.00	5	0|0|0|0|0	0.00	0.00	0.00	0.00	0.00	-0.32	0.00	0.44
ZC3H14	GNB2L1	GNB2L1	0|0|0|0|0	0	0.00	5	0|0|0|0|0	0.00	0.00	0.00	0.00	0.00	-0.32	0.00	0.44
ZC3H14	GOLGA4	GOLGA4	0|0|0|0|0	0	0.00	5	0|0|0|0|0	0.00	0.00	0.00	0.00	0.00	-0.32	0.00	0.44
ZC3H14	GSN	GSN	0|0|0|0|0	0	0.00	5	0|0|0|0|0	0.00	0.00	0.00	0.00	0.00	-0.32	0.00	0.44
ZC3H14	GSTO1	GSTO1	0|0|0|0|0	0	0.00	5	0|0|0|0|0	0.00	0.00	0.00	0.00	0.00	-0.32	0.00	0.44
ZC3H14	GSTP1	GSTP1	0|0|0|0|0	0	0.00	5	0|0|0|0|0	0.00	0.00	0.00	0.00	0.00	-0.32	0.00	0.44
ZC3H14	HAL	HAL	0|0|0|0|0	0	0.00	5	0|0|0|0|0	0.00	0.00	0.00	0.00	0.00	-0.32	0.00	0.44
ZC3H14	HIST1H1B	HIST1H1B	0|0|0|0|0	0	0.00	5	0|0|0|0|0	0.00	0.00	0.00	0.00	0.00	-0.32	0.00	0.44
ZC3H14	HMOX1	HMOX1	0|0|0|0|0	0	0.00	5	0|0|0|0|0	0.00	0.00	0.00	0.00	0.00	-0.32	0.00	0.44
ZC3H14	HP	HP	0|0|0|0|0	0	0.00	5	0|0|0|0|0	0.00	0.00	0.00	0.00	0.00	-0.32	0.00	0.44
ZC3H14	HPX	HPX	0|0|0|0|0	0	0.00	5	0|0|0|0|0	0.00	0.00	0.00	0.00	0.00	-0.32	0.00	0.44
ZC3H14	HSD17B4	HSD17B4	0|0|0|0|0	0	0.00	5	0|0|0|0|0	0.00	0.00	0.00	0.00	0.00	-0.32	0.00	0.44
ZC3H14	HSP90AA1	HSP90AA1	0|0|0|0|1	1	0.20	5	0|0|0|0|0	0.00	0.00	0.00	0.00	0.00	-0.32	2.00	0.44
ZC3H14	IDE	IDE	0|0|0|0|0	0	0.00	5	0|0|0|0|0	0.00	0.00	0.00	0.00	0.00	-0.32	0.00	0.44
ZC3H14	IGHA1	IGHA1	0|0|0|0|0	0	0.00	5	0|0|0|0|0	0.00	0.00	0.00	0.00	0.00	-0.32	0.00	0.44
ZC3H14	IGHG1	IGHG1	0|0|0|0|0	0	0.00	5	0|0|0|0|0	0.00	0.00	0.00	0.00	0.00	-0.32	0.00	0.44
ZC3H14	IGHG3	IGHG3	0|0|0|0|0	0	0.00	5	0|0|0|0|0	0.00	0.00	0.00	0.00	0.00	-0.32	0.00	0.44
ZC3H14	IGHM	IGHM	0|0|0|0|0	0	0.00	5	0|0|0|0|0	0.00	0.00	0.00	0.00	0.00	-0.32	0.00	0.44
ZC3H14	IGHV1OR15-1	IGHV1OR15-1	0|0|0|0|0	0	0.00	5	0|0|0|0|0	0.00	0.00	0.00	0.00	0.00	-0.32	0.00	0.44
ZC3H14	IGKC	IGKC	0|0|0|0|0	0	0.00	5	0|0|0|0|0	0.00	0.00	0.00	0.00	0.00	-0.32	0.00	0.44
ZC3H14	IGKV1-12	IGKV1-12	0|0|0|0|0	0	0.00	5	0|0|0|0|0	0.00	0.00	0.00	0.00	0.00	-0.32	0.00	0.44
ZC3H14	IGKV1-8	IGKV1-8	0|0|0|0|0	0	0.00	5	0|0|0|0|0	0.00	0.00	0.00	0.00	0.00	-0.32	0.00	0.44
ZC3H14	IGKV3D-20	IGKV3D-20	0|0|0|0|0	0	0.00	5	0|0|0|0|0	0.00	0.00	0.00	0.00	0.00	-0.32	0.00	0.44
ZC3H14	IGKV3OR2-268	IGKV3OR2-268	0|0|0|0|0	0	0.00	5	0|0|0|0|0	0.00	0.00	0.00	0.00	0.00	-0.32	0.00	0.44
ZC3H14	IGKV4-1	IGKV4-1	0|0|0|0|0	0	0.00	5	0|0|0|0|0	0.00	0.00	0.00	0.00	0.00	-0.32	0.00	0.44
ZC3H14	IGLC6	IGLC6	0|0|0|0|0	0	0.00	5	0|0|0|0|0	0.00	0.00	0.00	0.00	0.00	-0.32	0.00	0.44
ZC3H14	IL17B	IL17B	0|0|0|0|0	0	0.00	5	0|0|0|0|0	0.00	0.00	0.00	0.00	0.00	-0.32	0.00	0.44
ZC3H14	IL36G	IL36G	0|0|0|0|0	0	0.00	5	0|0|0|0|0	0.00	0.00	0.00	0.00	0.00	-0.32	0.00	0.44
ZC3H14	IQGAP1	IQGAP1	0|0|0|0|0	0	0.00	5	0|0|0|0|0	0.00	0.00	0.00	0.00	0.00	-0.32	0.00	0.44
ZC3H14	IVL	IVL	0|0|0|0|0	0	0.00	5	0|0|0|0|0	0.00	0.00	0.00	0.00	0.00	-0.32	0.00	0.44
ZC3H14	KIF13A	KIF13A	0|0|0|0|0	0	0.00	5	0|0|0|0|0	0.00	0.00	0.00	0.00	0.00	-0.32	0.00	0.44
ZC3H14	KLK13	KLK13	0|0|0|0|0	0	0.00	5	0|0|0|0|0	0.00	0.00	0.00	0.00	0.00	-0.32	0.00	0.44
ZC3H14	KLK6	KLK6	0|0|0|0|0	0	0.00	5	0|0|0|0|0	0.00	0.00	0.00	0.00	0.00	-0.32	0.00	0.44
ZC3H14	KLK9	KLK9	0|0|0|0|0	0	0.00	5	0|0|0|0|0	0.00	0.00	0.00	0.00	0.00	-0.32	0.00	0.44
ZC3H14	KPNB1	KPNB1	0|0|0|0|0	0	0.00	5	0|0|0|0|0	0.00	0.00	0.00	0.00	0.00	-0.32	0.00	0.44
ZC3H14	LGALS7	LGALS7	0|0|0|0|0	0	0.00	5	0|0|0|0|0	0.00	0.00	0.00	0.00	0.00	-0.32	0.00	0.44
ZC3H14	LMNA	LMNA	0|0|0|0|0	0	0.00	5	0|0|0|0|0	0.00	0.00	0.00	0.00	0.00	-0.32	0.00	0.44
ZC3H14	LRG1	LRG1	0|0|0|0|0	0	0.00	5	0|0|0|0|0	0.00	0.00	0.00	0.00	0.00	-0.32	0.00	0.44
ZC3H14	LTF	LTF	0|0|0|0|0	0	0.00	5	0|0|0|0|0	0.00	0.00	0.00	0.00	0.00	-0.32	0.00	0.44
ZC3H14	MAP3K5	MAP3K5	0|0|0|0|0	0	0.00	5	0|0|0|0|0	0.00	0.00	0.00	0.00	0.00	-0.32	0.00	0.44
ZC3H14	MDH2	MDH2	0|0|0|0|0	0	0.00	5	0|0|0|0|0	0.00	0.00	0.00	0.00	0.00	-0.32	0.00	0.44
ZC3H14	METTL3	METTL3	0|0|0|0|0	0	0.00	5	0|0|0|0|0	0.00	0.00	0.00	0.00	0.00	-0.32	0.00	0.44
ZC3H14	MGA	MGA	0|0|0|0|0	0	0.00	5	0|0|0|0|0	0.00	0.00	0.00	0.00	0.00	-0.32	0.00	0.44
ZC3H14	MT-CO2	MT-CO2	0|0|0|0|0	0	0.00	5	0|0|0|0|0	0.00	0.00	0.00	0.00	0.00	-0.32	0.00	0.44
ZC3H14	MYH9	MYH9	0|0|0|0|0	0	0.00	5	0|0|0|0|0	0.00	0.00	0.00	0.00	0.00	-0.32	0.00	0.44
ZC3H14	NAA16	NAA16	0|0|0|0|0	0	0.00	5	0|0|0|0|0	0.00	0.00	0.00	0.00	0.00	-0.32	0.00	0.44
ZC3H14	NAMPT	NAMPT	0|0|0|0|0	0	0.00	5	0|0|0|0|0	0.00	0.00	0.00	0.00	0.00	-0.32	0.00	0.44
ZC3H14	NBPF26	NBPF26	0|0|0|0|0	0	0.00	5	0|0|0|0|0	0.00	0.00	0.00	0.00	0.00	-0.32	0.00	0.44
ZC3H14	NLRP10	NLRP10	0|0|0|0|0	0	0.00	5	0|0|0|0|0	0.00	0.00	0.00	0.00	0.00	-0.32	0.00	0.44
ZC3H14	ORM1	ORM1	0|0|0|0|0	0	0.00	5	0|0|0|0|0	0.00	0.00	0.00	0.00	0.00	-0.32	0.00	0.44
ZC3H14	P01700	P01700	0|0|0|0|0	0	0.00	5	0|0|0|0|0	0.00	0.00	0.00	0.00	0.00	-0.32	0.00	0.44
ZC3H14	P4HB	P4HB	0|0|0|0|0	0	0.00	5	0|0|0|0|0	0.00	0.00	0.00	0.00	0.00	-0.32	0.00	0.44
ZC3H14	PAPL	PAPL	0|0|0|0|0	0	0.00	5	0|0|0|0|0	0.00	0.00	0.00	0.00	0.00	-0.32	0.00	0.44
ZC3H14	PCLO	PCLO	0|0|0|0|0	0	0.00	5	0|0|0|0|0	0.00	0.00	0.00	0.00	0.00	-0.32	0.00	0.44
ZC3H14	PDIA6	PDIA6	0|0|0|0|0	0	0.00	5	0|0|0|0|0	0.00	0.00	0.00	0.00	0.00	-0.32	0.00	0.44
ZC3H14	PGD	PGD	0|0|0|0|0	0	0.00	5	0|0|0|0|0	0.00	0.00	0.00	0.00	0.00	-0.32	0.00	0.44
ZC3H14	PGK1	PGK1	0|0|0|0|0	0	0.00	5	0|0|0|0|0	0.00	0.00	0.00	0.00	0.00	-0.32	0.00	0.44
ZC3H14	PGLS	PGLS	0|0|0|0|0	0	0.00	5	0|0|0|0|0	0.00	0.00	0.00	0.00	0.00	-0.32	0.00	0.44
ZC3H14	PGM2	PGM2	0|0|0|0|0	0	0.00	5	0|0|0|0|0	0.00	0.00	0.00	0.00	0.00	-0.32	0.00	0.44
ZC3H14	PI3	PI3	0|0|0|0|0	0	0.00	5	0|0|0|0|0	0.00	0.00	0.00	0.00	0.00	-0.32	0.00	0.44
ZC3H14	PIP	PIP	0|0|0|0|0	0	0.00	5	0|0|0|0|0	0.00	0.00	0.00	0.00	0.00	-0.32	0.00	0.44
ZC3H14	PKP3	PKP3	0|0|0|0|0	0	0.00	5	0|0|0|0|0	0.00	0.00	0.00	0.00	0.00	-0.32	0.00	0.44
ZC3H14	PLA2G4B	PLA2G4B	0|0|0|0|0	0	0.00	5	0|0|0|0|0	0.00	0.00	0.00	0.00	0.00	-0.32	0.00	0.44
ZC3H14	PLA2G4D	PLA2G4D	0|0|0|0|0	0	0.00	5	0|0|0|0|0	0.00	0.00	0.00	0.00	0.00	-0.32	0.00	0.44
ZC3H14	PLEC	PLEC	0|0|0|0|0	0	0.00	5	0|0|0|0|0	0.00	0.00	0.00	0.00	0.00	-0.32	0.00	0.44
ZC3H14	PLS1	PLS1	0|0|0|0|0	0	0.00	5	0|0|0|0|0	0.00	0.00	0.00	0.00	0.00	-0.32	0.00	0.44
ZC3H14	POF1B	POF1B	0|0|0|0|0	0	0.00	5	0|0|0|0|0	0.00	0.00	0.00	0.00	0.00	-0.32	0.00	0.44
ZC3H14	POLQ	POLQ	0|0|0|0|0	0	0.00	5	0|0|0|0|0	0.00	0.00	0.00	0.00	0.00	-0.32	0.00	0.44
ZC3H14	POU5F2	POU5F2	0|0|0|0|0	0	0.00	5	0|0|0|0|0	0.00	0.00	0.00	0.00	0.00	-0.32	0.00	0.44
ZC3H14	PPIA	PPIA	0|0|0|0|0	0	0.00	5	0|0|0|0|0	0.00	0.00	0.00	0.00	0.00	-0.32	0.00	0.44
ZC3H14	PPL	PPL	0|0|0|0|0	0	0.00	5	0|0|0|0|0	0.00	0.00	0.00	0.00	0.00	-0.32	0.00	0.44
ZC3H14	PPP1CB	PPP1CB	0|0|0|0|0	0	0.00	5	0|0|0|0|0	0.00	0.00	0.00	0.00	0.00	-0.32	0.00	0.44
ZC3H14	PRDX6	PRDX6	0|0|0|0|0	0	0.00	5	0|0|0|0|0	0.00	0.00	0.00	0.00	0.00	-0.32	0.00	0.44
ZC3H14	PRIM2	PRIM2	0|0|0|0|0	0	0.00	5	0|0|0|0|0	0.00	0.00	0.00	0.00	0.00	-0.32	0.00	0.44
ZC3H14	PSMB2	PSMB2	0|0|0|0|0	0	0.00	5	0|0|0|0|0	0.00	0.00	0.00	0.00	0.00	-0.32	0.00	0.44
ZC3H14	PSMC4	PSMC4	0|0|0|0|0	0	0.00	5	0|0|0|0|0	0.00	0.00	0.00	0.00	0.00	-0.32	0.00	0.44
ZC3H14	PSMD1	PSMD1	0|0|0|0|0	0	0.00	5	0|0|0|0|0	0.00	0.00	0.00	0.00	0.00	-0.32	0.00	0.44
ZC3H14	PSMD11	PSMD11	0|0|0|0|0	0	0.00	5	0|0|0|0|0	0.00	0.00	0.00	0.00	0.00	-0.32	0.00	0.44
ZC3H14	PSMD2	PSMD2	0|0|0|0|0	0	0.00	5	0|0|0|0|0	0.00	0.00	0.00	0.00	0.00	-0.32	0.00	0.44
ZC3H14	PSMD6	PSMD6	0|0|0|0|0	0	0.00	5	0|0|0|0|0	0.00	0.00	0.00	0.00	0.00	-0.32	0.00	0.44
ZC3H14	Q9C093-4	Q9C093-4	0|0|0|0|0	0	0.00	5	0|0|0|0|0	0.00	0.00	0.00	0.00	0.00	-0.32	0.00	0.44
ZC3H14	Q9H2G9-2	Q9H2G9-2	0|0|0|0|1	1	0.20	5	0|0|0|0|0	0.00	0.00	0.00	0.00	0.00	-0.32	2.00	0.44
ZC3H14	QSOX1	QSOX1	0|0|0|0|0	0	0.00	5	0|0|0|0|0	0.00	0.00	0.00	0.00	0.00	-0.32	0.00	0.44
ZC3H14	RAB10	RAB10	0|0|0|0|0	0	0.00	5	0|0|0|0|0	0.00	0.00	0.00	0.00	0.00	-0.32	0.00	0.44
ZC3H14	RAB11A	RAB11A	0|0|0|0|0	0	0.00	5	0|0|0|0|0	0.00	0.00	0.00	0.00	0.00	-0.32	0.00	0.44
ZC3H14	RAB7A	RAB7A	0|0|0|0|0	0	0.00	5	0|0|0|0|0	0.00	0.00	0.00	0.00	0.00	-0.32	0.00	0.44
ZC3H14	RABGGTA	RABGGTA	0|0|0|0|0	0	0.00	5	0|0|0|0|0	0.00	0.00	0.00	0.00	0.00	-0.32	0.00	0.44
ZC3H14	RBL1	RBL1	0|0|0|0|0	0	0.00	5	0|0|0|0|0	0.00	0.00	0.00	0.00	0.00	-0.32	0.00	0.44
ZC3H14	RPL10	RPL10	0|0|0|0|0	0	0.00	5	0|0|0|0|0	0.00	0.00	0.00	0.00	0.00	-0.32	0.00	0.44
ZC3H14	RPL11	RPL11	0|0|0|0|0	0	0.00	5	0|0|0|0|0	0.00	0.00	0.00	0.00	0.00	-0.32	0.00	0.44
ZC3H14	RPL12	RPL12	0|0|0|0|0	0	0.00	5	0|0|0|0|0	0.00	0.00	0.00	0.00	0.00	-0.32	0.00	0.44
ZC3H14	RPL13	RPL13	0|0|0|0|0	0	0.00	5	0|0|0|0|0	0.00	0.00	0.00	0.00	0.00	-0.32	0.00	0.44
ZC3H14	RPL15	RPL15	0|0|0|0|0	0	0.00	5	0|0|0|0|0	0.00	0.00	0.00	0.00	0.00	-0.32	0.00	0.44
ZC3H14	RPL29	RPL29	0|0|0|0|0	0	0.00	5	0|0|0|0|0	0.00	0.00	0.00	0.00	0.00	-0.32	0.00	0.44
ZC3H14	RPL3	RPL3	0|0|0|0|0	0	0.00	5	0|0|0|0|0	0.00	0.00	0.00	0.00	0.00	-0.32	0.00	0.44
ZC3H14	RPL31	RPL31	0|0|0|0|0	0	0.00	5	0|0|0|0|0	0.00	0.00	0.00	0.00	0.00	-0.32	0.00	0.44
ZC3H14	RPL36	RPL36	0|0|0|0|0	0	0.00	5	0|0|0|0|0	0.00	0.00	0.00	0.00	0.00	-0.32	0.00	0.44
ZC3H14	RPL4	RPL4	0|0|0|0|0	0	0.00	5	0|0|0|0|0	0.00	0.00	0.00	0.00	0.00	-0.32	0.00	0.44
ZC3H14	RPL6	RPL6	0|0|0|0|0	0	0.00	5	0|0|0|0|0	0.00	0.00	0.00	0.00	0.00	-0.32	0.00	0.44
ZC3H14	RPL7A	RPL7A	0|0|0|0|0	0	0.00	5	0|0|0|0|0	0.00	0.00	0.00	0.00	0.00	-0.32	0.00	0.44
ZC3H14	RPL8	RPL8	0|0|0|0|0	0	0.00	5	0|0|0|0|0	0.00	0.00	0.00	0.00	0.00	-0.32	0.00	0.44
ZC3H14	RPLP0	RPLP0	0|0|0|0|0	0	0.00	5	0|0|0|0|0	0.00	0.00	0.00	0.00	0.00	-0.32	0.00	0.44
ZC3H14	RPLP1	RPLP1	0|0|0|0|0	0	0.00	5	0|0|0|0|0	0.00	0.00	0.00	0.00	0.00	-0.32	0.00	0.44
ZC3H14	RPN1	RPN1	0|0|0|0|0	0	0.00	5	0|0|0|0|0	0.00	0.00	0.00	0.00	0.00	-0.32	0.00	0.44
ZC3H14	RPS13	RPS13	0|0|0|0|0	0	0.00	5	0|0|0|0|0	0.00	0.00	0.00	0.00	0.00	-0.32	0.00	0.44
ZC3H14	RPS16	RPS16	0|0|0|0|0	0	0.00	5	0|0|0|0|0	0.00	0.00	0.00	0.00	0.00	-0.32	0.00	0.44
ZC3H14	RPS18	RPS18	0|0|0|0|0	0	0.00	5	0|0|0|0|0	0.00	0.00	0.00	0.00	0.00	-0.32	0.00	0.44
ZC3H14	RPS19	RPS19	0|0|0|0|0	0	0.00	5	0|0|0|0|0	0.00	0.00	0.00	0.00	0.00	-0.32	0.00	0.44
ZC3H14	RPS3	RPS3	0|0|0|0|0	0	0.00	5	0|0|0|0|0	0.00	0.00	0.00	0.00	0.00	-0.32	0.00	0.44
ZC3H14	RPS7	RPS7	0|0|0|0|0	0	0.00	5	0|0|0|0|0	0.00	0.00	0.00	0.00	0.00	-0.32	0.00	0.44
ZC3H14	RPS8	RPS8	0|0|0|0|0	0	0.00	5	0|0|0|0|0	0.00	0.00	0.00	0.00	0.00	-0.32	0.00	0.44
ZC3H14	RPS9	RPS9	0|0|0|0|0	0	0.00	5	0|0|0|0|0	0.00	0.00	0.00	0.00	0.00	-0.32	0.00	0.44
ZC3H14	RPSA	RPSA	0|0|0|0|0	0	0.00	5	0|0|0|0|0	0.00	0.00	0.00	0.00	0.00	-0.32	0.00	0.44
ZC3H14	S100A11	S100A11	0|0|0|0|0	0	0.00	5	0|0|0|0|0	0.00	0.00	0.00	0.00	0.00	-0.32	0.00	0.44
ZC3H14	S100A14	S100A14	0|0|0|0|0	0	0.00	5	0|0|0|0|0	0.00	0.00	0.00	0.00	0.00	-0.32	0.00	0.44
ZC3H14	S100A7	S100A7	0|0|0|0|0	0	0.00	5	0|0|0|0|0	0.00	0.00	0.00	0.00	0.00	-0.32	0.00	0.44
ZC3H14	S100A7A	S100A7A	0|0|0|0|0	0	0.00	5	0|0|0|0|0	0.00	0.00	0.00	0.00	0.00	-0.32	0.00	0.44
ZC3H14	SERPINB10	SERPINB10	0|0|0|0|0	0	0.00	5	0|0|0|0|0	0.00	0.00	0.00	0.00	0.00	-0.32	0.00	0.44
ZC3H14	SERPINB3	SERPINB3	0|0|0|0|0	0	0.00	5	0|0|0|0|0	0.00	0.00	0.00	0.00	0.00	-0.32	0.00	0.44
ZC3H14	SERPINB4	SERPINB4	0|0|0|0|0	0	0.00	5	0|0|0|0|0	0.00	0.00	0.00	0.00	0.00	-0.32	0.00	0.44
ZC3H14	SERPINB7	SERPINB7	0|0|0|0|0	0	0.00	5	0|0|0|0|0	0.00	0.00	0.00	0.00	0.00	-0.32	0.00	0.44
ZC3H14	SERPINE2	SERPINE2	0|0|0|0|0	0	0.00	5	0|0|0|0|0	0.00	0.00	0.00	0.00	0.00	-0.32	0.00	0.44
ZC3H14	SFN	SFN	0|0|0|0|0	0	0.00	5	0|0|0|0|0	0.00	0.00	0.00	0.00	0.00	-0.32	0.00	0.44
ZC3H14	SMPD4	SMPD4	0|0|0|0|0	0	0.00	5	0|0|0|0|0	0.00	0.00	0.00	0.00	0.00	-0.32	0.00	0.44
ZC3H14	SMTNL2	SMTNL2	0|0|0|0|0	0	0.00	5	0|0|0|0|0	0.00	0.00	0.00	0.00	0.00	-0.32	0.00	0.44
ZC3H14	SND1	SND1	0|0|0|0|0	0	0.00	5	0|0|0|0|0	0.00	0.00	0.00	0.00	0.00	-0.32	0.00	0.44
ZC3H14	SNED1	SNED1	0|0|0|0|1	1	0.20	5	0|0|0|0|0	0.00	0.00	0.00	0.00	0.00	-0.32	2.00	0.44
ZC3H14	SPATA4	SPATA4	0|0|0|0|0	0	0.00	5	0|0|0|0|0	0.00	0.00	0.00	0.00	0.00	-0.32	0.00	0.44
ZC3H14	SPRR1B	SPRR1B	0|0|0|0|0	0	0.00	5	0|0|0|0|0	0.00	0.00	0.00	0.00	0.00	-0.32	0.00	0.44
ZC3H14	SPRR2B	SPRR2B	0|0|0|0|0	0	0.00	5	0|0|0|0|0	0.00	0.00	0.00	0.00	0.00	-0.32	0.00	0.44
ZC3H14	SPRR2E	SPRR2E	0|0|0|0|0	0	0.00	5	0|0|0|0|0	0.00	0.00	0.00	0.00	0.00	-0.32	0.00	0.44
ZC3H14	SRCAP	SRCAP	0|0|0|0|0	0	0.00	5	0|0|0|0|0	0.00	0.00	0.00	0.00	0.00	-0.32	0.00	0.44
ZC3H14	STAT3	STAT3	0|0|0|0|0	0	0.00	5	0|0|0|0|0	0.00	0.00	0.00	0.00	0.00	-0.32	0.00	0.44
ZC3H14	SULT2B1	SULT2B1	0|0|0|0|0	0	0.00	5	0|0|0|0|0	0.00	0.00	0.00	0.00	0.00	-0.32	0.00	0.44
ZC3H14	SYPL1	SYPL1	0|0|0|0|0	0	0.00	5	0|0|0|0|0	0.00	0.00	0.00	0.00	0.00	-0.32	0.00	0.44
ZC3H14	TF	TF	0|0|0|0|0	0	0.00	5	0|0|0|0|0	0.00	0.00	0.00	0.00	0.00	-0.32	0.00	0.44
ZC3H14	TGM3	TGM3	0|0|0|0|0	0	0.00	5	0|0|0|0|0	0.00	0.00	0.00	0.00	0.00	-0.32	0.00	0.44
ZC3H14	TKT	TKT	0|0|0|0|1	1	0.20	5	0|0|0|0|0	0.00	0.00	0.00	0.00	0.00	-0.32	2.00	0.44
ZC3H14	TMEM200C	TMEM200C	0|0|0|0|0	0	0.00	5	0|0|0|0|0	0.00	0.00	0.00	0.00	0.00	-0.32	0.00	0.44
ZC3H14	TOLLIP	TOLLIP	0|0|0|0|0	0	0.00	5	0|0|0|0|0	0.00	0.00	0.00	0.00	0.00	-0.32	0.00	0.44
ZC3H14	TP53TG5	TP53TG5	0|0|0|0|0	0	0.00	5	0|0|0|0|0	0.00	0.00	0.00	0.00	0.00	-0.32	0.00	0.44
ZC3H14	TPI1	TPI1	0|0|0|0|0	0	0.00	5	0|0|0|0|0	0.00	0.00	0.00	0.00	0.00	-0.32	0.00	0.44
ZC3H14	TPM3	TPM3	0|0|0|0|0	0	0.00	5	0|0|0|0|0	0.00	0.00	0.00	0.00	0.00	-0.32	0.00	0.44
ZC3H14	TPRG1	TPRG1	0|0|0|0|0	0	0.00	5	0|0|0|0|0	0.00	0.00	0.00	0.00	0.00	-0.32	0.00	0.44
ZC3H14	TREX2	TREX2	0|0|0|0|0	0	0.00	5	0|0|0|0|0	0.00	0.00	0.00	0.00	0.00	-0.32	0.00	0.44
ZC3H14	TRIM29	TRIM29	0|0|0|0|0	0	0.00	5	0|0|0|0|0	0.00	0.00	0.00	0.00	0.00	-0.32	0.00	0.44
ZC3H14	TTR	TTR	0|0|0|0|0	0	0.00	5	0|0|0|0|0	0.00	0.00	0.00	0.00	0.00	-0.32	0.00	0.44
ZC3H14	TUBB2B	TUBB2B	0|0|0|0|0	0	0.00	5	0|0|0|0|0	0.00	0.00	0.00	0.00	0.00	-0.32	0.00	0.44
ZC3H14	TUBB4B	TUBB4B	0|0|0|0|0	0	0.00	5	0|0|0|0|0	0.00	0.00	0.00	0.00	0.00	-0.32	0.00	0.44
ZC3H14	TUBB6	TUBB6	0|0|0|0|0	0	0.00	5	0|0|0|0|0	0.00	0.00	0.00	0.00	0.00	-0.32	0.00	0.44
ZC3H14	TXNDC9	TXNDC9	0|0|0|0|1	1	0.20	5	0|0|0|0|0	0.00	0.00	0.00	0.00	0.00	-0.32	2.00	0.44
ZC3H14	TYMP	TYMP	0|0|0|0|0	0	0.00	5	0|0|0|0|0	0.00	0.00	0.00	0.00	0.00	-0.32	0.00	0.44
ZC3H14	UBC	UBC	0|0|0|0|1	1	0.20	5	0|0|0|0|0	0.00	0.00	0.00	0.00	0.00	-0.32	2.00	0.44
ZC3H14	UBE2N	UBE2N	0|0|0|0|0	0	0.00	5	0|0|0|0|0	0.00	0.00	0.00	0.00	0.00	-0.32	0.00	0.44
ZC3H14	VAT1	VAT1	0|0|0|0|0	0	0.00	5	0|0|0|0|0	0.00	0.00	0.00	0.00	0.00	-0.32	0.00	0.44
ZC3H14	VCP	VCP	0|0|0|0|0	0	0.00	5	0|0|0|0|0	0.00	0.00	0.00	0.00	0.00	-0.32	0.00	0.44
ZC3H14	VDAC1	VDAC1	0|0|0|0|0	0	0.00	5	0|0|0|0|0	0.00	0.00	0.00	0.00	0.00	-0.32	0.00	0.44
ZC3H14	VPS4B	VPS4B	0|0|0|0|0	0	0.00	5	0|0|0|0|0	0.00	0.00	0.00	0.00	0.00	-0.32	0.00	0.44
ZC3H14	YIPF4	YIPF4	0|0|0|0|0	0	0.00	5	0|0|0|0|0	0.00	0.00	0.00	0.00	0.00	-0.32	0.00	0.44
ZC3H14	YOD1	YOD1	0|0|0|0|0	0	0.00	5	0|0|0|0|0	0.00	0.00	0.00	0.00	0.00	-0.32	0.00	0.44
ZC3H14	ZBED1	ZBED1	0|0|0|0|0	0	0.00	5	0|0|0|0|0	0.00	0.00	0.00	0.00	0.00	-0.32	0.00	0.44
ZC3H14	ZNF185	ZNF185	0|0|0|0|0	0	0.00	5	0|0|0|0|0	0.00	0.00	0.00	0.00	0.00	-0.32	0.00	0.44
