# Supplementary material for: Antagonistic roles by the conserved nuclear poly(A)-binding proteins PABPN1 and ZC3H14 in nuclear RNA surveillance
Source: Nucleic Acids Res. 2025 Feb 3;53(3):gkaf060. doi: 10.1093/nar/gkaf060 (PMC11788927; doi:10.1093/nar/gkaf060)
Supplement: gkaf060_Supplemental_Files [file gkaf060_supplemental_files.zip › Supplementary Table 4.xlsx]

## Sheet: Unfiltered
Supplementary Table 4. List of proteins analyzed by SAINTexpress from cells expressing BirA-PABPN1 vs untagged control cells (N=3). Highlighted proteins showed SAINT score ≥ 0.75; BFDR ≤ 0.05; Log2 fold-change ≥ 1.0..
Bait	Prey	PreyGene	Spec	SpecSum	AvgSpec	NumReplicates	ctrlCounts	AvgP	MaxP	TopoAvgP	TopoMaxP	SaintScore	logOddsScore	FoldChange	BFDR
PABPN1	ACIN1	ACIN1	50|47|34	131	43.67	3	0|0|0	1.00	1.00	1.00	1.00	1.00	52.92	436.67	0.00
PABPN1	ADAR	ADAR	17|23|6	46	15.33	3	0|0|0	1.00	1.00	1.00	1.00	1.00	11.22	153.33	0.00
PABPN1	AKAP17A	AKAP17A	13|11|3	27	9.00	3	0|0|0	1.00	1.00	1.00	1.00	1.00	6.16	90.00	0.00
PABPN1	ALYREF	ALYREF	2|2|3	7	2.33	3	0|0|0	0.99	1.00	0.99	1.00	0.99	4.32	23.33	0.00
PABPN1	BAZ1B	BAZ1B	2|6|2	10	3.33	3	0|0|0	0.99	1.00	0.99	1.00	0.99	4.32	33.33	0.00
PABPN1	BCLAF1	BCLAF1	21|30|18	69	23.00	3	0|0|0	1.00	1.00	1.00	1.00	1.00	29.56	230.00	0.00
PABPN1	BRD4	BRD4	15|22|9	46	15.33	3	0|0|0	1.00	1.00	1.00	1.00	1.00	15.97	153.33	0.00
PABPN1	C19orf43	C19orf43	5|8|2	15	5.00	3	0|0|0	1.00	1.00	1.00	1.00	1.00	4.32	50.00	0.00
PABPN1	CAAP1	CAAP1	3|8|4	15	5.00	3	0|0|0	1.00	1.00	1.00	1.00	1.00	6.16	50.00	0.00
PABPN1	CCT8	CCT8	27|24|0	51	17.00	3	0|0|0	0.67	1.00	0.67	1.00	0.67	-0.22	170.00	0.00
PABPN1	CDC5L	CDC5L	3|17|2	22	7.33	3	0|0|0	0.99	1.00	0.99	1.00	0.99	4.32	73.33	0.00
PABPN1	CDKN2AIP	CDKN2AIP	5|13|3	21	7.00	3	0|0|0	1.00	1.00	1.00	1.00	1.00	6.16	70.00	0.00
PABPN1	CHAMP1	CHAMP1	2|6|2	10	3.33	3	0|0|0	0.99	1.00	0.99	1.00	0.99	4.32	33.33	0.00
PABPN1	CHD4	CHD4	10|16|3	29	9.67	3	0|0|0	1.00	1.00	1.00	1.00	1.00	6.16	96.67	0.00
PABPN1	CHERP	CHERP	6|18|10	34	11.33	3	0|0|0	1.00	1.00	1.00	1.00	1.00	11.22	113.33	0.00
PABPN1	CHTOP	CHTOP	2|2|2	6	2.00	3	0|0|0	0.99	0.99	0.99	0.99	0.99	4.32	20.00	0.00
PABPN1	CPSF6	CPSF6	16|17|11	44	14.67	3	0|0|0	1.00	1.00	1.00	1.00	1.00	19.05	146.67	0.00
PABPN1	CSTF2	CSTF2	2|7|5	14	4.67	3	0|0|0	1.00	1.00	1.00	1.00	1.00	4.32	46.67	0.00
PABPN1	DDX39B	DDX39B	7|9|5	21	7.00	3	0|0|0	1.00	1.00	1.00	1.00	1.00	9.59	70.00	0.00
PABPN1	DDX42	DDX42	15|21|5	41	13.67	3	0|0|0	1.00	1.00	1.00	1.00	1.00	9.59	136.67	0.00
PABPN1	DDX46	DDX46	46|42|14	102	34.00	3	0|0|0	1.00	1.00	1.00	1.00	1.00	23.60	340.00	0.00
PABPN1	DHX9	DHX9	32|24|2	58	19.33	3	0|0|0	1.00	1.00	1.00	1.00	1.00	4.32	193.33	0.00
PABPN1	DIDO1	DIDO1	5|16|6	27	9.00	3	0|0|0	1.00	1.00	1.00	1.00	1.00	9.59	90.00	0.00
PABPN1	FAM208A	FAM208A	5|7|3	15	5.00	3	0|0|0	1.00	1.00	1.00	1.00	1.00	6.16	50.00	0.00
PABPN1	FIP1L1	FIP1L1	7|11|8	26	8.67	3	0|0|0	1.00	1.00	1.00	1.00	1.00	12.83	86.67	0.00
PABPN1	FLNA	FLNA	26|54|0	80	26.67	3	0|0|0	0.67	1.00	0.67	1.00	0.67	-0.22	266.67	0.00
PABPN1	FUBP1	FUBP1	8|16|7	31	10.33	3	0|0|0	1.00	1.00	1.00	1.00	1.00	12.83	103.33	0.00
PABPN1	FUBP3	FUBP3	3|10|5	18	6.00	3	0|0|0	1.00	1.00	1.00	1.00	1.00	6.16	60.00	0.00
PABPN1	FUS	FUS	9|8|8	25	8.33	3	0|0|0	1.00	1.00	1.00	1.00	1.00	14.41	83.33	0.00
PABPN1	HCFC1	HCFC1	27|20|3	50	16.67	3	0|0|0	1.00	1.00	1.00	1.00	1.00	6.16	166.67	0.00
PABPN1	HIST1H4A	HIST1H4A	9|5|4	18	6.00	3	1|0|0	1.00	1.00	1.00	1.00	1.00	6.85	18.00	0.00
PABPN1	HNRNPA1	HNRNPA1	17|20|9	46	15.33	3	0|0|0	1.00	1.00	1.00	1.00	1.00	15.97	153.33	0.00
PABPN1	HNRNPA2B1	HNRNPA2B1	26|17|8	51	17.00	3	0|0|0	1.00	1.00	1.00	1.00	1.00	14.41	170.00	0.00
PABPN1	HNRNPAB	HNRNPAB	2|5|2	9	3.00	3	0|0|0	0.99	1.00	0.99	1.00	0.99	4.32	30.00	0.00
PABPN1	HNRNPC	HNRNPC	10|6|4	20	6.67	3	0|0|0	1.00	1.00	1.00	1.00	1.00	7.91	66.67	0.00
PABPN1	HNRNPD	HNRNPD	6|6|2	14	4.67	3	0|0|0	1.00	1.00	1.00	1.00	1.00	4.32	46.67	0.00
PABPN1	HNRNPDL	HNRNPDL	2|4|2	8	2.67	3	0|0|0	0.99	1.00	0.99	1.00	0.99	4.32	26.67	0.00
PABPN1	HNRNPF	HNRNPF	4|7|2	13	4.33	3	0|0|0	1.00	1.00	1.00	1.00	1.00	4.32	43.33	0.00
PABPN1	HNRNPK	HNRNPK	35|29|24	88	29.33	3	0|0|0	1.00	1.00	1.00	1.00	1.00	38.39	293.33	0.00
PABPN1	HNRNPL	HNRNPL	14|16|5	35	11.67	3	0|0|0	1.00	1.00	1.00	1.00	1.00	9.59	116.67	0.00
PABPN1	HNRNPM	HNRNPM	15|19|7	41	13.67	3	0|0|0	1.00	1.00	1.00	1.00	1.00	12.83	136.67	0.00
PABPN1	HNRNPR	HNRNPR	36|29|15	80	26.67	3	0|0|0	1.00	1.00	1.00	1.00	1.00	25.10	266.67	0.00
PABPN1	HNRNPU	HNRNPU	33|22|12	67	22.33	3	0|0|0	1.00	1.00	1.00	1.00	1.00	20.58	223.33	0.00
PABPN1	HSPA8	HSPA8	8|12|2	22	7.33	3	3|2|0	0.68	1.00	0.68	1.00	0.68	-2.67	4.40	0.00
PABPN1	IK	IK	5|12|5	22	7.33	3	0|0|0	1.00	1.00	1.00	1.00	1.00	9.59	73.33	0.00
PABPN1	ILF3	ILF3	19|19|10	48	16.00	3	0|0|0	1.00	1.00	1.00	1.00	1.00	17.52	160.00	0.00
PABPN1	KHDRBS1	KHDRBS1	5|9|3	17	5.67	3	0|0|0	1.00	1.00	1.00	1.00	1.00	6.16	56.67	0.00
PABPN1	KHSRP	KHSRP	27|26|17	70	23.33	3	0|0|0	1.00	1.00	1.00	1.00	1.00	28.08	233.33	0.00
PABPN1	MATR3	MATR3	16|16|5	37	12.33	3	0|0|0	1.00	1.00	1.00	1.00	1.00	9.59	123.33	0.00
PABPN1	MDC1	MDC1	5|23|12	40	13.33	3	0|0|0	1.00	1.00	1.00	1.00	1.00	9.59	133.33	0.00
PABPN1	MFAP1	MFAP1	5|11|7	23	7.67	3	0|0|0	1.00	1.00	1.00	1.00	1.00	9.59	76.67	0.00
PABPN1	MKI67	MKI67	62|83|41	186	62.00	3	0|0|0	1.00	1.00	1.00	1.00	1.00	63.02	620.00	0.00
PABPN1	MRE11A	MRE11A	14|19|3	36	12.00	3	0|0|0	1.00	1.00	1.00	1.00	1.00	6.16	120.00	0.00
PABPN1	NASP	NASP	11|23|3	37	12.33	3	0|0|0	1.00	1.00	1.00	1.00	1.00	6.16	123.33	0.00
PABPN1	NCL	NCL	14|22|8	44	14.67	3	0|0|0	1.00	1.00	1.00	1.00	1.00	14.41	146.67	0.00
PABPN1	NONO	NONO	49|38|24	111	37.00	3	0|0|0	1.00	1.00	1.00	1.00	1.00	38.39	370.00	0.00
PABPN1	NPM1	NPM1	11|11|4	26	8.67	3	0|0|0	1.00	1.00	1.00	1.00	1.00	7.91	86.67	0.00
PABPN1	NUDT21	NUDT21	18|12|5	35	11.67	3	0|0|0	1.00	1.00	1.00	1.00	1.00	9.59	116.67	0.00
PABPN1	NUMA1	NUMA1	32|39|36	107	35.67	3	0|0|0	1.00	1.00	1.00	1.00	1.00	50.03	356.67	0.00
PABPN1	NUP153	NUP153	8|22|15	45	15.00	3	0|0|0	1.00	1.00	1.00	1.00	1.00	14.41	150.00	0.00
PABPN1	NUP50	NUP50	2|11|5	18	6.00	3	0|0|0	1.00	1.00	1.00	1.00	1.00	4.32	60.00	0.00
PABPN1	N1	N1	57|39|27	123	41.00	3	0|0|0	1.00	1.00	1.00	1.00	1.00	42.77	410.00	0.00
PABPN1	PCF11	PCF11	72|74|59	205	68.33	3	0|0|0	1.00	1.00	1.00	1.00	1.00	88.80	683.33	0.00
PABPN1	PCNP	PCNP	10|7|2	19	6.33	3	0|0|0	1.00	1.00	1.00	1.00	1.00	4.32	63.33	0.00
PABPN1	PNN	PNN	18|16|13	47	15.67	3	0|0|0	1.00	1.00	1.00	1.00	1.00	22.09	156.67	0.00
PABPN1	POLDIP3	POLDIP3	23|22|13	58	19.33	3	0|0|0	1.00	1.00	1.00	1.00	1.00	22.09	193.33	0.00
PABPN1	PPP1R10	PPP1R10	14|22|15	51	17.00	3	0|0|0	1.00	1.00	1.00	1.00	1.00	23.60	170.00	0.00
PABPN1	PRPF3	PRPF3	11|14|4	29	9.67	3	0|0|0	1.00	1.00	1.00	1.00	1.00	7.91	96.67	0.00
PABPN1	PRPF40A	PRPF40A	2|6|3	11	3.67	3	0|0|0	0.99	1.00	0.99	1.00	0.99	4.32	36.67	0.00
PABPN1	PSPC1	PSPC1	14|13|7	34	11.33	3	0|0|0	1.00	1.00	1.00	1.00	1.00	12.83	113.33	0.00
PABPN1	RBBP6	RBBP6	30|40|20	90	30.00	3	0|0|0	1.00	1.00	1.00	1.00	1.00	32.52	300.00	0.00
PABPN1	RBM10	RBM10	41|39|27	107	35.67	3	0|0|0	1.00	1.00	1.00	1.00	1.00	42.77	356.67	0.00
PABPN1	RBM17	RBM17	16|12|5	33	11.00	3	0|0|0	1.00	1.00	1.00	1.00	1.00	9.59	110.00	0.00
PABPN1	RBM26	RBM26	104|75|43	222	74.00	3	0|0|0	1.00	1.00	1.00	1.00	1.00	65.89	740.00	0.00
PABPN1	RBM27	RBM27	73|68|56	197	65.67	3	0|0|0	1.00	1.00	1.00	1.00	1.00	84.51	656.67	0.00
PABPN1	RBM33	RBM33	30|33|12	75	25.00	3	0|0|0	1.00	1.00	1.00	1.00	1.00	20.58	250.00	0.00
PABPN1	RBMX	RBMX	5|4|2	11	3.67	3	0|0|0	1.00	1.00	1.00	1.00	1.00	4.32	36.67	0.00
PABPN1	RPRD2	RPRD2	16|31|26	73	24.33	3	0|0|0	1.00	1.00	1.00	1.00	1.00	26.59	243.33	0.00
PABPN1	SAFB	SAFB	33|23|15	71	23.67	3	0|0|0	1.00	1.00	1.00	1.00	1.00	25.10	236.67	0.00
PABPN1	SAFB2	SAFB2	8|7|4	19	6.33	3	0|0|0	1.00	1.00	1.00	1.00	1.00	7.91	63.33	0.00
PABPN1	SAP30BP	SAP30BP	9|12|6	27	9.00	3	0|0|0	1.00	1.00	1.00	1.00	1.00	11.22	90.00	0.00
PABPN1	SARNP	SARNP	6|6|6	18	6.00	3	0|0|0	1.00	1.00	1.00	1.00	1.00	11.22	60.00	0.00
PABPN1	SART1	SART1	3|22|9	34	11.33	3	0|0|0	1.00	1.00	1.00	1.00	1.00	6.16	113.33	0.00
PABPN1	SCAF1	SCAF1	2|7|3	12	4.00	3	0|0|0	0.99	1.00	0.99	1.00	0.99	4.32	40.00	0.00
PABPN1	SCML2	SCML2	9|14|5	28	9.33	3	0|0|0	1.00	1.00	1.00	1.00	1.00	9.59	93.33	0.00
PABPN1	SF1	SF1	14|17|9	40	13.33	3	0|0|0	1.00	1.00	1.00	1.00	1.00	15.97	133.33	0.00
PABPN1	SF3A1	SF3A1	13|26|7	46	15.33	3	0|0|0	1.00	1.00	1.00	1.00	1.00	12.83	153.33	0.00
PABPN1	SF3B1	SF3B1	25|28|3	56	18.67	3	0|0|0	1.00	1.00	1.00	1.00	1.00	6.16	186.67	0.00
PABPN1	SF3B2	SF3B2	23|30|18	71	23.67	3	0|0|0	1.00	1.00	1.00	1.00	1.00	29.56	236.67	0.00
PABPN1	SFPQ	SFPQ	41|23|17	81	27.00	3	0|0|0	1.00	1.00	1.00	1.00	1.00	28.08	270.00	0.00
PABPN1	SNRPA1	SNRPA1	11|12|7	30	10.00	3	0|0|0	1.00	1.00	1.00	1.00	1.00	12.83	100.00	0.00
PABPN1	SNW1	SNW1	16|22|14	52	17.33	3	0|0|0	1.00	1.00	1.00	1.00	1.00	23.60	173.33	0.00
PABPN1	SON	SON	25|35|26	86	28.67	3	0|0|0	1.00	1.00	1.00	1.00	1.00	39.85	286.67	0.00
PABPN1	SRRM2	SRRM2	10|31|26	67	22.33	3	0|0|0	1.00	1.00	1.00	1.00	1.00	17.52	223.33	0.00
PABPN1	SUGP1	SUGP1	14|29|14	57	19.00	3	0|0|0	1.00	1.00	1.00	1.00	1.00	23.60	190.00	0.00
PABPN1	TAF15	TAF15	3|4|2	9	3.00	3	0|0|0	0.99	1.00	0.99	1.00	0.99	4.32	30.00	0.00
PABPN1	TCERG1	TCERG1	11|19|4	34	11.33	3	0|0|0	1.00	1.00	1.00	1.00	1.00	7.91	113.33	0.00
PABPN1	TCOF1	TCOF1	10|17|9	36	12.00	3	0|0|0	1.00	1.00	1.00	1.00	1.00	15.97	120.00	0.00
PABPN1	TFIP11	TFIP11	13|18|2	33	11.00	3	0|0|0	1.00	1.00	1.00	1.00	1.00	4.32	110.00	0.00
PABPN1	THRAP3	THRAP3	30|22|18	70	23.33	3	0|0|0	1.00	1.00	1.00	1.00	1.00	29.56	233.33	0.00
PABPN1	TMPO	TMPO	6|25|12	43	14.33	3	0|0|0	1.00	1.00	1.00	1.00	1.00	11.22	143.33	0.00
PABPN1	TOX4	TOX4	18|20|14	52	17.33	3	0|0|0	1.00	1.00	1.00	1.00	1.00	23.60	173.33	0.00
PABPN1	TPR	TPR	142|87|95	324	108.00	3	0|0|0	1.00	1.00	1.00	1.00	1.00	128.64	1080.00	0.00
PABPN1	TPX2	TPX2	31|49|32	112	37.33	3	0|0|0	1.00	1.00	1.00	1.00	1.00	48.58	373.33	0.00
PABPN1	TRIM28	TRIM28	15|25|14	54	18.00	3	0|0|0	1.00	1.00	1.00	1.00	1.00	23.60	180.00	0.00
PABPN1	U2SURP	U2SURP	30|34|15	79	26.33	3	0|0|0	1.00	1.00	1.00	1.00	1.00	25.10	263.33	0.00
PABPN1	WDR33	WDR33	19|21|4	44	14.67	3	0|0|0	1.00	1.00	1.00	1.00	1.00	7.91	146.67	0.00
PABPN1	YLPM1	YLPM1	54|60|51	165	55.00	3	0|0|0	1.00	1.00	1.00	1.00	1.00	77.36	550.00	0.00
PABPN1	ZBTB33	ZBTB33	17|19|10	46	15.33	3	0|0|0	1.00	1.00	1.00	1.00	1.00	17.52	153.33	0.00
PABPN1	ZC3H11A	ZC3H11A	82|53|38	173	57.67	3	0|0|0	1.00	1.00	1.00	1.00	1.00	58.70	576.67	0.00
PABPN1	ZC3H14	ZC3H14	109|79|71	259	86.33	3	0|0|0	1.00	1.00	1.00	1.00	1.00	105.90	863.33	0.00
PABPN1	ZC3H18	ZC3H18	4|5|2	11	3.67	3	0|0|0	1.00	1.00	1.00	1.00	1.00	4.32	36.67	0.00
PABPN1	ZC3H4	ZC3H4	8|20|7	35	11.67	3	0|0|0	1.00	1.00	1.00	1.00	1.00	12.83	116.67	0.00
PABPN1	ZCCHC8	ZCCHC8	2|11|3	16	5.33	3	0|0|0	0.99	1.00	0.99	1.00	0.99	4.32	53.33	0.00
PABPN1	ZFC3H1	ZFC3H1	17|20|4	41	13.67	3	0|0|0	1.00	1.00	1.00	1.00	1.00	7.91	136.67	0.00
PABPN1	ZFR	ZFR	38|27|13	78	26.00	3	0|0|0	1.00	1.00	1.00	1.00	1.00	22.09	260.00	0.00
PABPN1	ZNF318	ZNF318	46|67|36	149	49.67	3	0|0|0	1.00	1.00	1.00	1.00	1.00	55.81	496.67	0.00
PABPN1	ZNF638	ZNF638	15|26|12	53	17.67	3	0|0|0	1.00	1.00	1.00	1.00	1.00	20.58	176.67	0.00
PABPN1	DDX5	DDX5	11|11|1	23	7.67	3	0|0|0	0.67	1.00	0.67	1.00	0.67	2.29	76.67	0.01
PABPN1	PAPOLA	PAPOLA	18|36|0	54	18.00	3	0|0|0	0.67	1.00	0.67	1.00	0.67	-0.22	180.00	0.01
PABPN1	ZC3H3	ZC3H3	29|14|1	44	14.67	3	0|0|0	0.67	1.00	0.67	1.00	0.67	2.29	146.67	0.01
PABPN1	HNRNPUL1	HNRNPUL1	8|14|1	23	7.67	3	0|0|0	0.67	1.00	0.67	1.00	0.67	2.29	76.67	0.02
PABPN1	SPEN	SPEN	1|24|9	34	11.33	3	0|0|0	0.67	1.00	0.67	1.00	0.67	2.29	113.33	0.02
PABPN1	XAB2	XAB2	18|10|0	28	9.33	3	0|0|0	0.67	1.00	0.67	1.00	0.67	-0.22	93.33	0.02
PABPN1	CCNT1	CCNT1	7|10|0	17	5.67	3	0|0|0	0.67	1.00	0.67	1.00	0.67	-0.22	56.67	0.03
PABPN1	CRKL	CRKL	6|14|0	20	6.67	3	0|0|0	0.67	1.00	0.67	1.00	0.67	-0.22	66.67	0.03
PABPN1	EXOSC10	EXOSC10	7|16|0	23	7.67	3	0|0|0	0.67	1.00	0.67	1.00	0.67	-0.22	76.67	0.03
PABPN1	SUGP2	SUGP2	7|17|1	25	8.33	3	0|0|0	0.67	1.00	0.67	1.00	0.67	2.29	83.33	0.03
PABPN1	TCF20	TCF20	0|16|7	23	7.67	3	0|0|0	0.67	1.00	0.67	1.00	0.67	-0.22	76.67	0.03
PABPN1	CXorf56	CXorf56	6|8|1	15	5.00	3	0|0|0	0.67	1.00	0.67	1.00	0.67	2.29	50.00	0.04
PABPN1	GPATCH1	GPATCH1	1|15|5	21	7.00	3	0|0|0	0.67	1.00	0.67	1.00	0.67	2.29	70.00	0.04
PABPN1	RPA1	RPA1	6|12|0	18	6.00	3	0|0|0	0.67	1.00	0.67	1.00	0.67	-0.22	60.00	0.04
PABPN1	THOC2	THOC2	6|10|1	17	5.67	3	0|0|0	0.67	1.00	0.67	1.00	0.67	2.29	56.67	0.04
PABPN1	CRK	CRK	4|11|0	15	5.00	3	0|0|0	0.67	1.00	0.67	1.00	0.67	-0.22	50.00	0.05
PABPN1	JMJD1C	JMJD1C	4|17|1	22	7.33	3	0|0|0	0.67	1.00	0.67	1.00	0.67	2.29	73.33	0.05
PABPN1	MCM10	MCM10	4|12|1	17	5.67	3	0|0|0	0.67	1.00	0.67	1.00	0.67	2.29	56.67	0.05
PABPN1	PARP1	PARP1	4|10|0	14	4.67	3	0|0|0	0.67	1.00	0.67	1.00	0.67	-0.22	46.67	0.05
PABPN1	YEATS2	YEATS2	5|11|0	16	5.33	3	0|0|0	0.67	1.00	0.67	1.00	0.67	-0.22	53.33	0.05
PABPN1	HNRNPA3	HNRNPA3	3|10|1	14	4.67	3	0|0|0	0.67	1.00	0.67	1.00	0.67	2.29	46.67	0.06
PABPN1	SFSWAP	SFSWAP	3|10|1	14	4.67	3	0|0|0	0.67	1.00	0.67	1.00	0.67	2.29	46.67	0.06
PABPN1	TAGLN2	TAGLN2	4|9|0	13	4.33	3	0|0|0	0.67	1.00	0.67	1.00	0.67	-0.22	43.33	0.06
PABPN1	WAPAL	WAPAL	3|13|1	17	5.67	3	0|0|0	0.67	1.00	0.67	1.00	0.67	2.29	56.67	0.06
PABPN1	PHF3	PHF3	0|9|3	12	4.00	3	0|0|0	0.67	1.00	0.67	1.00	0.67	-0.22	40.00	0.06
PABPN1	CCNK	CCNK	3|4|1	8	2.67	3	0|0|0	0.67	1.00	0.67	1.00	0.67	2.29	26.67	0.07
PABPN1	PCBP1	PCBP1	5|3|0	8	2.67	3	0|0|0	0.67	1.00	0.67	1.00	0.67	-0.22	26.67	0.07
PABPN1	SERBP1	SERBP1	3|7|0	10	3.33	3	0|0|0	0.67	1.00	0.67	1.00	0.67	-0.22	33.33	0.07
PABPN1	SLU7	SLU7	1|5|3	9	3.00	3	0|0|0	0.67	1.00	0.67	1.00	0.67	2.29	30.00	0.07
PABPN1	ARID3B	ARID3B	0|6|3	9	3.00	3	0|0|0	0.67	1.00	0.67	1.00	0.67	-0.22	30.00	0.07
PABPN1	HIST1H2BL	HIST1H2BL	5|3|0	8	2.67	3	1|0|0	0.66	1.00	0.66	1.00	0.66	-1.03	8.00	0.08
PABPN1	SART3	SART3	2|14|0	16	5.33	3	0|0|0	0.66	1.00	0.66	1.00	0.66	-0.22	53.33	0.08
PABPN1	SCAF4	SCAF4	2|5|0	7	2.33	3	0|0|0	0.66	1.00	0.66	1.00	0.66	-0.22	23.33	0.08
PABPN1	SRRM1	SRRM1	2|5|1	8	2.67	3	0|0|0	0.66	1.00	0.66	1.00	0.66	2.29	26.67	0.08
PABPN1	WDR70	WDR70	2|5|0	7	2.33	3	0|0|0	0.66	1.00	0.66	1.00	0.66	-0.22	23.33	0.08
PABPN1	CSTF2T	CSTF2T	0|5|2	7	2.33	3	0|0|0	0.66	1.00	0.66	1.00	0.66	-0.22	23.33	0.08
PABPN1	SLTM	SLTM	0|6|2	8	2.67	3	0|0|0	0.66	1.00	0.66	1.00	0.66	-0.22	26.67	0.08
PABPN1	CPSF7	CPSF7	1|4|2	7	2.33	3	0|0|0	0.66	1.00	0.66	1.00	0.66	2.29	23.33	0.09
PABPN1	HIST1H1C	HIST1H1C	1|3|2	6	2.00	3	0|0|0	0.66	1.00	0.66	1.00	0.66	2.29	20.00	0.09
PABPN1	LYPLA2	LYPLA2	4|2|0	6	2.00	3	0|0|0	0.66	1.00	0.66	1.00	0.66	-0.22	20.00	0.09
PABPN1	NUCKS1	NUCKS1	3|2|1	6	2.00	3	0|0|0	0.66	1.00	0.66	1.00	0.66	2.29	20.00	0.09
PABPN1	PPHLN1	PPHLN1	1|3|2	6	2.00	3	0|0|0	0.66	1.00	0.66	1.00	0.66	2.29	20.00	0.09
PABPN1	SCAF11	SCAF11	2|4|1	7	2.33	3	0|0|0	0.66	1.00	0.66	1.00	0.66	2.29	23.33	0.09
PABPN1	SRSF11	SRSF11	2|4|1	7	2.33	3	0|0|0	0.66	1.00	0.66	1.00	0.66	2.29	23.33	0.09
PABPN1	C17orf85	C17orf85	0|2|2	4	1.33	3	0|0|0	0.66	0.99	0.66	0.99	0.66	-0.22	13.33	0.10
PABPN1	EEF1A1	EEF1A1	3|2|0	5	1.67	3	1|0|0	0.63	0.99	0.63	0.99	0.63	-1.03	5.00	0.10
PABPN1	ERH	ERH	2|5|1	8	2.67	3	1|1|0	0.56	0.99	0.56	0.99	0.56	-0.65	4.00	0.10
PABPN1	HIST1H1E	HIST1H1E	10|0|6	16	5.33	3	4|0|0	0.63	0.98	0.63	0.98	0.63	-4.29	4.00	0.10
PABPN1	HIST1H2AJ	HIST1H2AJ	11|2|0	13	4.33	3	3|2|0	0.35	1.00	0.35	1.00	0.35	-6.14	2.60	0.10
PABPN1	DSG1	DSG1	25|0|0	25	8.33	3	0|0|0	0.33	1.00	0.33	1.00	0.33	-0.22	83.33	0.11
PABPN1	DSP	DSP	36|0|0	36	12.00	3	0|0|0	0.33	1.00	0.33	1.00	0.33	-0.22	120.00	0.11
PABPN1	JUP	JUP	23|0|0	23	7.67	3	0|0|1	0.33	1.00	0.33	1.00	0.33	-1.03	23.00	0.11
PABPN1	DSC1	DSC1	16|0|0	16	5.33	3	0|0|0	0.33	1.00	0.33	1.00	0.33	-0.22	53.33	0.12
PABPN1	SBSN	SBSN	13|0|0	13	4.33	3	0|0|0	0.33	1.00	0.33	1.00	0.33	-0.22	43.33	0.12
PABPN1	HSPA1B	HSPA1B	0|13|0	13	4.33	3	0|0|0	0.33	1.00	0.33	1.00	0.33	-0.22	43.33	0.12
PABPN1	MKL2	MKL2	0|11|0	11	3.67	3	0|0|0	0.33	1.00	0.33	1.00	0.33	-0.22	36.67	0.13
PABPN1	NELFE	NELFE	1|11|0	12	4.00	3	0|0|0	0.33	1.00	0.33	1.00	0.33	-0.22	40.00	0.13
PABPN1	PUF60	PUF60	0|11|1	12	4.00	3	0|0|0	0.33	1.00	0.33	1.00	0.33	-0.22	40.00	0.13
PABPN1	CDK12	CDK12	0|10|1	11	3.67	3	0|0|0	0.33	1.00	0.33	1.00	0.33	-0.22	36.67	0.14
PABPN1	DHX15	DHX15	0|10|0	10	3.33	3	0|0|0	0.33	1.00	0.33	1.00	0.33	-0.22	33.33	0.14
PABPN1	GTF2I	GTF2I	0|10|0	10	3.33	3	0|0|0	0.33	1.00	0.33	1.00	0.33	-0.22	33.33	0.14
PABPN1	KDM3B	KDM3B	0|10|0	10	3.33	3	0|0|0	0.33	1.00	0.33	1.00	0.33	-0.22	33.33	0.14
PABPN1	GNL2	GNL2	1|9|0	10	3.33	3	0|0|0	0.33	1.00	0.33	1.00	0.33	-0.22	33.33	0.15
PABPN1	GPKOW	GPKOW	1|9|0	10	3.33	3	0|0|0	0.33	1.00	0.33	1.00	0.33	-0.22	33.33	0.15
PABPN1	CD2AP	CD2AP	0|9|0	9	3.00	3	0|0|0	0.33	1.00	0.33	1.00	0.33	-0.22	30.00	0.15
PABPN1	WBP11	WBP11	0|9|0	9	3.00	3	0|0|0	0.33	1.00	0.33	1.00	0.33	-0.22	30.00	0.15
PABPN1	SYNCRIP	SYNCRIP	1|8|1	10	3.33	3	0|0|0	0.33	1.00	0.33	1.00	0.33	2.29	33.33	0.16
PABPN1	BCOR	BCOR	0|8|0	8	2.67	3	0|0|0	0.33	1.00	0.33	1.00	0.33	-0.22	26.67	0.16
PABPN1	CASC5	CASC5	0|8|0	8	2.67	3	0|0|0	0.33	1.00	0.33	1.00	0.33	-0.22	26.67	0.16
PABPN1	GATAD2B	GATAD2B	0|8|0	8	2.67	3	0|0|0	0.33	1.00	0.33	1.00	0.33	-0.22	26.67	0.16
PABPN1	RUVBL1	RUVBL1	0|8|0	8	2.67	3	0|0|0	0.33	1.00	0.33	1.00	0.33	-0.22	26.67	0.16
PABPN1	SPDL1	SPDL1	0|8|0	8	2.67	3	0|0|0	0.33	1.00	0.33	1.00	0.33	-0.22	26.67	0.16
PABPN1	BOD1L1	BOD1L1	1|7|1	9	3.00	3	0|0|0	0.33	1.00	0.33	1.00	0.33	2.29	30.00	0.18
PABPN1	FAM50A	FAM50A	1|7|0	8	2.67	3	0|0|0	0.33	1.00	0.33	1.00	0.33	-0.22	26.67	0.18
PABPN1	RANBP3	RANBP3	1|7|0	8	2.67	3	0|0|0	0.33	1.00	0.33	1.00	0.33	-0.22	26.67	0.18
PABPN1	MAP7D3	MAP7D3	0|7|0	7	2.33	3	0|0|0	0.33	1.00	0.33	1.00	0.33	-0.22	23.33	0.18
PABPN1	MBIP	MBIP	0|7|0	7	2.33	3	0|0|0	0.33	1.00	0.33	1.00	0.33	-0.22	23.33	0.18
PABPN1	NELFA	NELFA	0|7|0	7	2.33	3	0|0|0	0.33	1.00	0.33	1.00	0.33	-0.22	23.33	0.18
PABPN1	PRRC2A	PRRC2A	0|7|0	7	2.33	3	0|0|0	0.33	1.00	0.33	1.00	0.33	-0.22	23.33	0.18
PABPN1	SMARCE1	SMARCE1	0|7|1	8	2.67	3	0|0|0	0.33	1.00	0.33	1.00	0.33	-0.22	26.67	0.18
PABPN1	STRAP	STRAP	0|7|0	7	2.33	3	0|0|0	0.33	1.00	0.33	1.00	0.33	-0.22	23.33	0.18
PABPN1	TCEB3	TCEB3	0|7|0	7	2.33	3	0|0|0	0.33	1.00	0.33	1.00	0.33	-0.22	23.33	0.18
PABPN1	UBN2	UBN2	0|7|0	7	2.33	3	0|0|0	0.33	1.00	0.33	1.00	0.33	-0.22	23.33	0.18
PABPN1	RANBP2	RANBP2	1|6|0	7	2.33	3	0|0|0	0.33	1.00	0.33	1.00	0.33	-0.22	23.33	0.20
PABPN1	RBM25	RBM25	1|6|1	8	2.67	3	0|0|0	0.33	1.00	0.33	1.00	0.33	2.29	26.67	0.20
PABPN1	C11orf58	C11orf58	0|6|0	6	2.00	3	0|0|0	0.33	1.00	0.33	1.00	0.33	-0.22	20.00	0.20
PABPN1	GTSE1	GTSE1	0|6|0	6	2.00	3	0|0|0	0.33	1.00	0.33	1.00	0.33	-0.22	20.00	0.20
PABPN1	HN1L	HN1L	0|6|0	6	2.00	3	0|0|0	0.33	1.00	0.33	1.00	0.33	-0.22	20.00	0.20
PABPN1	PDLIM1	PDLIM1	0|6|0	6	2.00	3	0|0|0	0.33	1.00	0.33	1.00	0.33	-0.22	20.00	0.20
PABPN1	WAC	WAC	0|6|0	6	2.00	3	0|0|0	0.33	1.00	0.33	1.00	0.33	-0.22	20.00	0.20
PABPN1	XRCC6	XRCC6	0|6|0	6	2.00	3	0|0|0	0.33	1.00	0.33	1.00	0.33	-0.22	20.00	0.20
PABPN1	KPRP	KPRP	5|0|0	5	1.67	3	0|0|0	0.33	1.00	0.33	1.00	0.33	-0.22	16.67	0.22
PABPN1	AHCTF1	AHCTF1	0|5|0	5	1.67	3	0|0|0	0.33	1.00	0.33	1.00	0.33	-0.22	16.67	0.22
PABPN1	API5	API5	0|5|0	5	1.67	3	0|0|0	0.33	1.00	0.33	1.00	0.33	-0.22	16.67	0.22
PABPN1	CDK11B	CDK11B	0|5|0	5	1.67	3	0|0|0	0.33	1.00	0.33	1.00	0.33	-0.22	16.67	0.22
PABPN1	CNN3	CNN3	0|5|0	5	1.67	3	0|0|0	0.33	1.00	0.33	1.00	0.33	-0.22	16.67	0.22
PABPN1	DNAJC8	DNAJC8	0|5|0	5	1.67	3	0|0|0	0.33	1.00	0.33	1.00	0.33	-0.22	16.67	0.22
PABPN1	ELF2	ELF2	0|5|0	5	1.67	3	0|0|0	0.33	1.00	0.33	1.00	0.33	-0.22	16.67	0.22
PABPN1	HDGFRP2	HDGFRP2	0|5|0	5	1.67	3	0|0|0	0.33	1.00	0.33	1.00	0.33	-0.22	16.67	0.22
PABPN1	HNRNPH1	HNRNPH1	0|5|1	6	2.00	3	0|0|0	0.33	1.00	0.33	1.00	0.33	-0.22	20.00	0.22
PABPN1	LARP1	LARP1	0|5|0	5	1.67	3	0|0|0	0.33	1.00	0.33	1.00	0.33	-0.22	16.67	0.22
PABPN1	NUP214	NUP214	0|5|1	6	2.00	3	0|0|0	0.33	1.00	0.33	1.00	0.33	-0.22	20.00	0.22
PABPN1	PHAX	PHAX	0|5|0	5	1.67	3	0|0|0	0.33	1.00	0.33	1.00	0.33	-0.22	16.67	0.22
PABPN1	PPIL4	PPIL4	0|5|0	5	1.67	3	0|0|0	0.33	1.00	0.33	1.00	0.33	-0.22	16.67	0.22
PABPN1	RSF1	RSF1	0|5|0	5	1.67	3	0|0|0	0.33	1.00	0.33	1.00	0.33	-0.22	16.67	0.22
PABPN1	SRFBP1	SRFBP1	0|5|0	5	1.67	3	0|0|0	0.33	1.00	0.33	1.00	0.33	-0.22	16.67	0.22
PABPN1	STMN1	STMN1	0|5|0	5	1.67	3	0|0|0	0.33	1.00	0.33	1.00	0.33	-0.22	16.67	0.22
PABPN1	WBP4	WBP4	0|5|0	5	1.67	3	0|0|0	0.33	1.00	0.33	1.00	0.33	-0.22	16.67	0.22
PABPN1	XRN2	XRN2	0|5|0	5	1.67	3	0|0|0	0.33	1.00	0.33	1.00	0.33	-0.22	16.67	0.22
PABPN1	ZNF207	ZNF207	0|5|0	5	1.67	3	0|0|0	0.33	1.00	0.33	1.00	0.33	-0.22	16.67	0.22
PABPN1	ARG1	ARG1	4|0|0	4	1.33	3	0|0|0	0.33	1.00	0.33	1.00	0.33	-0.22	13.33	0.26
PABPN1	CDSN	CDSN	4|0|0	4	1.33	3	0|0|0	0.33	1.00	0.33	1.00	0.33	-0.22	13.33	0.26
PABPN1	CWC15	CWC15	1|4|1	6	2.00	3	0|0|0	0.33	1.00	0.33	1.00	0.33	2.29	20.00	0.26
PABPN1	HNRNPA0	HNRNPA0	1|4|0	5	1.67	3	0|0|0	0.33	1.00	0.33	1.00	0.33	-0.22	16.67	0.26
PABPN1	C1orf52	C1orf52	0|4|0	4	1.33	3	0|0|0	0.33	1.00	0.33	1.00	0.33	-0.22	13.33	0.26
PABPN1	CDK13	CDK13	0|4|0	4	1.33	3	0|0|0	0.33	1.00	0.33	1.00	0.33	-0.22	13.33	0.26
PABPN1	CFDP1	CFDP1	0|4|0	4	1.33	3	0|0|0	0.33	1.00	0.33	1.00	0.33	-0.22	13.33	0.26
PABPN1	CIZ1	CIZ1	0|4|1	5	1.67	3	0|0|0	0.33	1.00	0.33	1.00	0.33	-0.22	16.67	0.26
PABPN1	CUX1	CUX1	0|4|1	5	1.67	3	0|0|0	0.33	1.00	0.33	1.00	0.33	-0.22	16.67	0.26
PABPN1	DDX17	DDX17	0|4|0	4	1.33	3	0|0|0	0.33	1.00	0.33	1.00	0.33	-0.22	13.33	0.26
PABPN1	EP400	EP400	0|4|0	4	1.33	3	0|0|0	0.33	1.00	0.33	1.00	0.33	-0.22	13.33	0.26
PABPN1	EWSR1	EWSR1	0|4|0	4	1.33	3	0|0|0	0.33	1.00	0.33	1.00	0.33	-0.22	13.33	0.26
PABPN1	FEN1	FEN1	0|4|0	4	1.33	3	0|0|0	0.33	1.00	0.33	1.00	0.33	-0.22	13.33	0.26
PABPN1	GTF2E2	GTF2E2	0|4|0	4	1.33	3	0|0|0	0.33	1.00	0.33	1.00	0.33	-0.22	13.33	0.26
PABPN1	HN1	HN1	0|4|0	4	1.33	3	0|0|0	0.33	1.00	0.33	1.00	0.33	-0.22	13.33	0.26
PABPN1	KIF4A	KIF4A	0|4|0	4	1.33	3	0|0|0	0.33	1.00	0.33	1.00	0.33	-0.22	13.33	0.26
PABPN1	MED1	MED1	0|4|0	4	1.33	3	0|0|0	0.33	1.00	0.33	1.00	0.33	-0.22	13.33	0.26
PABPN1	NSRP1	NSRP1	0|4|0	4	1.33	3	0|0|0	0.33	1.00	0.33	1.00	0.33	-0.22	13.33	0.26
PABPN1	ORC2	ORC2	0|4|0	4	1.33	3	0|0|0	0.33	1.00	0.33	1.00	0.33	-0.22	13.33	0.26
PABPN1	PHF21A	PHF21A	0|4|0	4	1.33	3	0|0|0	0.33	1.00	0.33	1.00	0.33	-0.22	13.33	0.26
PABPN1	PLRG1	PLRG1	0|4|0	4	1.33	3	0|0|0	0.33	1.00	0.33	1.00	0.33	-0.22	13.33	0.26
PABPN1	PSME3	PSME3	0|4|0	4	1.33	3	0|0|0	0.33	1.00	0.33	1.00	0.33	-0.22	13.33	0.26
PABPN1	RNF113A	RNF113A	0|4|0	4	1.33	3	0|0|0	0.33	1.00	0.33	1.00	0.33	-0.22	13.33	0.26
PABPN1	SAP130	SAP130	0|4|0	4	1.33	3	0|0|0	0.33	1.00	0.33	1.00	0.33	-0.22	13.33	0.26
PABPN1	SMEK1	SMEK1	0|4|0	4	1.33	3	0|0|0	0.33	1.00	0.33	1.00	0.33	-0.22	13.33	0.26
PABPN1	TIPRL	TIPRL	0|4|0	4	1.33	3	0|0|0	0.33	1.00	0.33	1.00	0.33	-0.22	13.33	0.26
PABPN1	ZNF106	ZNF106	0|4|1	5	1.67	3	0|0|0	0.33	1.00	0.33	1.00	0.33	-0.22	16.67	0.26
PABPN1	ZNF148	ZNF148	0|4|0	4	1.33	3	0|0|0	0.33	1.00	0.33	1.00	0.33	-0.22	13.33	0.26
PABPN1	DDX41	DDX41	0|3|0	3	1.00	3	0|0|0	0.33	1.00	0.33	1.00	0.33	-0.22	10.00	0.30
PABPN1	HIST2H3PS2	HIST2H3PS2	3|0|0	3	1.00	3	0|0|0	0.33	1.00	0.33	1.00	0.33	-0.22	10.00	0.30
PABPN1	PRDX1	PRDX1	4|1|0	5	1.67	3	1|0|0	0.33	1.00	0.33	1.00	0.33	-1.03	5.00	0.30
PABPN1	RBM11	RBM11	0|3|0	3	1.00	3	0|0|0	0.33	1.00	0.33	1.00	0.33	-0.22	10.00	0.30
PABPN1	RBM20	RBM20	1|3|0	4	1.33	3	0|0|0	0.33	1.00	0.33	1.00	0.33	-0.22	13.33	0.30
PABPN1	SETD2	SETD2	1|3|0	4	1.33	3	0|0|0	0.33	1.00	0.33	1.00	0.33	-0.22	13.33	0.30
PABPN1	AHNAK	AHNAK	0|3|1	4	1.33	3	0|0|0	0.33	1.00	0.33	1.00	0.33	-0.22	13.33	0.30
PABPN1	C11orf30	C11orf30	0|3|0	3	1.00	3	0|0|0	0.33	1.00	0.33	1.00	0.33	-0.22	10.00	0.30
PABPN1	C15orf38-AP3S2	C15orf38-AP3S2	0|3|0	3	1.00	3	0|0|0	0.33	1.00	0.33	1.00	0.33	-0.22	10.00	0.30
PABPN1	CBX3	CBX3	0|3|0	3	1.00	3	0|0|0	0.33	1.00	0.33	1.00	0.33	-0.22	10.00	0.30
PABPN1	CIAPIN1	CIAPIN1	0|3|0	3	1.00	3	0|0|0	0.33	1.00	0.33	1.00	0.33	-0.22	10.00	0.30
PABPN1	CIC	CIC	0|3|0	3	1.00	3	0|0|0	0.33	1.00	0.33	1.00	0.33	-0.22	10.00	0.30
PABPN1	DGCR14	DGCR14	0|3|0	3	1.00	3	0|0|0	0.33	1.00	0.33	1.00	0.33	-0.22	10.00	0.30
PABPN1	ESF1	ESF1	0|3|0	3	1.00	3	0|0|0	0.33	1.00	0.33	1.00	0.33	-0.22	10.00	0.30
PABPN1	GPALPP1	GPALPP1	0|3|0	3	1.00	3	0|0|0	0.33	1.00	0.33	1.00	0.33	-0.22	10.00	0.30
PABPN1	GTF2F2	GTF2F2	0|3|0	3	1.00	3	0|0|0	0.33	1.00	0.33	1.00	0.33	-0.22	10.00	0.30
PABPN1	HP1BP3	HP1BP3	0|3|0	3	1.00	3	0|0|0	0.33	1.00	0.33	1.00	0.33	-0.22	10.00	0.30
PABPN1	HTATSF1	HTATSF1	0|3|0	3	1.00	3	0|0|0	0.33	1.00	0.33	1.00	0.33	-0.22	10.00	0.30
PABPN1	ILKAP	ILKAP	0|3|0	3	1.00	3	0|0|0	0.33	1.00	0.33	1.00	0.33	-0.22	10.00	0.30
PABPN1	MTA1	MTA1	0|3|0	3	1.00	3	0|0|0	0.33	1.00	0.33	1.00	0.33	-0.22	10.00	0.30
PABPN1	NBN	NBN	0|3|0	3	1.00	3	0|0|0	0.33	1.00	0.33	1.00	0.33	-0.22	10.00	0.30
PABPN1	NCOR1	NCOR1	0|3|0	3	1.00	3	0|0|0	0.33	1.00	0.33	1.00	0.33	-0.22	10.00	0.30
PABPN1	NUDT5	NUDT5	0|3|0	3	1.00	3	0|0|0	0.33	1.00	0.33	1.00	0.33	-0.22	10.00	0.30
PABPN1	PCBP2	PCBP2	0|3|0	3	1.00	3	0|0|0	0.33	1.00	0.33	1.00	0.33	-0.22	10.00	0.30
PABPN1	PDCD5	PDCD5	0|3|0	3	1.00	3	0|0|0	0.33	1.00	0.33	1.00	0.33	-0.22	10.00	0.30
PABPN1	PRCC	PRCC	0|3|0	3	1.00	3	0|0|0	0.33	1.00	0.33	1.00	0.33	-0.22	10.00	0.30
PABPN1	PRRC2B	PRRC2B	0|3|0	3	1.00	3	0|0|0	0.33	1.00	0.33	1.00	0.33	-0.22	10.00	0.30
PABPN1	PUS7	PUS7	0|3|0	3	1.00	3	0|0|0	0.33	1.00	0.33	1.00	0.33	-0.22	10.00	0.30
PABPN1	RBM22	RBM22	0|3|0	3	1.00	3	0|0|0	0.33	1.00	0.33	1.00	0.33	-0.22	10.00	0.30
PABPN1	RTF1	RTF1	0|3|0	3	1.00	3	0|0|0	0.33	1.00	0.33	1.00	0.33	-0.22	10.00	0.30
PABPN1	SIN3B	SIN3B	0|3|0	3	1.00	3	0|0|0	0.33	1.00	0.33	1.00	0.33	-0.22	10.00	0.30
PABPN1	SKIV2L2	SKIV2L2	0|3|0	3	1.00	3	0|0|0	0.33	1.00	0.33	1.00	0.33	-0.22	10.00	0.30
PABPN1	SMARCA5	SMARCA5	0|3|0	3	1.00	3	0|0|0	0.33	1.00	0.33	1.00	0.33	-0.22	10.00	0.30
PABPN1	SUB1	SUB1	0|3|0	3	1.00	3	0|0|0	0.33	1.00	0.33	1.00	0.33	-0.22	10.00	0.30
PABPN1	SYMPK	SYMPK	0|3|0	3	1.00	3	0|0|0	0.33	1.00	0.33	1.00	0.33	-0.22	10.00	0.30
PABPN1	TAF9B	TAF9B	0|3|0	3	1.00	3	0|0|0	0.33	1.00	0.33	1.00	0.33	-0.22	10.00	0.30
PABPN1	TARDBP	TARDBP	0|3|0	3	1.00	3	0|0|0	0.33	1.00	0.33	1.00	0.33	-0.22	10.00	0.30
PABPN1	TUBA1A	TUBA1A	0|3|0	3	1.00	3	0|0|0	0.33	1.00	0.33	1.00	0.33	-0.22	10.00	0.30
PABPN1	ZNF281	ZNF281	0|3|0	3	1.00	3	0|0|0	0.33	1.00	0.33	1.00	0.33	-0.22	10.00	0.30
PABPN1	ZNF326	ZNF326	0|3|0	3	1.00	3	0|0|0	0.33	1.00	0.33	1.00	0.33	-0.22	10.00	0.30
PABPN1	ATRX	ATRX	1|2|1	4	1.33	3	0|0|0	0.33	0.99	0.33	0.99	0.33	2.29	13.33	0.35
PABPN1	COX5A	COX5A	2|0|0	2	0.67	3	0|0|0	0.33	0.99	0.33	0.99	0.33	-0.22	6.67	0.35
PABPN1	DVL2	DVL2	0|2|0	2	0.67	3	0|0|0	0.33	0.99	0.33	0.99	0.33	-0.22	6.67	0.35
PABPN1	HSPA1A	HSPA1A	2|0|0	2	0.67	3	0|0|0	0.33	0.99	0.33	0.99	0.33	-0.22	6.67	0.35
PABPN1	LENG8	LENG8	0|2|0	2	0.67	3	0|0|0	0.33	0.99	0.33	0.99	0.33	-0.22	6.67	0.35
PABPN1	LRRC71	LRRC71	2|0|0	2	0.67	3	0|0|0	0.33	0.99	0.33	0.99	0.33	-0.22	6.67	0.35
PABPN1	NCCRP1	NCCRP1	2|0|0	2	0.67	3	0|0|0	0.33	0.99	0.33	0.99	0.33	-0.22	6.67	0.35
PABPN1	PAICS	PAICS	2|0|0	2	0.67	3	0|0|0	0.33	0.99	0.33	0.99	0.33	-0.22	6.67	0.35
PABPN1	PNISR	PNISR	0|2|0	2	0.67	3	0|0|0	0.33	0.99	0.33	0.99	0.33	-0.22	6.67	0.35
PABPN1	PTBP1	PTBP1	1|2|0	3	1.00	3	0|0|0	0.33	0.99	0.33	0.99	0.33	-0.22	10.00	0.35
PABPN1	RNPS1	RNPS1	0|2|1	3	1.00	3	0|0|0	0.33	0.99	0.33	0.99	0.33	-0.22	10.00	0.35
PABPN1	SLC30A5	SLC30A5	2|0|0	2	0.67	3	0|0|0	0.33	0.99	0.33	0.99	0.33	-0.22	6.67	0.35
PABPN1	STRBP	STRBP	1|2|0	3	1.00	3	0|0|0	0.33	0.99	0.33	0.99	0.33	-0.22	10.00	0.35
PABPN1	YWHAE	YWHAE	2|0|0	2	0.67	3	0|0|0	0.33	0.99	0.33	0.99	0.33	-0.22	6.67	0.35
PABPN1	ADNP	ADNP	0|2|0	2	0.67	3	0|0|0	0.33	0.99	0.33	0.99	0.33	-0.22	6.67	0.35
PABPN1	BRIP1	BRIP1	0|2|0	2	0.67	3	0|0|0	0.33	0.99	0.33	0.99	0.33	-0.22	6.67	0.35
PABPN1	C17orf49	C17orf49	0|2|0	2	0.67	3	0|0|0	0.33	0.99	0.33	0.99	0.33	-0.22	6.67	0.35
PABPN1	C9orf78	C9orf78	0|2|0	2	0.67	3	0|0|0	0.33	0.99	0.33	0.99	0.33	-0.22	6.67	0.35
PABPN1	CCAR1	CCAR1	0|2|0	2	0.67	3	0|0|0	0.33	0.99	0.33	0.99	0.33	-0.22	6.67	0.35
PABPN1	CCDC174	CCDC174	0|2|0	2	0.67	3	0|0|0	0.33	0.99	0.33	0.99	0.33	-0.22	6.67	0.35
PABPN1	CHD8	CHD8	0|2|0	2	0.67	3	0|0|0	0.33	0.99	0.33	0.99	0.33	-0.22	6.67	0.35
PABPN1	CHMP4B	CHMP4B	0|2|0	2	0.67	3	0|0|0	0.33	0.99	0.33	0.99	0.33	-0.22	6.67	0.35
PABPN1	COIL	COIL	0|2|0	2	0.67	3	0|0|0	0.33	0.99	0.33	0.99	0.33	-0.22	6.67	0.35
PABPN1	CTTN	CTTN	0|2|0	2	0.67	3	0|0|0	0.33	0.99	0.33	0.99	0.33	-0.22	6.67	0.35
PABPN1	DDX10	DDX10	0|2|0	2	0.67	3	0|0|0	0.33	0.99	0.33	0.99	0.33	-0.22	6.67	0.35
PABPN1	DLGAP5	DLGAP5	0|2|0	2	0.67	3	0|0|0	0.33	0.99	0.33	0.99	0.33	-0.22	6.67	0.35
PABPN1	EFHD2	EFHD2	0|2|0	2	0.67	3	0|0|0	0.33	0.99	0.33	0.99	0.33	-0.22	6.67	0.35
PABPN1	EIF4H	EIF4H	0|2|0	2	0.67	3	0|0|0	0.33	0.99	0.33	0.99	0.33	-0.22	6.67	0.35
PABPN1	EXOSC9	EXOSC9	0|2|1	3	1.00	3	0|0|0	0.33	0.99	0.33	0.99	0.33	-0.22	10.00	0.35
PABPN1	FNBP4	FNBP4	0|2|0	2	0.67	3	0|0|0	0.33	0.99	0.33	0.99	0.33	-0.22	6.67	0.35
PABPN1	FTSJ3	FTSJ3	0|2|0	2	0.67	3	0|0|0	0.33	0.99	0.33	0.99	0.33	-0.22	6.67	0.35
PABPN1	GPATCH11	GPATCH11	0|2|0	2	0.67	3	0|0|0	0.33	0.99	0.33	0.99	0.33	-0.22	6.67	0.35
PABPN1	GTF2A1	GTF2A1	0|2|0	2	0.67	3	0|0|0	0.33	0.99	0.33	0.99	0.33	-0.22	6.67	0.35
PABPN1	HDGF	HDGF	0|2|0	2	0.67	3	0|0|0	0.33	0.99	0.33	0.99	0.33	-0.22	6.67	0.35
PABPN1	IRS4	IRS4	0|2|0	2	0.67	3	0|0|0	0.33	0.99	0.33	0.99	0.33	-0.22	6.67	0.35
PABPN1	KNOP1	KNOP1	0|2|0	2	0.67	3	0|0|0	0.33	0.99	0.33	0.99	0.33	-0.22	6.67	0.35
PABPN1	MEF2D	MEF2D	0|2|0	2	0.67	3	0|0|0	0.33	0.99	0.33	0.99	0.33	-0.22	6.67	0.35
PABPN1	NCOA6	NCOA6	0|2|0	2	0.67	3	0|0|0	0.33	0.99	0.33	0.99	0.33	-0.22	6.67	0.35
PABPN1	NDRG1	NDRG1	0|2|0	2	0.67	3	0|0|0	0.33	0.99	0.33	0.99	0.33	-0.22	6.67	0.35
PABPN1	NUPL2	NUPL2	0|2|0	2	0.67	3	0|0|0	0.33	0.99	0.33	0.99	0.33	-0.22	6.67	0.35
PABPN1	PAPOLG	PAPOLG	0|2|0	2	0.67	3	0|0|0	0.33	0.99	0.33	0.99	0.33	-0.22	6.67	0.35
PABPN1	PDAP1	PDAP1	0|2|0	2	0.67	3	0|0|0	0.33	0.99	0.33	0.99	0.33	-0.22	6.67	0.35
PABPN1	PES1	PES1	0|2|0	2	0.67	3	0|0|0	0.33	0.99	0.33	0.99	0.33	-0.22	6.67	0.35
PABPN1	PLIN3	PLIN3	0|2|0	2	0.67	3	0|0|0	0.33	0.99	0.33	0.99	0.33	-0.22	6.67	0.35
PABPN1	POLD3	POLD3	0|2|0	2	0.67	3	0|0|0	0.33	0.99	0.33	0.99	0.33	-0.22	6.67	0.35
PABPN1	PSIP1	PSIP1	0|2|0	2	0.67	3	0|0|0	0.33	0.99	0.33	0.99	0.33	-0.22	6.67	0.35
PABPN1	RBM39	RBM39	0|2|0	2	0.67	3	0|0|0	0.33	0.99	0.33	0.99	0.33	-0.22	6.67	0.35
PABPN1	RBM5	RBM5	0|2|0	2	0.67	3	0|0|0	0.33	0.99	0.33	0.99	0.33	-0.22	6.67	0.35
PABPN1	RBM6	RBM6	0|2|0	2	0.67	3	0|0|0	0.33	0.99	0.33	0.99	0.33	-0.22	6.67	0.35
PABPN1	REXO4	REXO4	0|2|0	2	0.67	3	0|0|0	0.33	0.99	0.33	0.99	0.33	-0.22	6.67	0.35
PABPN1	RFX5	RFX5	0|2|0	2	0.67	3	0|0|0	0.33	0.99	0.33	0.99	0.33	-0.22	6.67	0.35
PABPN1	RIF1	RIF1	0|2|0	2	0.67	3	0|0|0	0.33	0.99	0.33	0.99	0.33	-0.22	6.67	0.35
PABPN1	SASS6	SASS6	0|2|0	2	0.67	3	0|0|0	0.33	0.99	0.33	0.99	0.33	-0.22	6.67	0.35
PABPN1	SLBP	SLBP	0|2|0	2	0.67	3	0|0|0	0.33	0.99	0.33	0.99	0.33	-0.22	6.67	0.35
PABPN1	SNCA	SNCA	0|2|0	2	0.67	3	0|0|0	0.33	0.99	0.33	0.99	0.33	-0.22	6.67	0.35
PABPN1	SNRPD3	SNRPD3	0|2|1	3	1.00	3	0|0|0	0.33	0.99	0.33	0.99	0.33	-0.22	10.00	0.35
PABPN1	SNRPE	SNRPE	0|2|1	3	1.00	3	0|0|0	0.33	0.99	0.33	0.99	0.33	-0.22	10.00	0.35
PABPN1	SSB	SSB	0|2|0	2	0.67	3	0|0|0	0.33	0.99	0.33	0.99	0.33	-0.22	6.67	0.35
PABPN1	SUGT1	SUGT1	0|2|0	2	0.67	3	0|0|0	0.33	0.99	0.33	0.99	0.33	-0.22	6.67	0.35
PABPN1	UBN1	UBN1	0|2|0	2	0.67	3	0|0|0	0.33	0.99	0.33	0.99	0.33	-0.22	6.67	0.35
PABPN1	WDR43	WDR43	0|2|0	2	0.67	3	0|0|0	0.33	0.99	0.33	0.99	0.33	-0.22	6.67	0.35
PABPN1	ZBTB21	ZBTB21	0|2|0	2	0.67	3	0|0|0	0.33	0.99	0.33	0.99	0.33	-0.22	6.67	0.35
PABPN1	HIST1H2BN	HIST1H2BN	0|0|2	2	0.67	3	0|0|0	0.33	0.99	0.33	0.99	0.33	-0.22	6.67	0.35
PABPN1	ANP32B	ANP32B	2|0|0	2	0.67	3	2|0|0	0.24	0.72	0.24	0.72	0.24	-2.39	1.00	0.41
PABPN1	ENO1	ENO1	1|2|0	3	1.00	3	1|0|0	0.30	0.90	0.30	0.90	0.30	-1.03	3.00	0.41
PABPN1	GAPDH	GAPDH	3|1|0	4	1.33	3	2|1|0	0.24	0.72	0.24	0.72	0.24	-3.25	1.33	0.41
PABPN1	PLIN2	PLIN2	2|0|0	2	0.67	3	0|1|0	0.30	0.90	0.30	0.90	0.30	-1.03	2.00	0.41
PABPN1	TCP1	TCP1	2|0|0	2	0.67	3	2|0|0	0.24	0.72	0.24	0.72	0.24	-2.39	1.00	0.41
PABPN1	XP32	XP32	2|0|0	2	0.67	3	0|0|1	0.30	0.90	0.30	0.90	0.30	-1.03	2.00	0.41
PABPN1	EIF5A	EIF5A	0|2|0	2	0.67	3	0|1|0	0.30	0.90	0.30	0.90	0.30	-1.03	2.00	0.41
PABPN1	ACTB	ACTB	0|0|2	2	0.67	3	0|0|1	0.30	0.90	0.30	0.90	0.30	-1.03	2.00	0.41
PABPN1	HIST1H2AH	HIST1H2AH	0|0|6	6	2.00	3	0|0|2	0.33	0.98	0.33	0.98	0.33	-2.39	3.00	0.41
PABPN1	ACTG1	ACTG1	7|6|0	13	4.33	3	5|6|0	0.03	0.07	0.03	0.07	0.03	-14.40	1.18	0.42
PABPN1	EIF5AL1	EIF5AL1	4|0|2	6	2.00	3	4|0|2	0.09	0.28	0.09	0.28	0.09	-7.21	1.00	0.42
PABPN1	H2AFV	H2AFV	4|2|0	6	2.00	3	4|1|0	0.21	0.54	0.21	0.54	0.21	-5.98	1.20	0.42
PABPN1	HGSNAT	HGSNAT	2|1|1	4	1.33	3	3|1|1	0.02	0.06	0.02	0.06	0.02	-4.25	0.80	0.42
PABPN1	HIST2H2AC	HIST2H2AC	4|6|1	11	3.67	3	6|2|1	0.05	0.15	0.05	0.15	0.05	-8.94	1.22	0.42
PABPN1	MCCC1	MCCC1	47|37|35	119	39.67	3	55|35|0	0.00	0.00	0.00	0.00	0.00	-53.48	1.32	0.42
PABPN1	S100A6	S100A6	2|2|3	7	2.33	3	2|2|2	0.03	0.08	0.03	0.08	0.03	-3.92	1.17	0.42
PABPN1	YWHAZ	YWHAZ	2|0|1	3	1.00	3	1|0|1	0.23	0.68	0.23	0.68	0.23	-2.26	1.50	0.42
PABPN1	AAGAB	AAGAB	1|0|0	1	0.33	3	1|0|0	0.00	0.00	0.00	0.00	0.00	-1.03	1.00	0.43
PABPN1	ACACA	ACACA	76|36|3	115	38.33	3	72|57|0	0.00	0.00	0.00	0.00	0.00	-175.09	0.89	0.43
PABPN1	ACTR1A	ACTR1A	1|0|0	1	0.33	3	1|0|0	0.00	0.00	0.00	0.00	0.00	-1.03	1.00	0.43
PABPN1	AHCYL2	AHCYL2	0|0|0	0	0.00	3	1|0|0	0.00	0.00	0.00	0.00	0.00	-1.03	0.00	0.43
PABPN1	ANK3	ANK3	1|0|0	1	0.33	3	0|0|0	0.00	0.00	0.00	0.00	0.00	-0.22	3.33	0.43
PABPN1	ARHGEF1	ARHGEF1	1|0|0	1	0.33	3	0|0|0	0.00	0.00	0.00	0.00	0.00	-0.22	3.33	0.43
PABPN1	ATP5L	ATP5L	0|0|0	0	0.00	3	2|0|0	0.00	0.00	0.00	0.00	0.00	-2.39	0.00	0.43
PABPN1	ATXN7L2	ATXN7L2	1|0|0	1	0.33	3	0|0|0	0.00	0.00	0.00	0.00	0.00	-0.22	3.33	0.43
PABPN1	C19orf47	C19orf47	0|1|0	1	0.33	3	0|0|0	0.00	0.00	0.00	0.00	0.00	-0.22	3.33	0.43
PABPN1	CCDC112	CCDC112	1|0|0	1	0.33	3	1|0|1	0.00	0.00	0.00	0.00	0.00	-2.26	0.50	0.43
PABPN1	CCT4	CCT4	0|0|0	0	0.00	3	1|0|1	0.00	0.00	0.00	0.00	0.00	-2.26	0.00	0.43
PABPN1	COPS8	COPS8	1|0|0	1	0.33	3	0|0|0	0.00	0.00	0.00	0.00	0.00	-0.22	3.33	0.43
PABPN1	DDX39A	DDX39A	1|1|1	3	1.00	3	0|0|0	0.00	0.00	0.00	0.00	0.00	2.29	10.00	0.43
PABPN1	DNAJC19	DNAJC19	0|0|0	0	0.00	3	1|0|0	0.00	0.00	0.00	0.00	0.00	-1.03	0.00	0.43
PABPN1	FILIP1L	FILIP1L	1|0|0	1	0.33	3	0|0|0	0.00	0.00	0.00	0.00	0.00	-0.22	3.33	0.43
PABPN1	FKBP15	FKBP15	0|0|0	0	0.00	3	0|0|0	0.00	0.00	0.00	0.00	0.00	-0.22	0.00	0.43
PABPN1	GANAB	GANAB	1|0|0	1	0.33	3	0|0|0	0.00	0.00	0.00	0.00	0.00	-0.22	3.33	0.43
PABPN1	GAP43	GAP43	1|0|0	1	0.33	3	2|0|0	0.00	0.00	0.00	0.00	0.00	-2.39	0.50	0.43
PABPN1	GRSF1	GRSF1	0|0|0	0	0.00	3	1|0|0	0.00	0.00	0.00	0.00	0.00	-1.03	0.00	0.43
PABPN1	H3F3B	H3F3B	0|1|0	1	0.33	3	0|0|0	0.00	0.00	0.00	0.00	0.00	-0.22	3.33	0.43
PABPN1	HSP90AB1	HSP90AB1	3|3|2	8	2.67	3	6|3|1	0.00	0.00	0.00	0.00	0.00	-8.52	0.80	0.43
PABPN1	HSPA9	HSPA9	0|1|0	1	0.33	3	3|1|0	0.00	0.00	0.00	0.00	0.00	-4.61	0.25	0.43
PABPN1	HSPD1	HSPD1	0|0|0	0	0.00	3	1|0|0	0.00	0.00	0.00	0.00	0.00	-1.03	0.00	0.43
PABPN1	IQCA1	IQCA1	1|0|0	1	0.33	3	0|0|0	0.00	0.00	0.00	0.00	0.00	-0.22	3.33	0.43
PABPN1	KPNA2	KPNA2	0|0|0	0	0.00	3	1|0|0	0.00	0.00	0.00	0.00	0.00	-1.03	0.00	0.43
PABPN1	LDHA	LDHA	0|0|0	0	0.00	3	1|0|0	0.00	0.00	0.00	0.00	0.00	-1.03	0.00	0.43
PABPN1	LDHB	LDHB	0|0|0	0	0.00	3	2|0|0	0.00	0.00	0.00	0.00	0.00	-2.39	0.00	0.43
PABPN1	LOXL2	LOXL2	1|0|0	1	0.33	3	2|0|0	0.00	0.00	0.00	0.00	0.00	-2.39	0.50	0.43
PABPN1	LRRC28	LRRC28	1|0|0	1	0.33	3	0|0|0	0.00	0.00	0.00	0.00	0.00	-0.22	3.33	0.43
PABPN1	LUC7L3	LUC7L3	0|0|0	0	0.00	3	0|0|0	0.00	0.00	0.00	0.00	0.00	-0.22	0.00	0.43
PABPN1	MMP3	MMP3	0|0|0	0	0.00	3	0|0|0	0.00	0.00	0.00	0.00	0.00	-0.22	0.00	0.43
PABPN1	MMTAG2	MMTAG2	0|1|0	1	0.33	3	0|0|0	0.00	0.00	0.00	0.00	0.00	-0.22	3.33	0.43
PABPN1	MROH2A	MROH2A	0|0|0	0	0.00	3	0|0|0	0.00	0.00	0.00	0.00	0.00	-0.22	0.00	0.43
PABPN1	MTHFD1	MTHFD1	1|0|0	1	0.33	3	0|0|0	0.00	0.00	0.00	0.00	0.00	-0.22	3.33	0.43
PABPN1	NDST4	NDST4	0|0|0	0	0.00	3	2|0|0	0.00	0.00	0.00	0.00	0.00	-2.39	0.00	0.43
PABPN1	NSUN4	NSUN4	1|0|0	1	0.33	3	0|0|0	0.00	0.00	0.00	0.00	0.00	-0.22	3.33	0.43
PABPN1	P49238-2	P49238-2	1|0|0	1	0.33	3	0|0|0	0.00	0.00	0.00	0.00	0.00	-0.22	3.33	0.43
PABPN1	PC	PC	101|59|48	208	69.33	3	118|75|3	0.00	0.00	0.00	0.00	0.00	-160.78	1.06	0.43
PABPN1	PCCA	PCCA	70|64|50	184	61.33	3	111|55|5	0.00	0.00	0.00	0.00	0.00	-126.64	1.08	0.43
PABPN1	PIK3C2A	PIK3C2A	0|1|0	1	0.33	3	0|0|0	0.00	0.00	0.00	0.00	0.00	-0.22	3.33	0.43
PABPN1	RBM14	RBM14	1|0|0	1	0.33	3	0|0|0	0.00	0.00	0.00	0.00	0.00	-0.22	3.33	0.43
PABPN1	SAP18	SAP18	0|0|0	0	0.00	3	0|0|0	0.00	0.00	0.00	0.00	0.00	-0.22	0.00	0.43
PABPN1	SERPINB12	SERPINB12	1|0|0	1	0.33	3	0|0|0	0.00	0.00	0.00	0.00	0.00	-0.22	3.33	0.43
PABPN1	SHROOM3	SHROOM3	1|0|1	2	0.67	3	2|1|1	0.00	0.00	0.00	0.00	0.00	-4.74	0.50	0.43
PABPN1	SLC2A3	SLC2A3	1|0|0	1	0.33	3	0|0|0	0.00	0.00	0.00	0.00	0.00	-0.22	3.33	0.43
PABPN1	SNRPA	SNRPA	1|0|0	1	0.33	3	0|0|0	0.00	0.00	0.00	0.00	0.00	-0.22	3.33	0.43
PABPN1	SNRPC	SNRPC	1|0|1	2	0.67	3	0|0|0	0.00	0.00	0.00	0.00	0.00	-0.22	6.67	0.43
PABPN1	SNRPG	SNRPG	0|0|0	0	0.00	3	1|0|0	0.00	0.00	0.00	0.00	0.00	-1.03	0.00	0.43
PABPN1	SORCS2	SORCS2	1|0|0	1	0.33	3	0|0|0	0.00	0.00	0.00	0.00	0.00	-0.22	3.33	0.43
PABPN1	SUMO3	SUMO3	1|0|0	1	0.33	3	0|0|0	0.00	0.00	0.00	0.00	0.00	-0.22	3.33	0.43
PABPN1	TDH	TDH	1|0|1	2	0.67	3	0|0|0	0.00	0.00	0.00	0.00	0.00	-0.22	6.67	0.43
PABPN1	THOC1	THOC1	0|0|0	0	0.00	3	0|0|0	0.00	0.00	0.00	0.00	0.00	-0.22	0.00	0.43
PABPN1	XDH	XDH	1|0|0	1	0.33	3	0|0|0	0.00	0.00	0.00	0.00	0.00	-0.22	3.33	0.43
PABPN1	ZNF256	ZNF256	0|0|0	0	0.00	3	0|0|0	0.00	0.00	0.00	0.00	0.00	-0.22	0.00	0.43
PABPN1	ZNF429	ZNF429	1|0|1	2	0.67	3	1|1|0	0.00	0.00	0.00	0.00	0.00	-2.26	1.00	0.43
PABPN1	A0A1B0GUR4	A0A1B0GUR4	0|0|1	1	0.33	3	0|0|0	0.00	0.00	0.00	0.00	0.00	-0.22	3.33	0.43
PABPN1	ABLIM1	ABLIM1	0|0|0	0	0.00	3	0|1|0	0.00	0.00	0.00	0.00	0.00	-1.03	0.00	0.43
PABPN1	ACOT1	ACOT1	0|1|0	1	0.33	3	0|0|0	0.00	0.00	0.00	0.00	0.00	-0.22	3.33	0.43
PABPN1	AFF4	AFF4	0|1|0	1	0.33	3	0|0|0	0.00	0.00	0.00	0.00	0.00	-0.22	3.33	0.43
PABPN1	AGFG1	AGFG1	0|1|0	1	0.33	3	0|0|0	0.00	0.00	0.00	0.00	0.00	-0.22	3.33	0.43
PABPN1	ALKBH5	ALKBH5	0|0|0	0	0.00	3	0|0|0	0.00	0.00	0.00	0.00	0.00	-0.22	0.00	0.43
PABPN1	ANLN	ANLN	0|1|0	1	0.33	3	0|0|0	0.00	0.00	0.00	0.00	0.00	-0.22	3.33	0.43
PABPN1	ANP32E	ANP32E	0|1|0	1	0.33	3	0|0|0	0.00	0.00	0.00	0.00	0.00	-0.22	3.33	0.43
PABPN1	ARGLU1	ARGLU1	0|1|0	1	0.33	3	0|0|0	0.00	0.00	0.00	0.00	0.00	-0.22	3.33	0.43
PABPN1	ARID1A	ARID1A	0|1|0	1	0.33	3	0|0|0	0.00	0.00	0.00	0.00	0.00	-0.22	3.33	0.43
PABPN1	BBX	BBX	0|1|0	1	0.33	3	0|0|0	0.00	0.00	0.00	0.00	0.00	-0.22	3.33	0.43
PABPN1	BUD13	BUD13	0|1|0	1	0.33	3	0|0|0	0.00	0.00	0.00	0.00	0.00	-0.22	3.33	0.43
PABPN1	C11orf57	C11orf57	0|0|0	0	0.00	3	0|0|0	0.00	0.00	0.00	0.00	0.00	-0.22	0.00	0.43
PABPN1	CACTIN	CACTIN	0|1|0	1	0.33	3	0|0|0	0.00	0.00	0.00	0.00	0.00	-0.22	3.33	0.43
PABPN1	CAST	CAST	0|1|0	1	0.33	3	0|0|0	0.00	0.00	0.00	0.00	0.00	-0.22	3.33	0.43
PABPN1	CBLL1	CBLL1	0|1|1	2	0.67	3	0|0|0	0.00	0.00	0.00	0.00	0.00	-0.22	6.67	0.43
PABPN1	CCAR2	CCAR2	0|1|0	1	0.33	3	0|0|0	0.00	0.00	0.00	0.00	0.00	-0.22	3.33	0.43
PABPN1	CCDC22	CCDC22	0|0|0	0	0.00	3	0|0|0	0.00	0.00	0.00	0.00	0.00	-0.22	0.00	0.43
PABPN1	CCDC25	CCDC25	0|1|0	1	0.33	3	0|0|0	0.00	0.00	0.00	0.00	0.00	-0.22	3.33	0.43
PABPN1	CDV3	CDV3	0|1|0	1	0.33	3	0|0|0	0.00	0.00	0.00	0.00	0.00	-0.22	3.33	0.43
PABPN1	CELF2	CELF2	0|1|0	1	0.33	3	0|0|0	0.00	0.00	0.00	0.00	0.00	-0.22	3.33	0.43
PABPN1	CENPF	CENPF	0|1|0	1	0.33	3	0|0|0	0.00	0.00	0.00	0.00	0.00	-0.22	3.33	0.43
PABPN1	CHAF1A	CHAF1A	0|1|0	1	0.33	3	0|0|0	0.00	0.00	0.00	0.00	0.00	-0.22	3.33	0.43
PABPN1	CHCHD2	CHCHD2	0|1|0	1	0.33	3	0|0|0	0.00	0.00	0.00	0.00	0.00	-0.22	3.33	0.43
PABPN1	CHMP5	CHMP5	0|1|0	1	0.33	3	0|0|0	0.00	0.00	0.00	0.00	0.00	-0.22	3.33	0.43
PABPN1	CLINT1	CLINT1	0|1|0	1	0.33	3	0|0|0	0.00	0.00	0.00	0.00	0.00	-0.22	3.33	0.43
PABPN1	CORO1B	CORO1B	0|1|0	1	0.33	3	0|0|0	0.00	0.00	0.00	0.00	0.00	-0.22	3.33	0.43
PABPN1	CPSF3	CPSF3	0|1|0	1	0.33	3	0|0|0	0.00	0.00	0.00	0.00	0.00	-0.22	3.33	0.43
PABPN1	CWF19L2	CWF19L2	0|1|0	1	0.33	3	0|0|0	0.00	0.00	0.00	0.00	0.00	-0.22	3.33	0.43
PABPN1	DDX50	DDX50	0|1|0	1	0.33	3	0|0|0	0.00	0.00	0.00	0.00	0.00	-0.22	3.33	0.43
PABPN1	DGCR8	DGCR8	0|1|0	1	0.33	3	0|0|0	0.00	0.00	0.00	0.00	0.00	-0.22	3.33	0.43
PABPN1	DHCR24	DHCR24	0|0|0	0	0.00	3	0|0|0	0.00	0.00	0.00	0.00	0.00	-0.22	0.00	0.43
PABPN1	DNTTIP2	DNTTIP2	0|1|0	1	0.33	3	0|0|0	0.00	0.00	0.00	0.00	0.00	-0.22	3.33	0.43
PABPN1	DXO	DXO	0|1|0	1	0.33	3	0|0|0	0.00	0.00	0.00	0.00	0.00	-0.22	3.33	0.43
PABPN1	EDF1	EDF1	0|1|0	1	0.33	3	0|0|0	0.00	0.00	0.00	0.00	0.00	-0.22	3.33	0.43
PABPN1	ENSA	ENSA	0|1|0	1	0.33	3	0|0|0	0.00	0.00	0.00	0.00	0.00	-0.22	3.33	0.43
PABPN1	ERICH6	ERICH6	0|1|1	2	0.67	3	0|0|0	0.00	0.00	0.00	0.00	0.00	-0.22	6.67	0.43
PABPN1	FAM122A	FAM122A	0|1|0	1	0.33	3	0|0|0	0.00	0.00	0.00	0.00	0.00	-0.22	3.33	0.43
PABPN1	FAM207A	FAM207A	0|1|0	1	0.33	3	0|0|0	0.00	0.00	0.00	0.00	0.00	-0.22	3.33	0.43
PABPN1	FAM208B	FAM208B	0|1|0	1	0.33	3	0|0|0	0.00	0.00	0.00	0.00	0.00	-0.22	3.33	0.43
PABPN1	FHL1	FHL1	0|1|0	1	0.33	3	0|0|0	0.00	0.00	0.00	0.00	0.00	-0.22	3.33	0.43
PABPN1	GATAD2A	GATAD2A	0|1|0	1	0.33	3	0|0|0	0.00	0.00	0.00	0.00	0.00	-0.22	3.33	0.43
PABPN1	GPATCH8	GPATCH8	0|1|0	1	0.33	3	0|0|0	0.00	0.00	0.00	0.00	0.00	-0.22	3.33	0.43
PABPN1	GSE1	GSE1	0|1|0	1	0.33	3	0|0|0	0.00	0.00	0.00	0.00	0.00	-0.22	3.33	0.43
PABPN1	GTF2E1	GTF2E1	0|1|0	1	0.33	3	0|0|0	0.00	0.00	0.00	0.00	0.00	-0.22	3.33	0.43
PABPN1	GTF2F1	GTF2F1	0|1|0	1	0.33	3	0|0|0	0.00	0.00	0.00	0.00	0.00	-0.22	3.33	0.43
PABPN1	HAT1	HAT1	0|1|0	1	0.33	3	0|0|0	0.00	0.00	0.00	0.00	0.00	-0.22	3.33	0.43
PABPN1	HINT1	HINT1	0|1|0	1	0.33	3	0|0|0	0.00	0.00	0.00	0.00	0.00	-0.22	3.33	0.43
PABPN1	HIVEP1	HIVEP1	0|1|0	1	0.33	3	0|0|0	0.00	0.00	0.00	0.00	0.00	-0.22	3.33	0.43
PABPN1	HLCS	HLCS	0|0|0	0	0.00	3	0|0|0	0.00	0.00	0.00	0.00	0.00	-0.22	0.00	0.43
PABPN1	HNRNPH3	HNRNPH3	0|1|0	1	0.33	3	0|0|0	0.00	0.00	0.00	0.00	0.00	-0.22	3.33	0.43
PABPN1	HSF1	HSF1	0|1|0	1	0.33	3	0|0|0	0.00	0.00	0.00	0.00	0.00	-0.22	3.33	0.43
PABPN1	IGBP1	IGBP1	0|1|0	1	0.33	3	0|0|0	0.00	0.00	0.00	0.00	0.00	-0.22	3.33	0.43
PABPN1	IGF2BP2	IGF2BP2	0|1|0	1	0.33	3	0|0|0	0.00	0.00	0.00	0.00	0.00	-0.22	3.33	0.43
PABPN1	INCENP	INCENP	0|1|0	1	0.33	3	0|0|0	0.00	0.00	0.00	0.00	0.00	-0.22	3.33	0.43
PABPN1	IRF2BP2	IRF2BP2	0|1|0	1	0.33	3	0|0|0	0.00	0.00	0.00	0.00	0.00	-0.22	3.33	0.43
PABPN1	ISY1	ISY1	0|0|0	0	0.00	3	0|0|0	0.00	0.00	0.00	0.00	0.00	-0.22	0.00	0.43
PABPN1	JUN	JUN	0|1|0	1	0.33	3	0|0|0	0.00	0.00	0.00	0.00	0.00	-0.22	3.33	0.43
PABPN1	KIFC1	KIFC1	0|1|0	1	0.33	3	0|0|0	0.00	0.00	0.00	0.00	0.00	-0.22	3.33	0.43
PABPN1	LIN54	LIN54	0|1|0	1	0.33	3	0|0|0	0.00	0.00	0.00	0.00	0.00	-0.22	3.33	0.43
PABPN1	MAGOHB	MAGOHB	0|1|0	1	0.33	3	0|0|0	0.00	0.00	0.00	0.00	0.00	-0.22	3.33	0.43
PABPN1	MAPKAP1	MAPKAP1	0|0|0	0	0.00	3	0|0|0	0.00	0.00	0.00	0.00	0.00	-0.22	0.00	0.43
PABPN1	MASTL	MASTL	0|1|0	1	0.33	3	0|0|0	0.00	0.00	0.00	0.00	0.00	-0.22	3.33	0.43
PABPN1	MCAT	MCAT	0|1|0	1	0.33	3	0|0|0	0.00	0.00	0.00	0.00	0.00	-0.22	3.33	0.43
PABPN1	MLLT1	MLLT1	0|1|0	1	0.33	3	0|0|0	0.00	0.00	0.00	0.00	0.00	-0.22	3.33	0.43
PABPN1	MYPOP	MYPOP	0|0|1	1	0.33	3	0|1|0	0.00	0.00	0.00	0.00	0.00	-1.03	1.00	0.43
PABPN1	NACC1	NACC1	0|1|0	1	0.33	3	0|0|0	0.00	0.00	0.00	0.00	0.00	-0.22	3.33	0.43
PABPN1	NCOA5	NCOA5	0|1|0	1	0.33	3	0|0|0	0.00	0.00	0.00	0.00	0.00	-0.22	3.33	0.43
PABPN1	NCOR2	NCOR2	0|1|0	1	0.33	3	0|0|0	0.00	0.00	0.00	0.00	0.00	-0.22	3.33	0.43
PABPN1	NME1	NME1	0|1|0	1	0.33	3	0|0|0	0.00	0.00	0.00	0.00	0.00	-0.22	3.33	0.43
PABPN1	NOL8	NOL8	0|1|0	1	0.33	3	0|0|0	0.00	0.00	0.00	0.00	0.00	-0.22	3.33	0.43
PABPN1	NOSIP	NOSIP	0|1|0	1	0.33	3	0|0|0	0.00	0.00	0.00	0.00	0.00	-0.22	3.33	0.43
PABPN1	NPLOC4	NPLOC4	0|1|0	1	0.33	3	0|0|0	0.00	0.00	0.00	0.00	0.00	-0.22	3.33	0.43
PABPN1	NSFL1C	NSFL1C	0|1|0	1	0.33	3	0|0|0	0.00	0.00	0.00	0.00	0.00	-0.22	3.33	0.43
PABPN1	NUDC	NUDC	0|1|0	1	0.33	3	0|0|0	0.00	0.00	0.00	0.00	0.00	-0.22	3.33	0.43
PABPN1	NUFIP2	NUFIP2	0|1|0	1	0.33	3	0|0|0	0.00	0.00	0.00	0.00	0.00	-0.22	3.33	0.43
PABPN1	PABPC1	PABPC1	0|1|0	1	0.33	3	0|0|0	0.00	0.00	0.00	0.00	0.00	-0.22	3.33	0.43
PABPN1	PAF1	PAF1	0|1|0	1	0.33	3	0|0|0	0.00	0.00	0.00	0.00	0.00	-0.22	3.33	0.43
PABPN1	PAXBP1	PAXBP1	0|0|0	0	0.00	3	0|0|0	0.00	0.00	0.00	0.00	0.00	-0.22	0.00	0.43
PABPN1	PCM1	PCM1	0|0|0	0	0.00	3	0|0|0	0.00	0.00	0.00	0.00	0.00	-0.22	0.00	0.43
PABPN1	PDCD4	PDCD4	0|1|0	1	0.33	3	0|0|0	0.00	0.00	0.00	0.00	0.00	-0.22	3.33	0.43
PABPN1	PGS1	PGS1	0|1|0	1	0.33	3	0|0|0	0.00	0.00	0.00	0.00	0.00	-0.22	3.33	0.43
PABPN1	PHB2	PHB2	0|0|0	0	0.00	3	0|0|0	0.00	0.00	0.00	0.00	0.00	-0.22	0.00	0.43
PABPN1	PHC3	PHC3	0|1|0	1	0.33	3	0|0|0	0.00	0.00	0.00	0.00	0.00	-0.22	3.33	0.43
PABPN1	PHRF1	PHRF1	0|1|0	1	0.33	3	0|0|0	0.00	0.00	0.00	0.00	0.00	-0.22	3.33	0.43
PABPN1	PMS1	PMS1	0|1|0	1	0.33	3	0|0|0	0.00	0.00	0.00	0.00	0.00	-0.22	3.33	0.43
PABPN1	POLA1	POLA1	0|1|0	1	0.33	3	0|0|0	0.00	0.00	0.00	0.00	0.00	-0.22	3.33	0.43
PABPN1	POLH	POLH	0|1|0	1	0.33	3	0|0|0	0.00	0.00	0.00	0.00	0.00	-0.22	3.33	0.43
PABPN1	PPIG	PPIG	0|0|0	0	0.00	3	0|0|0	0.00	0.00	0.00	0.00	0.00	-0.22	0.00	0.43
PABPN1	PPM1G	PPM1G	0|1|0	1	0.33	3	0|0|0	0.00	0.00	0.00	0.00	0.00	-0.22	3.33	0.43
PABPN1	PPP1R2	PPP1R2	0|1|0	1	0.33	3	0|0|0	0.00	0.00	0.00	0.00	0.00	-0.22	3.33	0.43
PABPN1	PQBP1	PQBP1	0|1|0	1	0.33	3	0|0|0	0.00	0.00	0.00	0.00	0.00	-0.22	3.33	0.43
PABPN1	PRC1	PRC1	0|1|0	1	0.33	3	0|0|0	0.00	0.00	0.00	0.00	0.00	-0.22	3.33	0.43
PABPN1	PRPF31	PRPF31	0|1|0	1	0.33	3	0|0|0	0.00	0.00	0.00	0.00	0.00	-0.22	3.33	0.43
PABPN1	PRPF4B	PRPF4B	0|0|0	0	0.00	3	0|0|0	0.00	0.00	0.00	0.00	0.00	-0.22	0.00	0.43
PABPN1	PSMD8	PSMD8	0|1|0	1	0.33	3	0|0|0	0.00	0.00	0.00	0.00	0.00	-0.22	3.33	0.43
PABPN1	PSRC1	PSRC1	0|1|0	1	0.33	3	0|0|0	0.00	0.00	0.00	0.00	0.00	-0.22	3.33	0.43
PABPN1	RACGAP1	RACGAP1	0|1|0	1	0.33	3	0|0|0	0.00	0.00	0.00	0.00	0.00	-0.22	3.33	0.43
PABPN1	RAI1	RAI1	0|1|0	1	0.33	3	0|0|0	0.00	0.00	0.00	0.00	0.00	-0.22	3.33	0.43
PABPN1	RALY	RALY	0|1|0	1	0.33	3	0|0|0	0.00	0.00	0.00	0.00	0.00	-0.22	3.33	0.43
PABPN1	RBM12	RBM12	0|1|0	1	0.33	3	0|0|0	0.00	0.00	0.00	0.00	0.00	-0.22	3.33	0.43
PABPN1	RBM14-RBM4	RBM14-RBM4	0|1|0	1	0.33	3	0|0|0	0.00	0.00	0.00	0.00	0.00	-0.22	3.33	0.43
PABPN1	RBM7	RBM7	0|1|0	1	0.33	3	0|0|0	0.00	0.00	0.00	0.00	0.00	-0.22	3.33	0.43
PABPN1	RGPD3	RGPD3	0|1|0	1	0.33	3	0|0|0	0.00	0.00	0.00	0.00	0.00	-0.22	3.33	0.43
PABPN1	RP9	RP9	0|1|0	1	0.33	3	0|0|0	0.00	0.00	0.00	0.00	0.00	-0.22	3.33	0.43
PABPN1	RPL5	RPL5	0|1|0	1	0.33	3	0|0|0	0.00	0.00	0.00	0.00	0.00	-0.22	3.33	0.43
PABPN1	RPS27A	RPS27A	0|1|0	1	0.33	3	0|2|0	0.00	0.00	0.00	0.00	0.00	-2.39	0.50	0.43
PABPN1	RPS6KA6	RPS6KA6	0|0|0	0	0.00	3	0|0|0	0.00	0.00	0.00	0.00	0.00	-0.22	0.00	0.43
PABPN1	RRS1	RRS1	0|1|0	1	0.33	3	0|0|0	0.00	0.00	0.00	0.00	0.00	-0.22	3.33	0.43
PABPN1	RSBN1L	RSBN1L	0|1|0	1	0.33	3	0|0|0	0.00	0.00	0.00	0.00	0.00	-0.22	3.33	0.43
PABPN1	RSRC2	RSRC2	0|1|0	1	0.33	3	0|0|0	0.00	0.00	0.00	0.00	0.00	-0.22	3.33	0.43
PABPN1	S100A8	S100A8	0|0|0	0	0.00	3	0|0|0	0.00	0.00	0.00	0.00	0.00	-0.22	0.00	0.43
PABPN1	S100A9	S100A9	0|0|0	0	0.00	3	0|0|0	0.00	0.00	0.00	0.00	0.00	-0.22	0.00	0.43
PABPN1	SDCBP	SDCBP	0|1|0	1	0.33	3	0|0|0	0.00	0.00	0.00	0.00	0.00	-0.22	3.33	0.43
PABPN1	SDE2	SDE2	0|1|0	1	0.33	3	0|0|0	0.00	0.00	0.00	0.00	0.00	-0.22	3.33	0.43
PABPN1	SET	SET	0|1|0	1	0.33	3	0|0|0	0.00	0.00	0.00	0.00	0.00	-0.22	3.33	0.43
PABPN1	SF3A3	SF3A3	0|1|0	1	0.33	3	0|0|0	0.00	0.00	0.00	0.00	0.00	-0.22	3.33	0.43
PABPN1	SGOL1	SGOL1	0|1|0	1	0.33	3	0|0|0	0.00	0.00	0.00	0.00	0.00	-0.22	3.33	0.43
PABPN1	SNRPD2	SNRPD2	0|1|0	1	0.33	3	0|0|0	0.00	0.00	0.00	0.00	0.00	-0.22	3.33	0.43
PABPN1	SPAG7	SPAG7	0|1|0	1	0.33	3	0|0|0	0.00	0.00	0.00	0.00	0.00	-0.22	3.33	0.43
PABPN1	SPATA7	SPATA7	0|1|0	1	0.33	3	0|0|0	0.00	0.00	0.00	0.00	0.00	-0.22	3.33	0.43
PABPN1	SPIRE2	SPIRE2	0|0|1	1	0.33	3	0|0|0	0.00	0.00	0.00	0.00	0.00	-0.22	3.33	0.43
PABPN1	SRSF10	SRSF10	0|1|0	1	0.33	3	0|0|0	0.00	0.00	0.00	0.00	0.00	-0.22	3.33	0.43
PABPN1	SRSF3	SRSF3	0|1|0	1	0.33	3	0|0|0	0.00	0.00	0.00	0.00	0.00	-0.22	3.33	0.43
PABPN1	SRSF5	SRSF5	0|1|0	1	0.33	3	0|0|0	0.00	0.00	0.00	0.00	0.00	-0.22	3.33	0.43
PABPN1	SRSF7	SRSF7	0|1|0	1	0.33	3	0|0|0	0.00	0.00	0.00	0.00	0.00	-0.22	3.33	0.43
PABPN1	STK38	STK38	0|1|0	1	0.33	3	0|0|0	0.00	0.00	0.00	0.00	0.00	-0.22	3.33	0.43
PABPN1	SUPT5H	SUPT5H	0|1|0	1	0.33	3	0|0|0	0.00	0.00	0.00	0.00	0.00	-0.22	3.33	0.43
PABPN1	SURF6	SURF6	0|1|1	2	0.67	3	0|0|0	0.00	0.00	0.00	0.00	0.00	-0.22	6.67	0.43
PABPN1	TATDN2	TATDN2	0|1|0	1	0.33	3	0|0|0	0.00	0.00	0.00	0.00	0.00	-0.22	3.33	0.43
PABPN1	TAX1BP1	TAX1BP1	0|0|0	0	0.00	3	0|1|0	0.00	0.00	0.00	0.00	0.00	-1.03	0.00	0.43
PABPN1	TCF7	TCF7	0|1|0	1	0.33	3	0|0|0	0.00	0.00	0.00	0.00	0.00	-0.22	3.33	0.43
PABPN1	TDP2	TDP2	0|1|0	1	0.33	3	0|0|0	0.00	0.00	0.00	0.00	0.00	-0.22	3.33	0.43
PABPN1	TMSB4X	TMSB4X	0|0|0	0	0.00	3	0|0|0	0.00	0.00	0.00	0.00	0.00	-0.22	0.00	0.43
PABPN1	TP53BP1	TP53BP1	0|1|1	2	0.67	3	0|0|0	0.00	0.00	0.00	0.00	0.00	-0.22	6.67	0.43
PABPN1	TRIM33	TRIM33	0|1|0	1	0.33	3	0|0|0	0.00	0.00	0.00	0.00	0.00	-0.22	3.33	0.43
PABPN1	TXNL1	TXNL1	0|1|0	1	0.33	3	0|0|0	0.00	0.00	0.00	0.00	0.00	-0.22	3.33	0.43
PABPN1	UBE2M	UBE2M	0|1|0	1	0.33	3	0|0|0	0.00	0.00	0.00	0.00	0.00	-0.22	3.33	0.43
PABPN1	USP40	USP40	0|0|0	0	0.00	3	0|0|0	0.00	0.00	0.00	0.00	0.00	-0.22	0.00	0.43
PABPN1	UTP14A	UTP14A	0|1|0	1	0.33	3	0|0|0	0.00	0.00	0.00	0.00	0.00	-0.22	3.33	0.43
PABPN1	VBP1	VBP1	0|1|0	1	0.33	3	0|0|0	0.00	0.00	0.00	0.00	0.00	-0.22	3.33	0.43
PABPN1	ZMYND8	ZMYND8	0|1|0	1	0.33	3	0|0|0	0.00	0.00	0.00	0.00	0.00	-0.22	3.33	0.43
PABPN1	ZNF362	ZNF362	0|1|0	1	0.33	3	0|0|0	0.00	0.00	0.00	0.00	0.00	-0.22	3.33	0.43
PABPN1	ZNF830	ZNF830	0|1|0	1	0.33	3	0|0|0	0.00	0.00	0.00	0.00	0.00	-0.22	3.33	0.43
PABPN1	ZSCAN18	ZSCAN18	0|1|0	1	0.33	3	0|0|0	0.00	0.00	0.00	0.00	0.00	-0.22	3.33	0.43
PABPN1	A0A1B0GVI3	A0A1B0GVI3	0|0|0	0	0.00	3	0|0|0	0.00	0.00	0.00	0.00	0.00	-0.22	0.00	0.43
PABPN1	A2M	A2M	0|0|0	0	0.00	3	0|0|0	0.00	0.00	0.00	0.00	0.00	-0.22	0.00	0.43
PABPN1	A2ML1	A2ML1	0|0|0	0	0.00	3	0|0|0	0.00	0.00	0.00	0.00	0.00	-0.22	0.00	0.43
PABPN1	A4UGR9-7	A4UGR9-7	0|0|0	0	0.00	3	0|0|0	0.00	0.00	0.00	0.00	0.00	-0.22	0.00	0.43
PABPN1	ABCD3	ABCD3	0|0|0	0	0.00	3	0|0|0	0.00	0.00	0.00	0.00	0.00	-0.22	0.00	0.43
PABPN1	ACADS	ACADS	0|0|0	0	0.00	3	0|0|0	0.00	0.00	0.00	0.00	0.00	-0.22	0.00	0.43
PABPN1	ACTN4	ACTN4	0|0|0	0	0.00	3	0|0|0	0.00	0.00	0.00	0.00	0.00	-0.22	0.00	0.43
PABPN1	ACTR3	ACTR3	0|0|0	0	0.00	3	0|0|0	0.00	0.00	0.00	0.00	0.00	-0.22	0.00	0.43
PABPN1	AGA	AGA	0|0|0	0	0.00	3	0|0|0	0.00	0.00	0.00	0.00	0.00	-0.22	0.00	0.43
PABPN1	AGO3	AGO3	0|0|1	1	0.33	3	0|0|0	0.00	0.00	0.00	0.00	0.00	-0.22	3.33	0.43
PABPN1	AHCY	AHCY	0|0|0	0	0.00	3	0|0|0	0.00	0.00	0.00	0.00	0.00	-0.22	0.00	0.43
PABPN1	AHSG	AHSG	0|0|0	0	0.00	3	0|0|0	0.00	0.00	0.00	0.00	0.00	-0.22	0.00	0.43
PABPN1	ALDH2	ALDH2	0|0|0	0	0.00	3	0|0|0	0.00	0.00	0.00	0.00	0.00	-0.22	0.00	0.43
PABPN1	ALDOA	ALDOA	0|0|0	0	0.00	3	0|0|0	0.00	0.00	0.00	0.00	0.00	-0.22	0.00	0.43
PABPN1	ALOX12B	ALOX12B	0|0|0	0	0.00	3	0|0|0	0.00	0.00	0.00	0.00	0.00	-0.22	0.00	0.43
PABPN1	ANXA1	ANXA1	0|0|0	0	0.00	3	0|0|0	0.00	0.00	0.00	0.00	0.00	-0.22	0.00	0.43
PABPN1	ANXA2	ANXA2	0|0|0	0	0.00	3	0|0|0	0.00	0.00	0.00	0.00	0.00	-0.22	0.00	0.43
PABPN1	ANXA8L1	ANXA8L1	0|0|0	0	0.00	3	0|0|0	0.00	0.00	0.00	0.00	0.00	-0.22	0.00	0.43
PABPN1	ANXA9	ANXA9	0|0|0	0	0.00	3	0|0|0	0.00	0.00	0.00	0.00	0.00	-0.22	0.00	0.43
PABPN1	APCS	APCS	0|0|0	0	0.00	3	0|0|0	0.00	0.00	0.00	0.00	0.00	-0.22	0.00	0.43
PABPN1	APOA1	APOA1	0|0|0	0	0.00	3	0|0|0	0.00	0.00	0.00	0.00	0.00	-0.22	0.00	0.43
PABPN1	APOA2	APOA2	0|0|0	0	0.00	3	0|0|0	0.00	0.00	0.00	0.00	0.00	-0.22	0.00	0.43
PABPN1	APOD	APOD	0|0|0	0	0.00	3	0|0|0	0.00	0.00	0.00	0.00	0.00	-0.22	0.00	0.43
PABPN1	APRT	APRT	0|0|0	0	0.00	3	0|0|0	0.00	0.00	0.00	0.00	0.00	-0.22	0.00	0.43
PABPN1	ARHGDIA	ARHGDIA	0|0|0	0	0.00	3	0|0|0	0.00	0.00	0.00	0.00	0.00	-0.22	0.00	0.43
PABPN1	ATP5A1	ATP5A1	0|0|0	0	0.00	3	0|0|0	0.00	0.00	0.00	0.00	0.00	-0.22	0.00	0.43
PABPN1	ATP5B	ATP5B	0|0|0	0	0.00	3	0|0|0	0.00	0.00	0.00	0.00	0.00	-0.22	0.00	0.43
PABPN1	AZGP1	AZGP1	0|0|0	0	0.00	3	0|0|0	0.00	0.00	0.00	0.00	0.00	-0.22	0.00	0.43
PABPN1	BLMH	BLMH	0|0|0	0	0.00	3	0|0|0	0.00	0.00	0.00	0.00	0.00	-0.22	0.00	0.43
PABPN1	C18orf8	C18orf8	0|0|0	0	0.00	3	0|0|0	0.00	0.00	0.00	0.00	0.00	-0.22	0.00	0.43
PABPN1	C1QBP	C1QBP	0|0|0	0	0.00	3	0|0|1	0.00	0.00	0.00	0.00	0.00	-1.03	0.00	0.43
PABPN1	C3	C3	0|0|0	0	0.00	3	0|0|0	0.00	0.00	0.00	0.00	0.00	-0.22	0.00	0.43
PABPN1	C4B	C4B	0|0|0	0	0.00	3	0|0|0	0.00	0.00	0.00	0.00	0.00	-0.22	0.00	0.43
PABPN1	CALM2	CALM2	0|0|0	0	0.00	3	0|0|0	0.00	0.00	0.00	0.00	0.00	-0.22	0.00	0.43
PABPN1	CALML5	CALML5	0|0|0	0	0.00	3	0|0|0	0.00	0.00	0.00	0.00	0.00	-0.22	0.00	0.43
PABPN1	CAPG	CAPG	0|0|0	0	0.00	3	0|0|0	0.00	0.00	0.00	0.00	0.00	-0.22	0.00	0.43
PABPN1	CASP14	CASP14	0|0|0	0	0.00	3	0|0|0	0.00	0.00	0.00	0.00	0.00	-0.22	0.00	0.43
PABPN1	CBR1	CBR1	0|0|0	0	0.00	3	0|0|0	0.00	0.00	0.00	0.00	0.00	-0.22	0.00	0.43
PABPN1	CCT2	CCT2	0|0|0	0	0.00	3	0|0|0	0.00	0.00	0.00	0.00	0.00	-0.22	0.00	0.43
PABPN1	CCT3	CCT3	0|0|0	0	0.00	3	0|0|0	0.00	0.00	0.00	0.00	0.00	-0.22	0.00	0.43
PABPN1	CCT5	CCT5	0|0|0	0	0.00	3	0|0|0	0.00	0.00	0.00	0.00	0.00	-0.22	0.00	0.43
PABPN1	CFB	CFB	0|0|0	0	0.00	3	0|0|0	0.00	0.00	0.00	0.00	0.00	-0.22	0.00	0.43
PABPN1	CFL1	CFL1	0|0|0	0	0.00	3	0|0|0	0.00	0.00	0.00	0.00	0.00	-0.22	0.00	0.43
PABPN1	CHI3L2	CHI3L2	0|0|0	0	0.00	3	0|0|0	0.00	0.00	0.00	0.00	0.00	-0.22	0.00	0.43
PABPN1	CKAP4	CKAP4	0|0|0	0	0.00	3	0|0|0	0.00	0.00	0.00	0.00	0.00	-0.22	0.00	0.43
PABPN1	CLHC1	CLHC1	0|0|0	0	0.00	3	0|0|0	0.00	0.00	0.00	0.00	0.00	-0.22	0.00	0.43
PABPN1	CLIC3	CLIC3	0|0|0	0	0.00	3	0|0|0	0.00	0.00	0.00	0.00	0.00	-0.22	0.00	0.43
PABPN1	CLTC	CLTC	0|0|0	0	0.00	3	0|0|0	0.00	0.00	0.00	0.00	0.00	-0.22	0.00	0.43
PABPN1	CP	CP	0|0|0	0	0.00	3	0|0|0	0.00	0.00	0.00	0.00	0.00	-0.22	0.00	0.43
PABPN1	CROCC	CROCC	0|0|0	0	0.00	3	0|0|0	0.00	0.00	0.00	0.00	0.00	-0.22	0.00	0.43
PABPN1	CS	CS	0|0|0	0	0.00	3	0|0|0	0.00	0.00	0.00	0.00	0.00	-0.22	0.00	0.43
PABPN1	CSTA	CSTA	0|0|0	0	0.00	3	0|0|0	0.00	0.00	0.00	0.00	0.00	-0.22	0.00	0.43
PABPN1	CTSD	CTSD	0|0|0	0	0.00	3	0|0|0	0.00	0.00	0.00	0.00	0.00	-0.22	0.00	0.43
PABPN1	CTSG	CTSG	0|0|0	0	0.00	3	0|0|0	0.00	0.00	0.00	0.00	0.00	-0.22	0.00	0.43
PABPN1	CYSRT1	CYSRT1	0|0|0	0	0.00	3	0|0|0	0.00	0.00	0.00	0.00	0.00	-0.22	0.00	0.43
PABPN1	DBI	DBI	0|0|0	0	0.00	3	0|0|0	0.00	0.00	0.00	0.00	0.00	-0.22	0.00	0.43
PABPN1	DCTN2	DCTN2	0|0|0	0	0.00	3	0|0|0	0.00	0.00	0.00	0.00	0.00	-0.22	0.00	0.43
PABPN1	DDX3X	DDX3X	0|0|0	0	0.00	3	0|0|0	0.00	0.00	0.00	0.00	0.00	-0.22	0.00	0.43
PABPN1	DEFA3	DEFA3	0|0|0	0	0.00	3	0|0|0	0.00	0.00	0.00	0.00	0.00	-0.22	0.00	0.43
PABPN1	DHCR7	DHCR7	0|0|0	0	0.00	3	0|0|0	0.00	0.00	0.00	0.00	0.00	-0.22	0.00	0.43
PABPN1	DIAPH2	DIAPH2	0|0|0	0	0.00	3	0|0|0	0.00	0.00	0.00	0.00	0.00	-0.22	0.00	0.43
PABPN1	DNAH3	DNAH3	0|0|0	0	0.00	3	0|0|0	0.00	0.00	0.00	0.00	0.00	-0.22	0.00	0.43
PABPN1	DUS3L	DUS3L	0|0|0	0	0.00	3	0|0|0	0.00	0.00	0.00	0.00	0.00	-0.22	0.00	0.43
PABPN1	DYNLL2	DYNLL2	0|0|0	0	0.00	3	0|0|0	0.00	0.00	0.00	0.00	0.00	-0.22	0.00	0.43
PABPN1	EEF1A1P5	EEF1A1P5	0|0|0	0	0.00	3	0|0|0	0.00	0.00	0.00	0.00	0.00	-0.22	0.00	0.43
PABPN1	EEF1G	EEF1G	0|0|0	0	0.00	3	0|0|0	0.00	0.00	0.00	0.00	0.00	-0.22	0.00	0.43
PABPN1	EEF2	EEF2	0|0|0	0	0.00	3	0|0|0	0.00	0.00	0.00	0.00	0.00	-0.22	0.00	0.43
PABPN1	EIF2S3L	EIF2S3L	0|0|0	0	0.00	3	0|0|0	0.00	0.00	0.00	0.00	0.00	-0.22	0.00	0.43
PABPN1	EIF3A	EIF3A	0|0|0	0	0.00	3	0|0|0	0.00	0.00	0.00	0.00	0.00	-0.22	0.00	0.43
PABPN1	EIF4A1	EIF4A1	0|0|0	0	0.00	3	0|0|0	0.00	0.00	0.00	0.00	0.00	-0.22	0.00	0.43
PABPN1	EME2	EME2	0|0|0	0	0.00	3	0|0|0	0.00	0.00	0.00	0.00	0.00	-0.22	0.00	0.43
PABPN1	EPPK1	EPPK1	0|0|0	0	0.00	3	0|0|0	0.00	0.00	0.00	0.00	0.00	-0.22	0.00	0.43
PABPN1	EPS8L1	EPS8L1	0|0|0	0	0.00	3	0|0|0	0.00	0.00	0.00	0.00	0.00	-0.22	0.00	0.43
PABPN1	ETF1	ETF1	0|0|0	0	0.00	3	0|0|0	0.00	0.00	0.00	0.00	0.00	-0.22	0.00	0.43
PABPN1	EVPL	EVPL	0|0|0	0	0.00	3	0|0|0	0.00	0.00	0.00	0.00	0.00	-0.22	0.00	0.43
PABPN1	EZR	EZR	0|0|0	0	0.00	3	0|0|0	0.00	0.00	0.00	0.00	0.00	-0.22	0.00	0.43
PABPN1	FABP5	FABP5	0|0|0	0	0.00	3	0|0|0	0.00	0.00	0.00	0.00	0.00	-0.22	0.00	0.43
PABPN1	FAM25G	FAM25G	0|0|0	0	0.00	3	0|0|0	0.00	0.00	0.00	0.00	0.00	-0.22	0.00	0.43
PABPN1	FASN	FASN	0|0|0	0	0.00	3	0|0|0	0.00	0.00	0.00	0.00	0.00	-0.22	0.00	0.43
PABPN1	FGB	FGB	0|0|0	0	0.00	3	0|0|0	0.00	0.00	0.00	0.00	0.00	-0.22	0.00	0.43
PABPN1	FGG	FGG	0|0|0	0	0.00	3	0|0|0	0.00	0.00	0.00	0.00	0.00	-0.22	0.00	0.43
PABPN1	FLNB	FLNB	0|0|0	0	0.00	3	0|0|0	0.00	0.00	0.00	0.00	0.00	-0.22	0.00	0.43
PABPN1	FSCN1	FSCN1	0|0|0	0	0.00	3	0|0|0	0.00	0.00	0.00	0.00	0.00	-0.22	0.00	0.43
PABPN1	G6PD	G6PD	0|0|0	0	0.00	3	0|0|0	0.00	0.00	0.00	0.00	0.00	-0.22	0.00	0.43
PABPN1	GARS	GARS	0|0|0	0	0.00	3	0|0|0	0.00	0.00	0.00	0.00	0.00	-0.22	0.00	0.43
PABPN1	GBA	GBA	0|0|0	0	0.00	3	0|0|0	0.00	0.00	0.00	0.00	0.00	-0.22	0.00	0.43
PABPN1	GC	GC	0|0|0	0	0.00	3	0|0|0	0.00	0.00	0.00	0.00	0.00	-0.22	0.00	0.43
PABPN1	GDI2	GDI2	0|0|0	0	0.00	3	0|0|0	0.00	0.00	0.00	0.00	0.00	-0.22	0.00	0.43
PABPN1	GNB2L1	GNB2L1	0|0|0	0	0.00	3	0|0|0	0.00	0.00	0.00	0.00	0.00	-0.22	0.00	0.43
PABPN1	GOLGA4	GOLGA4	0|0|0	0	0.00	3	0|0|0	0.00	0.00	0.00	0.00	0.00	-0.22	0.00	0.43
PABPN1	GSN	GSN	0|0|0	0	0.00	3	0|0|0	0.00	0.00	0.00	0.00	0.00	-0.22	0.00	0.43
PABPN1	GSTO1	GSTO1	0|0|0	0	0.00	3	0|0|0	0.00	0.00	0.00	0.00	0.00	-0.22	0.00	0.43
PABPN1	GSTP1	GSTP1	0|0|0	0	0.00	3	0|0|0	0.00	0.00	0.00	0.00	0.00	-0.22	0.00	0.43
PABPN1	HAL	HAL	0|0|0	0	0.00	3	0|0|0	0.00	0.00	0.00	0.00	0.00	-0.22	0.00	0.43
PABPN1	HIST1H1B	HIST1H1B	0|0|0	0	0.00	3	0|0|0	0.00	0.00	0.00	0.00	0.00	-0.22	0.00	0.43
PABPN1	HMOX1	HMOX1	0|0|0	0	0.00	3	0|0|0	0.00	0.00	0.00	0.00	0.00	-0.22	0.00	0.43
PABPN1	HP	HP	0|0|0	0	0.00	3	0|0|0	0.00	0.00	0.00	0.00	0.00	-0.22	0.00	0.43
PABPN1	HPX	HPX	0|0|0	0	0.00	3	0|0|0	0.00	0.00	0.00	0.00	0.00	-0.22	0.00	0.43
PABPN1	HSD17B4	HSD17B4	0|0|0	0	0.00	3	0|0|0	0.00	0.00	0.00	0.00	0.00	-0.22	0.00	0.43
PABPN1	HSP90AA1	HSP90AA1	0|0|0	0	0.00	3	0|0|0	0.00	0.00	0.00	0.00	0.00	-0.22	0.00	0.43
PABPN1	HSPA5	HSPA5	0|0|0	0	0.00	3	0|0|0	0.00	0.00	0.00	0.00	0.00	-0.22	0.00	0.43
PABPN1	HSPB1	HSPB1	0|0|0	0	0.00	3	0|0|0	0.00	0.00	0.00	0.00	0.00	-0.22	0.00	0.43
PABPN1	HTR2A	HTR2A	0|0|1	1	0.33	3	0|0|0	0.00	0.00	0.00	0.00	0.00	-0.22	3.33	0.43
PABPN1	IDE	IDE	0|0|0	0	0.00	3	0|0|0	0.00	0.00	0.00	0.00	0.00	-0.22	0.00	0.43
PABPN1	IGHA1	IGHA1	0|0|0	0	0.00	3	0|0|0	0.00	0.00	0.00	0.00	0.00	-0.22	0.00	0.43
PABPN1	IGHG1	IGHG1	0|0|0	0	0.00	3	0|0|0	0.00	0.00	0.00	0.00	0.00	-0.22	0.00	0.43
PABPN1	IGHG3	IGHG3	0|0|0	0	0.00	3	0|0|0	0.00	0.00	0.00	0.00	0.00	-0.22	0.00	0.43
PABPN1	IGHM	IGHM	0|0|0	0	0.00	3	0|0|0	0.00	0.00	0.00	0.00	0.00	-0.22	0.00	0.43
PABPN1	IGHV1OR15-1	IGHV1OR15-1	0|0|0	0	0.00	3	0|0|0	0.00	0.00	0.00	0.00	0.00	-0.22	0.00	0.43
PABPN1	IGKC	IGKC	0|0|0	0	0.00	3	0|0|0	0.00	0.00	0.00	0.00	0.00	-0.22	0.00	0.43
PABPN1	IGKV1-12	IGKV1-12	0|0|0	0	0.00	3	0|0|0	0.00	0.00	0.00	0.00	0.00	-0.22	0.00	0.43
PABPN1	IGKV1-8	IGKV1-8	0|0|0	0	0.00	3	0|0|0	0.00	0.00	0.00	0.00	0.00	-0.22	0.00	0.43
PABPN1	IGKV3D-20	IGKV3D-20	0|0|0	0	0.00	3	0|0|0	0.00	0.00	0.00	0.00	0.00	-0.22	0.00	0.43
PABPN1	IGKV3OR2-268	IGKV3OR2-268	0|0|0	0	0.00	3	0|0|0	0.00	0.00	0.00	0.00	0.00	-0.22	0.00	0.43
PABPN1	IGKV4-1	IGKV4-1	0|0|0	0	0.00	3	0|0|0	0.00	0.00	0.00	0.00	0.00	-0.22	0.00	0.43
PABPN1	IGLC6	IGLC6	0|0|0	0	0.00	3	0|0|0	0.00	0.00	0.00	0.00	0.00	-0.22	0.00	0.43
PABPN1	IL17B	IL17B	0|0|0	0	0.00	3	0|0|0	0.00	0.00	0.00	0.00	0.00	-0.22	0.00	0.43
PABPN1	IL36G	IL36G	0|0|0	0	0.00	3	0|0|0	0.00	0.00	0.00	0.00	0.00	-0.22	0.00	0.43
PABPN1	IQGAP1	IQGAP1	0|0|0	0	0.00	3	0|0|0	0.00	0.00	0.00	0.00	0.00	-0.22	0.00	0.43
PABPN1	IVL	IVL	0|0|0	0	0.00	3	0|0|0	0.00	0.00	0.00	0.00	0.00	-0.22	0.00	0.43
PABPN1	KIF13A	KIF13A	0|0|0	0	0.00	3	0|0|0	0.00	0.00	0.00	0.00	0.00	-0.22	0.00	0.43
PABPN1	KLK13	KLK13	0|0|0	0	0.00	3	0|0|0	0.00	0.00	0.00	0.00	0.00	-0.22	0.00	0.43
PABPN1	KLK6	KLK6	0|0|0	0	0.00	3	0|0|0	0.00	0.00	0.00	0.00	0.00	-0.22	0.00	0.43
PABPN1	KLK9	KLK9	0|0|0	0	0.00	3	0|0|0	0.00	0.00	0.00	0.00	0.00	-0.22	0.00	0.43
PABPN1	KPNB1	KPNB1	0|0|0	0	0.00	3	0|0|0	0.00	0.00	0.00	0.00	0.00	-0.22	0.00	0.43
PABPN1	LGALS7	LGALS7	0|0|1	1	0.33	3	0|0|0	0.00	0.00	0.00	0.00	0.00	-0.22	3.33	0.43
PABPN1	LMNA	LMNA	0|0|0	0	0.00	3	0|0|0	0.00	0.00	0.00	0.00	0.00	-0.22	0.00	0.43
PABPN1	LRG1	LRG1	0|0|0	0	0.00	3	0|0|0	0.00	0.00	0.00	0.00	0.00	-0.22	0.00	0.43
PABPN1	LTF	LTF	0|0|0	0	0.00	3	0|0|0	0.00	0.00	0.00	0.00	0.00	-0.22	0.00	0.43
PABPN1	MAP3K5	MAP3K5	0|0|0	0	0.00	3	0|0|0	0.00	0.00	0.00	0.00	0.00	-0.22	0.00	0.43
PABPN1	MDH2	MDH2	0|0|0	0	0.00	3	0|0|0	0.00	0.00	0.00	0.00	0.00	-0.22	0.00	0.43
PABPN1	METTL3	METTL3	0|0|0	0	0.00	3	0|0|0	0.00	0.00	0.00	0.00	0.00	-0.22	0.00	0.43
PABPN1	MGA	MGA	0|0|0	0	0.00	3	0|0|0	0.00	0.00	0.00	0.00	0.00	-0.22	0.00	0.43
PABPN1	MT-CO2	MT-CO2	0|0|0	0	0.00	3	0|0|0	0.00	0.00	0.00	0.00	0.00	-0.22	0.00	0.43
PABPN1	MYH9	MYH9	0|0|0	0	0.00	3	0|0|0	0.00	0.00	0.00	0.00	0.00	-0.22	0.00	0.43
PABPN1	NAA16	NAA16	0|0|0	0	0.00	3	0|0|0	0.00	0.00	0.00	0.00	0.00	-0.22	0.00	0.43
PABPN1	NAMPT	NAMPT	0|0|0	0	0.00	3	0|0|0	0.00	0.00	0.00	0.00	0.00	-0.22	0.00	0.43
PABPN1	NBPF26	NBPF26	0|0|0	0	0.00	3	0|0|0	0.00	0.00	0.00	0.00	0.00	-0.22	0.00	0.43
PABPN1	NLRP10	NLRP10	0|0|0	0	0.00	3	0|0|0	0.00	0.00	0.00	0.00	0.00	-0.22	0.00	0.43
PABPN1	ORM1	ORM1	0|0|0	0	0.00	3	0|0|0	0.00	0.00	0.00	0.00	0.00	-0.22	0.00	0.43
PABPN1	P01700	P01700	0|0|0	0	0.00	3	0|0|0	0.00	0.00	0.00	0.00	0.00	-0.22	0.00	0.43
PABPN1	P4HB	P4HB	0|0|0	0	0.00	3	0|0|0	0.00	0.00	0.00	0.00	0.00	-0.22	0.00	0.43
PABPN1	PAPL	PAPL	0|0|0	0	0.00	3	0|0|0	0.00	0.00	0.00	0.00	0.00	-0.22	0.00	0.43
PABPN1	PCLO	PCLO	0|0|0	0	0.00	3	0|0|0	0.00	0.00	0.00	0.00	0.00	-0.22	0.00	0.43
PABPN1	PDIA6	PDIA6	0|0|0	0	0.00	3	0|0|0	0.00	0.00	0.00	0.00	0.00	-0.22	0.00	0.43
PABPN1	PGD	PGD	0|0|0	0	0.00	3	0|0|0	0.00	0.00	0.00	0.00	0.00	-0.22	0.00	0.43
PABPN1	PGK1	PGK1	0|0|0	0	0.00	3	0|0|0	0.00	0.00	0.00	0.00	0.00	-0.22	0.00	0.43
PABPN1	PGLS	PGLS	0|0|0	0	0.00	3	0|0|0	0.00	0.00	0.00	0.00	0.00	-0.22	0.00	0.43
PABPN1	PGM2	PGM2	0|0|0	0	0.00	3	0|0|0	0.00	0.00	0.00	0.00	0.00	-0.22	0.00	0.43
PABPN1	PI3	PI3	0|0|0	0	0.00	3	0|0|0	0.00	0.00	0.00	0.00	0.00	-0.22	0.00	0.43
PABPN1	PIP	PIP	0|0|0	0	0.00	3	0|0|0	0.00	0.00	0.00	0.00	0.00	-0.22	0.00	0.43
PABPN1	PKM	PKM	0|0|0	0	0.00	3	0|0|0	0.00	0.00	0.00	0.00	0.00	-0.22	0.00	0.43
PABPN1	PKP1	PKP1	0|0|0	0	0.00	3	0|0|0	0.00	0.00	0.00	0.00	0.00	-0.22	0.00	0.43
PABPN1	PKP3	PKP3	0|0|0	0	0.00	3	0|0|0	0.00	0.00	0.00	0.00	0.00	-0.22	0.00	0.43
PABPN1	PLA2G4B	PLA2G4B	0|0|0	0	0.00	3	0|0|0	0.00	0.00	0.00	0.00	0.00	-0.22	0.00	0.43
PABPN1	PLA2G4D	PLA2G4D	0|0|0	0	0.00	3	0|0|0	0.00	0.00	0.00	0.00	0.00	-0.22	0.00	0.43
PABPN1	PLEC	PLEC	0|0|0	0	0.00	3	0|0|0	0.00	0.00	0.00	0.00	0.00	-0.22	0.00	0.43
PABPN1	PLS1	PLS1	0|0|0	0	0.00	3	0|0|0	0.00	0.00	0.00	0.00	0.00	-0.22	0.00	0.43
PABPN1	POF1B	POF1B	0|0|0	0	0.00	3	0|0|0	0.00	0.00	0.00	0.00	0.00	-0.22	0.00	0.43
PABPN1	POLQ	POLQ	0|0|0	0	0.00	3	0|0|0	0.00	0.00	0.00	0.00	0.00	-0.22	0.00	0.43
PABPN1	POU5F2	POU5F2	0|0|0	0	0.00	3	0|0|0	0.00	0.00	0.00	0.00	0.00	-0.22	0.00	0.43
PABPN1	PPIA	PPIA	0|0|0	0	0.00	3	0|0|0	0.00	0.00	0.00	0.00	0.00	-0.22	0.00	0.43
PABPN1	PPL	PPL	0|0|0	0	0.00	3	0|0|0	0.00	0.00	0.00	0.00	0.00	-0.22	0.00	0.43
PABPN1	PPP1CB	PPP1CB	0|0|0	0	0.00	3	0|0|0	0.00	0.00	0.00	0.00	0.00	-0.22	0.00	0.43
PABPN1	PRDX6	PRDX6	0|0|0	0	0.00	3	0|0|0	0.00	0.00	0.00	0.00	0.00	-0.22	0.00	0.43
PABPN1	PRIM2	PRIM2	0|0|0	0	0.00	3	0|0|0	0.00	0.00	0.00	0.00	0.00	-0.22	0.00	0.43
PABPN1	PSMB2	PSMB2	0|0|0	0	0.00	3	0|0|0	0.00	0.00	0.00	0.00	0.00	-0.22	0.00	0.43
PABPN1	PSMC4	PSMC4	0|0|0	0	0.00	3	0|0|0	0.00	0.00	0.00	0.00	0.00	-0.22	0.00	0.43
PABPN1	PSMD1	PSMD1	0|0|0	0	0.00	3	0|0|0	0.00	0.00	0.00	0.00	0.00	-0.22	0.00	0.43
PABPN1	PSMD11	PSMD11	0|0|0	0	0.00	3	0|0|0	0.00	0.00	0.00	0.00	0.00	-0.22	0.00	0.43
PABPN1	PSMD2	PSMD2	0|0|0	0	0.00	3	0|0|0	0.00	0.00	0.00	0.00	0.00	-0.22	0.00	0.43
PABPN1	PSMD6	PSMD6	0|0|0	0	0.00	3	0|0|0	0.00	0.00	0.00	0.00	0.00	-0.22	0.00	0.43
PABPN1	Q9C093-4	Q9C093-4	0|0|0	0	0.00	3	0|0|0	0.00	0.00	0.00	0.00	0.00	-0.22	0.00	0.43
PABPN1	Q9H2G9-2	Q9H2G9-2	0|0|0	0	0.00	3	0|0|0	0.00	0.00	0.00	0.00	0.00	-0.22	0.00	0.43
PABPN1	QSOX1	QSOX1	0|0|0	0	0.00	3	0|0|0	0.00	0.00	0.00	0.00	0.00	-0.22	0.00	0.43
PABPN1	RAB10	RAB10	0|0|0	0	0.00	3	0|0|0	0.00	0.00	0.00	0.00	0.00	-0.22	0.00	0.43
PABPN1	RAB11A	RAB11A	0|0|0	0	0.00	3	0|0|0	0.00	0.00	0.00	0.00	0.00	-0.22	0.00	0.43
PABPN1	RAB7A	RAB7A	0|0|0	0	0.00	3	0|0|0	0.00	0.00	0.00	0.00	0.00	-0.22	0.00	0.43
PABPN1	RABGGTA	RABGGTA	0|0|0	0	0.00	3	0|0|0	0.00	0.00	0.00	0.00	0.00	-0.22	0.00	0.43
PABPN1	RBL1	RBL1	0|0|0	0	0.00	3	0|0|0	0.00	0.00	0.00	0.00	0.00	-0.22	0.00	0.43
PABPN1	RPL10	RPL10	0|0|0	0	0.00	3	0|0|0	0.00	0.00	0.00	0.00	0.00	-0.22	0.00	0.43
PABPN1	RPL11	RPL11	0|0|0	0	0.00	3	0|0|0	0.00	0.00	0.00	0.00	0.00	-0.22	0.00	0.43
PABPN1	RPL12	RPL12	0|0|0	0	0.00	3	0|0|0	0.00	0.00	0.00	0.00	0.00	-0.22	0.00	0.43
PABPN1	RPL13	RPL13	0|0|0	0	0.00	3	0|0|0	0.00	0.00	0.00	0.00	0.00	-0.22	0.00	0.43
PABPN1	RPL15	RPL15	0|0|0	0	0.00	3	0|0|0	0.00	0.00	0.00	0.00	0.00	-0.22	0.00	0.43
PABPN1	RPL29	RPL29	0|0|0	0	0.00	3	0|0|0	0.00	0.00	0.00	0.00	0.00	-0.22	0.00	0.43
PABPN1	RPL3	RPL3	0|0|0	0	0.00	3	0|0|0	0.00	0.00	0.00	0.00	0.00	-0.22	0.00	0.43
PABPN1	RPL31	RPL31	0|0|0	0	0.00	3	0|0|0	0.00	0.00	0.00	0.00	0.00	-0.22	0.00	0.43
PABPN1	RPL36	RPL36	0|0|0	0	0.00	3	0|0|0	0.00	0.00	0.00	0.00	0.00	-0.22	0.00	0.43
PABPN1	RPL4	RPL4	0|0|0	0	0.00	3	0|0|0	0.00	0.00	0.00	0.00	0.00	-0.22	0.00	0.43
PABPN1	RPL6	RPL6	0|0|0	0	0.00	3	0|0|0	0.00	0.00	0.00	0.00	0.00	-0.22	0.00	0.43
PABPN1	RPL7A	RPL7A	0|0|0	0	0.00	3	0|0|0	0.00	0.00	0.00	0.00	0.00	-0.22	0.00	0.43
PABPN1	RPL8	RPL8	0|0|0	0	0.00	3	0|0|0	0.00	0.00	0.00	0.00	0.00	-0.22	0.00	0.43
PABPN1	RPLP0	RPLP0	0|0|0	0	0.00	3	0|0|0	0.00	0.00	0.00	0.00	0.00	-0.22	0.00	0.43
PABPN1	RPLP1	RPLP1	0|0|0	0	0.00	3	0|0|0	0.00	0.00	0.00	0.00	0.00	-0.22	0.00	0.43
PABPN1	RPN1	RPN1	0|0|0	0	0.00	3	0|0|0	0.00	0.00	0.00	0.00	0.00	-0.22	0.00	0.43
PABPN1	RPS13	RPS13	0|0|0	0	0.00	3	0|0|0	0.00	0.00	0.00	0.00	0.00	-0.22	0.00	0.43
PABPN1	RPS16	RPS16	0|0|0	0	0.00	3	0|0|0	0.00	0.00	0.00	0.00	0.00	-0.22	0.00	0.43
PABPN1	RPS18	RPS18	0|0|0	0	0.00	3	0|0|0	0.00	0.00	0.00	0.00	0.00	-0.22	0.00	0.43
PABPN1	RPS19	RPS19	0|0|0	0	0.00	3	0|0|0	0.00	0.00	0.00	0.00	0.00	-0.22	0.00	0.43
PABPN1	RPS3	RPS3	0|0|0	0	0.00	3	0|0|0	0.00	0.00	0.00	0.00	0.00	-0.22	0.00	0.43
PABPN1	RPS7	RPS7	0|0|0	0	0.00	3	0|0|0	0.00	0.00	0.00	0.00	0.00	-0.22	0.00	0.43
PABPN1	RPS8	RPS8	0|0|0	0	0.00	3	0|0|0	0.00	0.00	0.00	0.00	0.00	-0.22	0.00	0.43
PABPN1	RPS9	RPS9	0|0|0	0	0.00	3	0|0|0	0.00	0.00	0.00	0.00	0.00	-0.22	0.00	0.43
PABPN1	RPSA	RPSA	0|0|0	0	0.00	3	0|0|0	0.00	0.00	0.00	0.00	0.00	-0.22	0.00	0.43
PABPN1	S100A11	S100A11	0|0|0	0	0.00	3	0|0|0	0.00	0.00	0.00	0.00	0.00	-0.22	0.00	0.43
PABPN1	S100A14	S100A14	0|0|0	0	0.00	3	0|0|0	0.00	0.00	0.00	0.00	0.00	-0.22	0.00	0.43
PABPN1	S100A7	S100A7	0|0|0	0	0.00	3	0|0|0	0.00	0.00	0.00	0.00	0.00	-0.22	0.00	0.43
PABPN1	S100A7A	S100A7A	0|0|0	0	0.00	3	0|0|0	0.00	0.00	0.00	0.00	0.00	-0.22	0.00	0.43
PABPN1	SERPINA1	SERPINA1	0|0|0	0	0.00	3	0|0|0	0.00	0.00	0.00	0.00	0.00	-0.22	0.00	0.43
PABPN1	SERPINA3	SERPINA3	0|0|0	0	0.00	3	0|0|0	0.00	0.00	0.00	0.00	0.00	-0.22	0.00	0.43
PABPN1	SERPINB10	SERPINB10	0|0|0	0	0.00	3	0|0|0	0.00	0.00	0.00	0.00	0.00	-0.22	0.00	0.43
PABPN1	SERPINB3	SERPINB3	0|0|0	0	0.00	3	0|0|0	0.00	0.00	0.00	0.00	0.00	-0.22	0.00	0.43
PABPN1	SERPINB4	SERPINB4	0|0|0	0	0.00	3	0|0|0	0.00	0.00	0.00	0.00	0.00	-0.22	0.00	0.43
PABPN1	SERPINB7	SERPINB7	0|0|0	0	0.00	3	0|0|0	0.00	0.00	0.00	0.00	0.00	-0.22	0.00	0.43
PABPN1	SERPINC1	SERPINC1	0|0|0	0	0.00	3	0|0|0	0.00	0.00	0.00	0.00	0.00	-0.22	0.00	0.43
PABPN1	SERPINE2	SERPINE2	0|0|0	0	0.00	3	0|0|0	0.00	0.00	0.00	0.00	0.00	-0.22	0.00	0.43
PABPN1	SFN	SFN	0|0|0	0	0.00	3	0|0|0	0.00	0.00	0.00	0.00	0.00	-0.22	0.00	0.43
PABPN1	SMPD4	SMPD4	0|0|0	0	0.00	3	0|0|0	0.00	0.00	0.00	0.00	0.00	-0.22	0.00	0.43
PABPN1	SMTNL2	SMTNL2	0|0|0	0	0.00	3	0|0|0	0.00	0.00	0.00	0.00	0.00	-0.22	0.00	0.43
PABPN1	SND1	SND1	0|0|0	0	0.00	3	0|0|0	0.00	0.00	0.00	0.00	0.00	-0.22	0.00	0.43
PABPN1	SNED1	SNED1	0|0|0	0	0.00	3	0|0|0	0.00	0.00	0.00	0.00	0.00	-0.22	0.00	0.43
PABPN1	SPATA4	SPATA4	0|0|0	0	0.00	3	0|0|0	0.00	0.00	0.00	0.00	0.00	-0.22	0.00	0.43
PABPN1	SPRR1B	SPRR1B	0|0|0	0	0.00	3	0|0|0	0.00	0.00	0.00	0.00	0.00	-0.22	0.00	0.43
PABPN1	SPRR2B	SPRR2B	0|0|0	0	0.00	3	0|0|0	0.00	0.00	0.00	0.00	0.00	-0.22	0.00	0.43
PABPN1	SPRR2E	SPRR2E	0|0|0	0	0.00	3	0|0|0	0.00	0.00	0.00	0.00	0.00	-0.22	0.00	0.43
PABPN1	SRCAP	SRCAP	0|0|1	1	0.33	3	0|0|0	0.00	0.00	0.00	0.00	0.00	-0.22	3.33	0.43
PABPN1	STAT3	STAT3	0|0|0	0	0.00	3	0|0|0	0.00	0.00	0.00	0.00	0.00	-0.22	0.00	0.43
PABPN1	SULT2B1	SULT2B1	0|0|0	0	0.00	3	0|0|0	0.00	0.00	0.00	0.00	0.00	-0.22	0.00	0.43
PABPN1	SYPL1	SYPL1	0|0|0	0	0.00	3	0|0|0	0.00	0.00	0.00	0.00	0.00	-0.22	0.00	0.43
PABPN1	TDRD9	TDRD9	0|0|0	0	0.00	3	0|0|0	0.00	0.00	0.00	0.00	0.00	-0.22	0.00	0.43
PABPN1	TF	TF	0|0|0	0	0.00	3	0|0|0	0.00	0.00	0.00	0.00	0.00	-0.22	0.00	0.43
PABPN1	TGM3	TGM3	0|0|0	0	0.00	3	0|0|0	0.00	0.00	0.00	0.00	0.00	-0.22	0.00	0.43
PABPN1	TKT	TKT	0|0|0	0	0.00	3	0|0|0	0.00	0.00	0.00	0.00	0.00	-0.22	0.00	0.43
PABPN1	TMEM200C	TMEM200C	0|0|0	0	0.00	3	0|0|0	0.00	0.00	0.00	0.00	0.00	-0.22	0.00	0.43
PABPN1	TOLLIP	TOLLIP	0|0|0	0	0.00	3	0|0|0	0.00	0.00	0.00	0.00	0.00	-0.22	0.00	0.43
PABPN1	TP53TG5	TP53TG5	0|0|0	0	0.00	3	0|0|0	0.00	0.00	0.00	0.00	0.00	-0.22	0.00	0.43
PABPN1	TPI1	TPI1	0|0|0	0	0.00	3	0|0|0	0.00	0.00	0.00	0.00	0.00	-0.22	0.00	0.43
PABPN1	TPM3	TPM3	0|0|0	0	0.00	3	0|0|0	0.00	0.00	0.00	0.00	0.00	-0.22	0.00	0.43
PABPN1	TPRG1	TPRG1	0|0|0	0	0.00	3	0|0|0	0.00	0.00	0.00	0.00	0.00	-0.22	0.00	0.43
PABPN1	TREX2	TREX2	0|0|0	0	0.00	3	0|0|0	0.00	0.00	0.00	0.00	0.00	-0.22	0.00	0.43
PABPN1	TRIM29	TRIM29	0|0|0	0	0.00	3	0|0|0	0.00	0.00	0.00	0.00	0.00	-0.22	0.00	0.43
PABPN1	TTR	TTR	0|0|0	0	0.00	3	0|0|0	0.00	0.00	0.00	0.00	0.00	-0.22	0.00	0.43
PABPN1	TUBA1B	TUBA1B	0|0|0	0	0.00	3	0|0|0	0.00	0.00	0.00	0.00	0.00	-0.22	0.00	0.43
PABPN1	TUBB2B	TUBB2B	0|0|0	0	0.00	3	0|0|0	0.00	0.00	0.00	0.00	0.00	-0.22	0.00	0.43
PABPN1	TUBB4B	TUBB4B	0|0|0	0	0.00	3	0|0|0	0.00	0.00	0.00	0.00	0.00	-0.22	0.00	0.43
PABPN1	TUBB6	TUBB6	0|0|0	0	0.00	3	0|0|0	0.00	0.00	0.00	0.00	0.00	-0.22	0.00	0.43
PABPN1	TUBG1	TUBG1	0|0|0	0	0.00	3	0|0|0	0.00	0.00	0.00	0.00	0.00	-0.22	0.00	0.43
PABPN1	TXNDC9	TXNDC9	0|0|0	0	0.00	3	0|0|0	0.00	0.00	0.00	0.00	0.00	-0.22	0.00	0.43
PABPN1	TYMP	TYMP	0|0|0	0	0.00	3	0|0|0	0.00	0.00	0.00	0.00	0.00	-0.22	0.00	0.43
PABPN1	UBA1	UBA1	0|0|0	0	0.00	3	0|0|0	0.00	0.00	0.00	0.00	0.00	-0.22	0.00	0.43
PABPN1	UBC	UBC	0|0|1	1	0.33	3	0|0|0	0.00	0.00	0.00	0.00	0.00	-0.22	3.33	0.43
PABPN1	UBE2N	UBE2N	0|0|0	0	0.00	3	0|0|0	0.00	0.00	0.00	0.00	0.00	-0.22	0.00	0.43
PABPN1	VAT1	VAT1	0|0|0	0	0.00	3	0|0|0	0.00	0.00	0.00	0.00	0.00	-0.22	0.00	0.43
PABPN1	VCP	VCP	0|0|0	0	0.00	3	0|0|0	0.00	0.00	0.00	0.00	0.00	-0.22	0.00	0.43
PABPN1	VDAC1	VDAC1	0|0|0	0	0.00	3	0|0|0	0.00	0.00	0.00	0.00	0.00	-0.22	0.00	0.43
PABPN1	VPS4B	VPS4B	0|0|0	0	0.00	3	0|0|0	0.00	0.00	0.00	0.00	0.00	-0.22	0.00	0.43
PABPN1	YIPF4	YIPF4	0|0|0	0	0.00	3	0|0|0	0.00	0.00	0.00	0.00	0.00	-0.22	0.00	0.43
PABPN1	YOD1	YOD1	0|0|0	0	0.00	3	0|0|0	0.00	0.00	0.00	0.00	0.00	-0.22	0.00	0.43
PABPN1	ZBED1	ZBED1	0|0|1	1	0.33	3	0|0|0	0.00	0.00	0.00	0.00	0.00	-0.22	3.33	0.43
PABPN1	ZNF185	ZNF185	0|0|0	0	0.00	3	0|0|0	0.00	0.00	0.00	0.00	0.00	-0.22	0.00	0.43
