# Supplementary material for: Antagonistic roles by the conserved nuclear poly(A)-binding proteins PABPN1 and ZC3H14 in nuclear RNA surveillance
Source: Nucleic Acids Res. 2025 Feb 3;53(3):gkaf060. doi: 10.1093/nar/gkaf060 (PMC11788927; doi:10.1093/nar/gkaf060)
Supplement: gkaf060_Supplemental_Files [file gkaf060_supplemental_files.zip › Supplementary Table 5.xlsx]

## Sheet: Table S5
Supplementary Table 5. List of 62 proteins identified by SAINTexpress for both BirA-ZC3H14 and BirA-PABPN1 BioID assays.
Target
ACIN1
AKAP17A
ALYREF
BCLAF1
BRD4
CAAP1
CCT8
CHERP
CHTOP
CPSF6
CXorf56
DDX39B
DDX46
FIP1L1
FLNA
GPATCH1
HIST1H4A
HNRNPK
IK
KHSRP
MFAP1
MRE11A
NCL
NONO
NPM1
NUDT21
NUP153
PCF11
PCNP
PNN
POLDIP3
RBBP6
RBM10
RBM17
RBM26
RBM27
RBM33
RPRD2
SAP30BP
SARNP
SART1
SCAF1
SF3B1
SF3B2
SFPQ
SNW1
SON
SRRM2
SUGP1
THOC2
THRAP3
TMPO
TOX4
TPR
TPX2
U2SURP
YLPM1
ZBTB33
ZC3H11A
ZC3H18
ZFC3H1
ZNF318
