# Supplementary material for: Antagonistic roles by the conserved nuclear poly(A)-binding proteins PABPN1 and ZC3H14 in nuclear RNA surveillance
Source: Nucleic Acids Res. 2025 Feb 3;53(3):gkaf060. doi: 10.1093/nar/gkaf060 (PMC11788927; doi:10.1093/nar/gkaf060)
Supplement: gkaf060_Supplemental_Files [file gkaf060_supplemental_files.zip › Supplementary Table 6.xlsx]

## Sheet: Table S6
Supplementary Table 6. List of Gene Ontology (GO) terms identied by ShinyGO using the 62 proteins identified in BioID assays of both PABPN1 and ZC3H14 .
Enrichment (FDR)	Gene #	Pathway Genes	Fold Enrichment	Pathway	Genes
1.51135789234507e-06	4	13	119.327249022164	GO:0046831 reg. of RNA export from nucleus	TPR NUP153 THOC2 CPSF6
3.50620192563824e-06	4	16	96.9533898305085	GO:0032239 reg. of nucleobase-containing compound transport	TPR NUP153 THOC2 CPSF6
0.000202808247716307	3	14	83.1029055690073	GO:0098789 pre-mRNA cleavage required for polyadenylation	CPSF6 FIP1L1 NUDT21
0.000245815492270562	3	15	77.5627118644068	GO:0098787 mRNA cleavage involved in mRNA processing	CPSF6 FIP1L1 NUDT21
1.3373274041415e-05	4	22	70.5115562403698	GO:0016973 poly(A)+ mRNA export from nucleus	ZC3H11A POLDIP3 SARNP THOC2
1.49607303409828e-05	4	23	67.445836403832	GO:0048025 negative reg. of mRNA splicing via spliceosome	ACIN1 HNRNPK NPM1 RBM10
2.05300375120906e-05	4	25	62.0501694915254	GO:0050686 negative reg. of mRNA processing	ACIN1 HNRNPK NPM1 RBM10
0.00873878787956458	2	13	59.6636245110821	GO:1900363 reg. of mRNA polyadenylation	CPSF6 NUDT21
3.08357182094949e-05	4	28	55.4019370460048	GO:0006379 mRNA cleavage	CPSF6 FIP1L1 NUDT21 PCF11
3.08357182094949e-05	4	28	55.4019370460048	GO:0033119 negative reg. of RNA splicing	ACIN1 HNRNPK NPM1 RBM10
0.00988754178631044	2	14	55.4019370460048	GO:0006999 nuclear pore organization	TPR NUP153
0.0110734100332981	2	15	51.7084745762712	GO:0010988 reg. of low-density lipoprotein particle clearance	KHSRP HNRNPK
0.000855562384865952	3	24	48.4766949152542	GO:1903241 U2-type prespliceosome assembly	SF3B2 SF3B1 DDX46
0.00102512383989917	3	26	44.7477183833116	GO:0048026 positive reg. of mRNA splicing via spliceosome	NCL THRAP3 SNW1
9.16486147164041e-05	4	37	41.9257901969766	GO:0050685 positive reg. of mRNA processing	NCL NUDT21 THRAP3 SNW1
0.0170333003139418	2	20	38.7813559322034	GO:0051290 protein heterotetramerization	CPSF6 NUDT21
0.0179077951797987	2	21	36.9346246973366	GO:0046931 pore complex assembly	CCT8 NUP153
2.60641810406404e-10	9	95	36.7402319357716	GO:0006405 RNA export from nucleus	TPR ZC3H11A POLDIP3 NUP153 THOC2 CHTOP NPM1 SARNP CPSF6
0.0199555123906078	2	23	33.722918201916	GO:0045292 mRNA cis splicing via spliceosome	SART1 RBM17
0.0199555123906078	2	23	33.722918201916	GO:0046823 negative reg. of nucleocytoplasmic transport	TPR NUP153
