# Supplementary material for: Antagonistic roles by the conserved nuclear poly(A)-binding proteins PABPN1 and ZC3H14 in nuclear RNA surveillance
Source: Nucleic Acids Res. 2025 Feb 3;53(3):gkaf060. doi: 10.1093/nar/gkaf060 (PMC11788927; doi:10.1093/nar/gkaf060)
Supplement: gkaf060_Supplemental_Files [file gkaf060_supplemental_files.zip › Supplementary Table 7.xlsx]

## Sheet: Table S7
Supplementary Table 7. DeqMS analysis of BioID assays of ZC3H14 between PABPN1-depleted and control HEK293 cells (N=3). Significantly changed ZC3H14 interactions are colored in yellow (up) and blue (down).
	logFC	AveExpr	t	P.Value	adj.P.Val	B	gene	count	sca.t	sca.P.Value	sca.adj.pval	Gene.name	log.sca.pval
PABPN1	-2.02483	-0.146081	-4.42519	0.00344982	0.0594506	-1.40359	PABPN1	1	-3.12636	0.0601357	0.596567	PABPN1	1.22087
PAPOLA	-1.71762	-3.91584	-5.3731	0.00121822	0.0594506	-0.561517	PAPOLA	1	-4.3554	0.0276782	0.596567	PAPOLA	1.55786
WDR33	-1.60315	-4.30156	-4.82927	0.0021798	0.0594506	-1.02478	WDR33	1	-3.44695	0.0481936	0.596567	WDR33	1.31701
RBM26	-1.47416	3.63233	-3.93157	0.00371566	0.0594506	-1.54431	RBM26	18	-3.49384	0.0192505	0.596567	RBM26	1.71556
CRKL	-1.37391	-1.15634	-4.43243	0.00342086	0.0594506	-1.39654	CRKL	1	-2.43855	0.102116	0.596567	CRKL	0.990906
PCF11	-1.34165	1.27351	-4.41629	0.00184269	0.0594506	-0.923467	PCF11	13	-3.89987	0.0128689	0.596567	PCF11	1.89046
RBM33	-1.14526	1.84956	-4.16165	0.0026524	0.0594506	-1.24456	RBM33	6	-4.32239	0.00868738	0.596567	RBM33	2.06111
ZFC3H1	-1.01597	1.00886	-2.50517	0.0345193	0.276154	-3.55422	ZFC3H1	11	-2.02621	0.1022	0.596567	ZFC3H1	0.990551
RBM27	-0.981405	2.50492	-3.2526	0.0104698	0.135463	-2.4764	RBM27	17	-3.12819	0.0282877	0.596567	RBM27	1.5484
SNW1	-0.962077	-0.572371	-2.20018	0.0564525	0.369508	-3.99276	SNW1	3	-1.75444	0.14345	0.596567	SNW1	0.843298
ZNF638	-0.930076	-4.43792	-2.38581	0.0454597	0.32731	-3.74505	ZNF638	1	-1.81022	0.150295	0.596567	ZNF638	0.823055
FUBP1	-0.918629	-3.29967	-1.52728	0.18043	0.420365	-4.50374	FUBP1	1	NA	NA	NA	FUBP1	0.743691
SF3B1	-0.903252	-0.572349	-2.43091	0.0424266	0.321549	-3.68314	SF3B1	2	-1.86259	0.141767	0.596567	SF3B1	0.848426
ZFR	-0.849908	-3.66453	-1.84686	0.109385	0.40137	-4.24032	ZFR	2	-1.4659	0.248509	0.661128	ZFR	0.604658
CXorf56	-0.828783	0.0327771	-2.67239	0.0333845	0.276154	-3.39192	CXorf56	1	-1.47044	0.247394	0.661128	CXorf56	0.606611
ZBTB33	-0.782937	0.753566	-2.63213	0.0281266	0.25314	-3.37006	ZBTB33	4	-2.74897	0.0431317	0.596567	ZBTB33	1.3652
DDX42	-0.721531	-1.13032	-1.56517	0.163662	0.420365	-4.5458	DDX42	1	-0.863085	0.457919	0.7686	DDX42	0.339211
TPX2	-0.71427	-0.890675	-1.80069	0.106566	0.40137	-4.54574	TPX2	4	-1.46326	0.206869	0.640415	TPX2	0.684304
THOC1	-0.703241	-1.13858	-1.93179	0.0910671	0.40137	-4.36	THOC1	1	-1.69448	0.17119	0.596567	THOC1	0.766523
RBM10	-0.693888	-0.0623996	-1.8432	0.0996897	0.40137	-4.4887	RBM10	4	-1.58417	0.177701	0.596567	RBM10	0.75031
ZC3H14	-0.686437	5.73695	-1.92072	0.0882136	0.40137	-4.3834	ZC3H14	44	-1.76278	0.141958	0.596567	ZC3H14	0.84784
U2SURP	-0.683965	-0.507456	-1.67235	0.130092	0.420365	-4.71445	U2SURP	4	-1.35029	0.238293	0.661128	U2SURP	0.622889
HCFC1	-0.683774	-2.07696	-1.48895	0.182222	0.420365	-4.62564	HCFC1	1	-0.968917	0.411167	0.7686	HCFC1	0.385982
ILF3	-0.674113	-2.71242	-2.06878	0.0738931	0.380021	-4.17696	ILF3	2	-1.80345	0.151438	0.596567	ILF3	0.819766
SRRM1	-0.65528	0.27465	-1.91753	0.0886595	0.40137	-4.38776	SRRM1	4	-1.62058	0.169742	0.596567	SRRM1	0.770209
CHTOP	-0.655051	0.974032	-2.06526	0.0700883	0.374225	-4.18321	CHTOP	4	-2.00031	0.105532	0.596567	CHTOP	0.976616
CPSF6	-0.652859	1.86113	-2.0812	0.0683241	0.374225	-4.16087	CPSF6	7	-2.0706	0.0967472	0.596567	CPSF6	1.01436
DDX46	-0.638139	0.540913	-1.66059	0.132471	0.420365	-4.72963	DDX46	5	-1.45536	0.20893	0.640415	DDX46	0.68
XAB2	-0.631561	-0.88304	-1.83363	0.111492	0.40137	-4.46142	XAB2	1	-1.42059	0.259974	0.666478	XAB2	0.58507
SAP30BP	-0.613842	0.751466	-2.10259	0.0701672	0.374225	-4.13134	SAP30BP	2	-1.97779	0.124819	0.596567	SAP30BP	0.903718
RNPS1	-0.609526	0.600145	-1.50788	0.171646	0.420365	-4.89825	RNPS1	2	-1.19941	0.301494	0.697389	RNPS1	0.520721
TFIP11	-0.606335	-0.94853	-1.30563	0.234937	0.482029	-4.81047	TFIP11	1	-0.985464	0.404281	0.7686	TFIP11	0.393317
THOC2	-0.597938	1.41901	-1.80244	0.106275	0.40137	-4.5434	THOC2	6	-1.63667	0.166341	0.596567	THOC2	0.779
GPATCH1	-0.562291	0.174837	-1.54641	0.157707	0.420365	-4.87419	GPATCH1	4	-1.28342	0.258976	0.666478	GPATCH1	0.586741
C17orf85	-0.551364	0.517532	-1.88144	0.0938629	0.40137	-4.43696	C17orf85	5	-1.96989	0.109592	0.596567	C17orf85	0.960221
PCNP	-0.518298	-0.977475	-1.64284	0.146571	0.420365	-4.69561	PCNP	1	-1.32196	0.28702	0.690482	PCNP	0.542088
ZNF318	-0.518194	0.443526	-1.55957	0.154592	0.420365	-4.85779	ZNF318	9	-1.5117	0.194659	0.623793	ZNF318	0.710726
SUGP1	-0.472223	-0.816654	-0.903088	0.393975	0.637443	-5.53007	SUGP1	1	-0.657665	0.549405	0.832969	SUGP1	0.260108
DVL2	-0.471946	-0.10682	-1.50037	0.179323	0.420365	-4.86433	DVL2	1	-0.828482	0.474243	0.7686	DVL2	0.323999
SPEN	-0.467719	-1.45802	-1.67649	0.133819	0.420365	-4.69058	SPEN	1	-1.99326	0.12272	0.596567	SPEN	0.911084
NUDT21	-0.459969	0.443825	-1.70051	0.124555	0.420365	-4.67792	NUDT21	3	-1.5957	0.175141	0.596567	NUDT21	0.756612
NONO	-0.456666	0.770445	-1.82153	0.103142	0.40137	-4.51784	NONO	7	-2.26673	0.0761214	0.596567	NONO	1.11849
BCLAF1	-0.441069	2.8468	-1.53637	0.160119	0.420365	-4.88664	BCLAF1	14	-1.6986	0.153877	0.596567	BCLAF1	0.812826
HNRNPL	-0.439514	-2.1944	-1.39154	0.208738	0.462434	-4.98858	HNRNPL	2	-0.904987	0.438841	0.7686	HNRNPL	0.357692
DDX41	-0.416306	-1.12905	-1.34333	0.223103	0.482029	-5.04213	DDX41	1	-0.739009	0.518864	0.812887	DDX41	0.284946
SARNP	-0.39111	0.590347	-1.49633	0.170075	0.420365	-4.93588	SARNP	6	-1.64484	0.16464	0.596567	SARNP	0.783465
ZC3H11A	-0.386944	3.23819	-1.29632	0.228326	0.482029	-5.17023	ZC3H11A	31	-1.15382	0.303852	0.697389	ZC3H11A	0.517338
SNRPA1	-0.385364	-0.520455	-1.12848	0.289393	0.550969	-5.34973	SNRPA1	3	-1.07257	0.335421	0.727606	SNRPA1	0.47441
HNRNPF	-0.381756	-2.22098	-0.634696	0.550382	0.762068	-5.19799	HNRNPF	1	NA	NA	NA	HNRNPF	0.259336
DDX39B	-0.376444	1.72579	-1.42184	0.190053	0.427619	-5.02551	DDX39B	9	-1.75307	0.143699	0.596567	DDX39B	0.842547
TOX4	-0.376018	1.273	-1.10611	0.298442	0.550969	-5.37232	TOX4	6	-1.02406	0.355594	0.752217	TOX4	0.449046
SLU7	-0.375911	-1.38246	-1.0525	0.324616	0.577096	-5.39451	SLU7	2	-0.900615	0.422544	0.7686	SLU7	0.374128
PRPF40A	-0.344213	-1.14969	-1.21137	0.261776	0.516381	-5.23417	PRPF40A	1	-1.27989	0.274937	0.690482	PRPF40A	0.560768
EEF1A1	-0.293639	-1.87763	-0.935097	0.382371	0.625699	-5.44781	EEF1A1	1	-0.516129	0.645021	0.88299	EEF1A1	0.190426
KHSRP	-0.29304	-2.64731	-1.02417	0.33699	0.58784	-5.42141	KHSRP	2	-0.850338	0.446653	0.7686	KHSRP	0.35003
YLPM1	-0.286418	-1.82936	-0.7158	0.49534	0.731418	-5.67616	YLPM1	1	-0.606017	0.579701	0.843035	YLPM1	0.236796
POLDIP3	-0.27599	3.54448	-0.962171	0.362045	0.606826	-5.50945	POLDIP3	15	-0.873233	0.424895	0.7686	POLDIP3	0.371719
TRIM28	-0.269367	-0.457872	-0.447841	0.670883	0.829084	-5.28638	TRIM28	1	NA	NA	NA	TRIM28	0.173353
CCT8	-0.264763	-0.312427	-0.968388	0.36241	0.606826	-5.47277	CCT8	1	-0.820927	0.461274	0.7686	CCT8	0.336041
SAFB	-0.250485	-1.19879	-0.709724	0.498894	0.731418	-5.68042	SAFB	1	-0.629765	0.56563	0.843035	SAFB	0.247468
RBBP6	-0.24088	0.4875	-0.853822	0.416183	0.665893	-5.6026	RBBP6	9	-0.78177	0.471874	0.7686	RBBP6	0.326174
THRAP3	-0.235865	2.4557	-0.797784	0.446308	0.689283	-5.64715	THRAP3	8	-0.833991	0.44459	0.7686	THRAP3	0.352041
PPP1R10	-0.216497	-1.40188	-0.592785	0.570396	0.774878	-5.75611	PPP1R10	1	-0.455929	0.673905	0.902619	PPP1R10	0.171401
FUS	-0.195051	-1.37322	-0.62983	0.547117	0.762068	-5.73344	FUS	1	-0.605583	0.57996	0.843035	FUS	0.236602
C19orf43	-0.189755	-1.66343	-0.611749	0.560982	0.769347	-5.68912	C19orf43	1	-0.336619	0.760842	0.915321	C19orf43	0.118705
HNRNPK	-0.183675	1.10781	-0.699053	0.50285	0.731418	-5.71926	HNRNPK	5	-0.668547	0.535204	0.829272	HNRNPK	0.271481
NASP	-0.176495	-0.402895	-0.552034	0.598938	0.798584	-5.72411	NASP	1	-0.419295	0.706093	0.913387	NASP	0.151138
SART1	-0.16234	-0.645085	-0.387334	0.709042	0.858	-5.85857	SART1	2	-0.290144	0.787232	0.915321	SART1	0.103897
RBM17	-0.157392	0.174113	-0.509122	0.624996	0.803566	-5.80267	RBM17	2	-0.52001	0.632606	0.874484	RBM17	0.198867
SF3B2	-0.14561	0.43263	-0.518319	0.61721	0.800705	-5.82896	SF3B2	6	-0.475685	0.655581	0.888816	SF3B2	0.183374
NCL	-0.142107	-0.431083	-0.308991	0.766763	0.871095	-5.49099	NCL	1	-0.170287	0.87673	0.965773	NCL	0.057134
ALYREF	-0.132661	0.402097	-0.466408	0.653892	0.818786	-5.82391	ALYREF	2	-0.448844	0.678565	0.902619	ALYREF	0.168409
CHD4	-0.105604	-4.94003	-0.290375	0.780356	0.871095	-5.83763	CHD4	2	-0.187832	0.864222	0.959491	CHD4	0.0633747
BRD4	-0.104391	-0.253681	-0.346473	0.738306	0.871095	-5.87407	BRD4	2	-0.317916	0.767673	0.915321	BRD4	0.114824
SF1	-0.0905009	-0.444928	-0.317984	0.758987	0.871095	-5.88388	SF1	2	-0.305834	0.776157	0.915321	SF1	0.11005
FIP1L1	-0.0800586	0.34387	-0.298486	0.772366	0.871095	-5.92065	FIP1L1	3	-0.334335	0.752526	0.915321	FIP1L1	0.123479
RBM25	-0.0781115	-0.568918	-0.171059	0.869254	0.922055	-5.52293	RBM25	1	-0.138418	0.899577	0.975695	RBM25	0.0459617
NUP50	-0.0626619	-2.46295	-0.0887373	0.931898	0.958524	-5.53333	NUP50	1	-0.0528615	0.961506	0.989579	NUP50	0.0170482
IK	-0.0502598	-0.613269	-0.178723	0.862789	0.922055	-5.91997	IK	2	-0.14952	0.888935	0.971626	IK	0.0511302
SRSF11	-0.0470688	0.248181	-0.14287	0.890616	0.936122	-5.8713	SRSF11	1	-0.0797676	0.94196	0.985768	SRSF11	0.0259677
MATR3	-0.00961854	-4.60838	-0.035006	0.972969	0.993671	-5.93611	MATR3	1	-0.0348527	0.973995	0.995169	MATR3	0.0114431
CDC5L	-0.00653964	-0.899481	-0.0137461	0.989435	0.998121	-5.53707	CDC5L	1	-0.00763843	0.994434	0.998504	CDC5L	0.00242397
SRRM2	-0.00232553	1.26057	-0.00814986	0.993682	0.998121	-5.96685	SRRM2	17	-0.00741676	0.994387	0.998504	SRRM2	0.00244467
MFAP1	-0.000708352	-0.0966624	-0.00243225	0.998121	0.998121	-5.93676	MFAP1	2	-0.00200457	0.998504	0.998504	MFAP1	0.000650216
MMTAG2	0.0393119	0.131538	0.123108	0.905651	0.938475	-5.87408	MMTAG2	2	0.0682293	0.950336	0.985768	MMTAG2	0.0221229
LENG8	0.050938	0.712566	0.185188	0.857888	0.922055	-5.91874	LENG8	2	0.230271	0.830046	0.936291	LENG8	0.0808981
ADAR	0.056147	-5.72978	0.122796	0.905889	0.938475	-5.52982	ADAR	1	0.0675747	0.950811	0.985768	ADAR	0.0219057
HIST1H1E	0.0599799	2.83749	0.168975	0.87083	0.922055	-5.86699	HIST1H1E	1	0.0958867	0.930276	0.985768	HIST1H1E	0.0313882
ACIN1	0.0659369	3.6403	0.222234	0.829282	0.918589	-5.94119	ACIN1	35	0.238761	0.821349	0.933953	ACIN1	0.0854724
TAF15	0.0822143	-0.54996	0.178962	0.863286	0.922055	-5.52159	TAF15	1	0.0985997	0.928312	0.985768	TAF15	0.0323061
C19orf47	0.0836861	0.994125	0.28933	0.78	0.871095	-5.89293	C19orf47	2	0.274311	0.798472	0.915321	C19orf47	0.0977406
TCERG1	0.0857215	-0.992055	0.186649	0.857489	0.922055	-5.52023	TCERG1	1	0.102828	0.925252	0.985768	TCERG1	0.0337398
SF3A1	0.101311	-1.30791	0.333029	0.748038	0.871095	-5.8788	SF3A1	1	0.334239	0.756276	0.915321	SF3A1	0.12132
ZC3H4	0.139248	-3.61309	0.321777	0.757477	0.871095	-5.82758	ZC3H4	1	0.225486	0.837571	0.937282	ZC3H4	0.0769781
TPR	0.139534	3.36539	0.498345	0.630644	0.803653	-5.83923	TPR	54	0.541878	0.612587	0.872472	TPR	0.212832
CHERP	0.140166	-0.181728	0.479915	0.644683	0.814336	-5.81738	CHERP	1	0.395072	0.714496	0.915321	CHERP	0.146
PNISR	0.166364	0.20424	0.355243	0.733383	0.871095	-5.47629	PNISR	1	0.281934	0.7982	0.915321	PNISR	0.0978882
SERBP1	0.179251	-3.2428	0.577617	0.582501	0.783927	-5.70951	SERBP1	1	0.317875	0.773552	0.915321	SERBP1	0.11151
SFSWAP	0.202555	-0.508978	0.44032	0.673631	0.829084	-5.44418	SFSWAP	1	0.3074	0.780699	0.915321	SFSWAP	0.107516
JMJD1C	0.21784	-1.69066	0.677711	0.520779	0.749922	-5.6468	JMJD1C	1	0.440414	0.692478	0.912518	JMJD1C	0.159594
HNRNPA1	0.222109	-0.219448	0.523905	0.615151	0.800705	-5.79492	HNRNPA1	2	0.41097	0.703771	0.913387	HNRNPA1	0.152569
HNRNPU	0.224675	-1.16005	0.796057	0.449949	0.689283	-5.61701	HNRNPU	1	0.820513	0.461483	0.7686	HNRNPU	0.335844
1	0.230731	-0.86429	0.733426	0.485124	0.727686	-5.66363	1	2	0.587603	0.590774	0.849991	1	0.228579
AKAP17A	0.239927	4.12045	0.828826	0.429442	0.677894	-5.62279	AKAP17A	21	0.912515	0.405872	0.7686	AKAP17A	0.391611
RPRD2	0.241893	-1.57992	0.406034	0.695817	0.849132	-5.85092	RPRD2	2	0.292399	0.785636	0.915321	RPRD2	0.104778
HNRNPR	0.25117	-1.57925	0.525618	0.61618	0.800705	-5.40557	HNRNPR	2	0.34145	0.757584	0.915321	HNRNPR	0.120569
SCAF1	0.263651	-0.516893	0.956178	0.368164	0.609374	-5.48372	SCAF1	2	0.807267	0.468196	0.7686	SCAF1	0.329572
PRPF3	0.27873	-0.508172	0.761535	0.472419	0.716087	-5.5877	PRPF3	1	0.557699	0.619914	0.874079	PRPF3	0.207669
NUP153	0.310426	-0.442835	1.06315	0.320057	0.576102	-5.38425	NUP153	1	0.875298	0.434545	0.7686	NUP153	0.361965
TMPO	0.320276	-0.401217	1.02004	0.338825	0.58784	-5.42529	TMPO	2	1.03541	0.363345	0.752217	TMPO	0.439681
CWC15	0.323318	0.758199	1.07844	0.313603	0.571632	-5.36941	CWC15	1	0.878791	0.432872	0.7686	CWC15	0.36364
CAAP1	0.325583	4.04308	1.11501	0.294816	0.550969	-5.36338	CAAP1	11	1.20207	0.286379	0.690482	CAAP1	0.543059
PNN	0.333453	3.43635	1.11708	0.293975	0.550969	-5.36128	PNN	20	0.994274	0.368484	0.752217	PNN	0.433582
ZC3H18	0.347489	1.05532	1.16813	0.27389	0.532976	-5.30889	ZC3H18	7	1.13504	0.310906	0.697389	ZC3H18	0.507371
SON	0.412261	4.14333	1.5114	0.166266	0.420365	-4.91744	SON	31	1.69807	0.153979	0.596567	SON	0.812538
MKI67	0.420622	-5.8604	1.32426	0.229021	0.482029	-5.06302	MKI67	1	0.861021	0.458879	0.7686	MKI67	0.338302
FLNA	0.428737	0.255505	1.47238	0.180753	0.420365	-4.94061	FLNA	2	1.388	0.242856	0.661128	FLNA	0.614651
SCML2	0.447213	-1.60403	0.978295	0.362094	0.606826	-5.10566	SCML2	1	0.636746	0.574133	0.843035	SCML2	0.240988
SFPQ	0.492093	-1.07099	1.59634	0.150729	0.420365	-4.79056	SFPQ	1	1.441	0.228531	0.661128	SFPQ	0.641054
MKL2	0.531616	-0.654956	1.77508	0.115442	0.405455	-4.56488	MKL2	1	1.63617	0.182881	0.599679	MKL2	0.737832
TCOF1	0.581201	-0.739025	1.53404	0.165202	0.420365	-4.86671	TCOF1	1	1.17058	0.3116	0.697389	TCOF1	0.506403
MRE11A	0.634291	-0.56473	2.15574	0.0646828	0.374225	-4.05937	MRE11A	2	1.76939	0.157332	0.596567	MRE11A	0.803182
NUMA1	0.644508	-1.88238	1.82078	0.107756	0.40137	-4.50572	NUMA1	1	1.41072	0.236606	0.661128	NUMA1	0.625974
HNRNPM	0.699612	-2.87574	1.51313	0.170333	0.420365	-4.89193	HNRNPM	1	1.1174	0.33108	0.727606	HNRNPM	0.480067
HIST1H4A	0.880667	0.917053	2.06938	0.0696288	0.374225	-4.17745	HIST1H4A	4	1.71246	0.151218	0.596567	HIST1H4A	0.820396
NPM1	0.908624	-0.368786	3.16064	0.014139	0.146169	-2.6917	NPM1	1	2.61892	0.0637204	0.596567	NPM1	1.19572
HNRNPC	1.18001	-2.3805	3.66849	0.00869957	0.125274	-2.19602	HNRNPC	1	2.70272	0.0825468	0.596567	HNRNPC	1.0833
RBM11	1.24065	-0.479039	3.15719	0.0142108	0.146169	-2.69627	RBM11	1	2.39185	0.0802448	0.596567	RBM11	1.09558
HIST1H2BL	1.86467	0.66867	5.07032	0.00167597	0.0594506	-0.81303	HIST1H2BL	1	3.53567	0.0454464	0.596567	HIST1H2BL	1.3425
