# Supplementary material for: Antagonistic roles by the conserved nuclear poly(A)-binding proteins PABPN1 and ZC3H14 in nuclear RNA surveillance
Source: Nucleic Acids Res. 2025 Feb 3;53(3):gkaf060. doi: 10.1093/nar/gkaf060 (PMC11788927; doi:10.1093/nar/gkaf060)
Supplement: gkaf060_Supplemental_Files [file gkaf060_supplemental_files.zip › Supplementary Table 8.xlsx]

## Sheet: Sheet 1 - deqMS_PABPN1 siZC3H14
Supplementary Table 8. DeqMS analysis of BioID assays of PABPN1 between ZC3H14-depleted and control HEK293 cells (N=3). Significantly changed PABPN1 interactions are colored in yellow (up) and blue (down).
	logFC	AveExpr	t	P.Value	adj.P.Val	B	gene	count	sca.t	sca.P.Value	sca.adj.pval	Gene.name	log.sca.pval
P33991	-3.09962	-3.21435	-1.72845	0.15037	0.998385	-4.58384	P33991	1	-1.54426	0.199203	0.998618	MCM4	0.700705
Q13310	-2.63763	-3.09406	-1.38701	0.218645	0.998385	-4.58747	Q13310	1	-1.28697	0.255544	0.998618	PABPC4	0.592535
Q9UFH2	-2.62049	1.34537	-2.05515	0.100694	0.998385	-4.57937	Q9UFH2	1	-1.77599	0.15222	0.998618	DNAH17	0.817528
P54578	-2.46953	-3.12008	-2.78582	0.0290121	0.998385	-4.55635	P54578	1	-2.56036	0.0435337	0.998618	USP14	1.36117
Q6PJT7	-2.30755	3.72116	-3.36067	0.00902749	0.998385	-4.51246	Q6PJT7	1	-3.17284	0.0133533	0.998618	ZC3H14	1.87441
G3V256	-2.27261	2.06723	-2.55764	0.0399164	0.998385	-4.55618	G3V256	1	-2.35929	0.0570503	0.998618	ZC3H14	1.24374
Q6ZRS2	-2.14885	4.66251	-2.03637	0.0782457	0.998385	-4.56276	Q6ZRS2	1	-1.92359	0.0964252	0.998618	SRCAP	1.01581
Q6PJT7-3	-2.10332	0.512243	-3.23476	0.0157703	0.998385	-4.54941	Q6PJT7-3	1	-2.89515	0.0280411	0.998618	ZC3H14	1.5522
Q6PJT7-5	-2.10016	-1.0052	-2.18151	0.0681856	0.998385	-4.56792	Q6PJT7-5	1	-2.01471	0.0913665	0.998618	ZC3H14	1.03921
P12956	-2.09302	-2.31725	-1.47374	0.194963	0.998385	-4.5857	P12956	1	-1.3534	0.235008	0.998618	XRCC6	0.628917
O43148	-2.0676	-4.65567	-0.983254	0.374918	0.998385	-4.59545	O43148	1	-0.887037	0.426371	0.998618	RNMT	0.370212
Q6PJT7-2	-1.91922	0.932955	-2.02316	0.0798313	0.998385	-4.56317	Q6PJT7-2	1	-1.90553	0.0990086	0.998618	ZC3H14
Q9NW64	-1.76754	-2.53469	-1.11095	0.312451	0.998385	-4.59306	Q9NW64	1	-1.02506	0.353249	0.998618	RBM22	0.451919
Q9HCS7	-1.64277	-1.8205	-1.3655	0.211429	0.998385	-4.58425	Q9HCS7	1	-1.29357	0.237432	0.998618	XAB2	0.62446
Q969P6	-1.63916	0.0202493	-1.98015	0.0852133	0.998385	-4.56451	Q969P6	1	-1.8562	0.106412	0.998618	TOP1MT	0.973009
Q9ULU4-14	-1.47059	-2.53112	-1.87042	0.114651	0.998385	-4.57788	Q9ULU4-14	1	-1.63438	0.164298	0.998618	ZMYND8
P46013	-1.38161	-0.0500421	-1.14224	0.284361	0.998385	-4.59053	P46013	2	-1.08251	0.310956	0.998618	MKI67	0.5073
Q6P6C2	-1.32396	-1.43661	-0.868349	0.42121	0.998385	-4.59767	Q6P6C2	1	-0.799894	0.460774	0.998618	ALKBH5	0.336512
P55060	-1.30611	-2.16917	-2.36653	0.0694048	0.998385	-4.57566	P55060	1	-1.63457	0.179299	0.998618	CSE1L	0.746423
P27540	-1.26954	-2.89244	-1.4331	0.216911	0.998385	-4.58833	P27540	1	-1.16006	0.312078	0.998618	ARNT	0.505737
Q9BUJ2	-1.24186	-0.0871951	-1.48698	0.172974	0.998385	-4.57755	Q9BUJ2	1	-1.41219	0.196051	0.998618	HNRNPUL1	0.707631
Q15054	-1.2309	-2.35525	-1.32477	0.247979	0.998385	-4.59004	Q15054	1	-1.08412	0.340733	0.998618	POLD3	0.467585
Q92793	-1.19916	-0.155755	-2.01612	0.0943078	0.998385	-4.5752	Q92793	1	-1.67818	0.155346	0.998618	CREBBP	0.8087
Q9BTA9	-1.19295	-0.128313	-0.723756	0.491051	0.998385	-4.60246	Q9BTA9	1	-0.688714	0.513486	0.998618	WAC	0.289471
Q96Q89	-1.17845	-0.384773	-0.700182	0.518035	0.998385	-4.59954	Q96Q89	1	-0.62261	0.568092	0.998618	KIF20B	0.245582
P38432	-1.15112	-1.27681	-1.59672	0.177054	0.998385	-4.5858	P38432	1	-1.22086	0.29077	0.998618	COIL	0.536451
Q9HCD5	-1.14136	-1.65927	-1.58354	0.168445	0.998385	-4.58348	Q9HCD5	1	-1.36611	0.231259	0.998618	NCOA5	0.635901
Q9NQW6	-1.13785	-2.29453	-1.2059	0.276805	0.998385	-4.59116	Q9NQW6	1	-1.07642	0.33186	0.998618	ANLN	0.479046
O43395	-1.13769	-0.672805	-1.19273	0.265054	0.998385	-4.58871	O43395	1	-1.13603	0.289229	0.998618	PRPF3	0.538758
Q9H6Z4-2	-1.13397	0.340788	-1.34089	0.21452	0.998385	-4.58319	Q9H6Z4-2	1	-1.27384	0.238915	0.998618	RANBP3
P78347	-1.12485	-1.54833	-0.859529	0.416532	0.998385	-4.59915	P78347	1	-0.815459	0.442044	0.998618	GTF2I	0.354534
E2PSN0	-1.10309	0.676754	-1.01639	0.340938	0.998385	-4.59488	E2PSN0	1	-0.960746	0.369129	0.998618	RBM26	0.432822
Q9BXP5	-1.08953	-2.02196	-1.32101	0.238417	0.998385	-4.58882	Q9BXP5	1	-1.16156	0.298851	0.998618	SRRT	0.524546
Q9ULM3	-1.05773	-0.908044	-1.08682	0.306831	0.998385	-4.59248	Q9ULM3	1	-1.03555	0.331067	0.998618	YEATS2	0.480084
Q92541	-1.04683	-1.42269	-0.87702	0.41687	0.998385	-4.59752	Q92541	1	-0.797783	0.46189	0.998618	RTF1	0.335462
Q9BY77	-1.03491	0.408514	-1.85594	0.0982053	0.998385	-4.563	Q9BY77	1	-1.73604	0.121246	0.998618	POLDIP3	0.916331
Q14498	-1.02434	-2.1411	-1.2318	0.26772	0.998385	-4.59064	Q14498	1	-1.08423	0.328705	0.998618	RBM39	0.483193
Q8IX01	-1.011	-0.721133	-1.20611	0.276732	0.998385	-4.59116	Q8IX01	1	-1.06265	0.33748	0.998618	SUGP2	0.471751
O60293	-0.990581	-0.815899	-0.578631	0.577774	0.998385	-4.6073	O60293	1	-0.554796	0.594389	0.998618	ZFC3H1	0.225929
Q7LBC6	-0.984627	-2.08201	-0.633315	0.551747	0.998385	-4.60153	Q7LBC6	1	-0.583839	0.585168	0.998618	KDM3B	0.232719
P62826	-0.957498	-1.1996	-1.39686	0.208009	0.998385	-4.58499	P62826	1	-1.26444	0.253724	0.998618	RAN	0.595639
Q5T8P6-3	-0.909794	3.5696	-0.955044	0.3658	0.998385	-4.59691	Q5T8P6-3	1	-0.909624	0.389929	0.998618	RBM26
Q7Z4H3	-0.887546	-2.36956	-1.46203	0.20927	0.998385	-4.58788	Q7Z4H3	1	-1.05116	0.353904	0.998618	HDDC2	0.451115
P37802	-0.8725	1.90091	-0.829252	0.429525	0.998385	-4.6008	P37802	1	-0.791183	0.451934	0.998618	TAGLN2	0.344925
Q9Y265	-0.819021	0.449795	-0.991903	0.348509	0.998385	-4.5957	Q9Y265	1	-0.941747	0.374224	0.998618	RUVBL1	0.426869
Q9NZM4	-0.799423	-1.81775	-1.36019	0.226493	0.998385	-4.58802	Q9NZM4	1	-1.12925	0.311023	0.998618	BICRA	0.507207
Q9H8G2	-0.799274	0.618147	-1.05534	0.323901	0.998385	-4.59376	Q9H8G2	1	-0.985494	0.357669	0.998618	CAAP1	0.446519
Q7L590	-0.796453	-1.16025	-1.39361	0.216754	0.998385	-4.58734	Q7L590	1	-1.14972	0.303263	0.998618	MCM10	0.51818
Q8IWX8	-0.761629	0.954353	-0.543897	0.600418	0.998385	-4.60805	Q8IWX8	1	-0.520719	0.616838	0.998618	CHERP	0.209829
P22314	-0.747509	-2.48474	-0.476366	0.65201	0.998385	-4.60361	P22314	1	-0.439308	0.679134	0.998618	UBA1	0.168044
A6NKT7	-0.683533	-2.11639	-0.988095	0.372781	0.998385	-4.59538	A6NKT7	1	-0.745332	0.498479	0.998618	RGPD3	0.302353
P63220	-0.674725	-1.93589	-1.18549	0.284154	0.998385	-4.59157	P63220	1	-0.977096	0.374261	0.998618	RPS21	0.426826
O60506	-0.668191	0.516737	-1.15182	0.280612	0.998385	-4.59018	O60506	1	-1.07963	0.312163	0.998618	SYNCRIP	0.505618
P52756	-0.666316	-1.28814	-1.19627	0.290284	0.998385	-4.59209	P52756	1	-0.829625	0.454509	0.998618	RBM5	0.342458
P07437	-0.645783	-0.915415	-0.631459	0.552875	0.998385	-4.60156	P07437	1	-0.567846	0.595168	0.998618	TUBB	0.22536
Q05682-5	-0.644677	-1.35661	-0.807435	0.444133	0.998385	-4.60047	Q05682-5	1	-0.755773	0.47479	0.998618	CALD1
Q8WYP5	-0.630664	-1.95922	-0.727426	0.496531	0.998385	-4.60008	Q8WYP5	1	-0.643474	0.548816	0.998618	AHCTF1	0.260573
O43290	-0.62938	-0.0739625	-0.335169	0.745581	0.998385	-4.61166	O43290	1	-0.321526	0.756154	0.998618	SART1	0.12139
Q9UPN9	-0.624732	-1.95205	-1.0629	0.341046	0.998385	-4.59421	Q9UPN9	1	-0.754238	0.493684	0.998618	TRIM33	0.306551
O43390	-0.587544	3.11286	-1.15606	0.278967	0.998385	-4.59003	O43390	1	-1.07547	0.313908	0.998618	HNRNPR	0.503198
O43663	-0.585616	-0.0369664	-0.729232	0.487885	0.998385	-4.60234	O43663	1	-0.682741	0.517029	0.998618	PRC1	0.286485
P55265	-0.566004	-0.733593	-0.636579	0.54108	0.998385	-4.60596	P55265	1	-0.605447	0.561867	0.998618	ADAR	0.250366
Q12830	-0.560884	-2.16118	-1.03846	0.351147	0.998385	-4.59459	Q12830	1	-0.710332	0.517663	0.998618	BPTF	0.285953
O60216	-0.55921	-2.07776	-1.03337	0.353284	0.998385	-4.59467	O60216	1	-0.707469	0.519256	0.998618	RAD21	0.284618
P18583-5	-0.559037	1.30508	-0.45346	0.661517	0.998385	-4.60981	P18583-5	1	-0.433572	0.676195	0.998618	SON
Q3V6T2	-0.550297	0.391768	-0.694007	0.51156	0.998385	-4.60207	Q3V6T2	1	-0.635605	0.548877	0.998618	CCDC88A	0.260525
Q8IX12	-0.526281	-0.761323	-0.936009	0.396318	0.998385	-4.59617	Q8IX12	1	-0.65181	0.550937	0.998618	CCAR1	0.258898
Q8WUB8	-0.52409	-1.32437	-0.945854	0.383615	0.998385	-4.59625	Q8WUB8	1	-0.774652	0.474246	0.998618	PHF10	0.323996
O60934	-0.51372	-2.02697	-0.551293	0.607445	0.998385	-4.60135	O60934	1	-0.451436	0.675637	0.998618	NBN	0.170287
Q06265	-0.509227	-1.75481	-0.664506	0.529084	0.998385	-4.60263	Q06265	1	-0.607088	0.566406	0.998618	EXOSC9	0.246872
P51003	-0.506509	2.39506	-1.37891	0.202953	0.998385	-4.58173	P51003	1	-1.24669	0.248205	0.998618	PAPOLA	0.60519
Q9UBB9	-0.496158	-0.730881	-0.818971	0.435056	0.998385	-4.6011	Q9UBB9	1	-0.769241	0.464126	0.998618	TFIP11	0.333364
Q14677-3	-0.494605	-0.531166	-0.556723	0.592001	0.998385	-4.60777	Q14677-3	1	-0.529487	0.611019	0.998618	CLINT1
Q9BTC0	-0.491055	-0.018958	-0.303801	0.768549	0.998385	-4.61207	Q9BTC0	1	-0.29118	0.778412	0.998618	DIDO1	0.10879
Q14839	-0.482639	-0.780746	-0.406828	0.694139	0.998385	-4.6106	Q14839	1	-0.388806	0.707689	0.998618	CHD4	0.150158
Q8IXZ2	-0.480338	-0.857962	-0.604935	0.560946	0.998385	-4.6067	Q8IXZ2	1	-0.573755	0.582095	0.998618	ZC3H3	0.235006
P35637	-0.476172	2.02761	-0.883035	0.401386	0.998385	-4.59918	P35637	1	-0.824447	0.43387	0.998618	FUS	0.36264
Q8NI27	-0.46431	-1.61043	-0.649474	0.535306	0.998385	-4.60409	Q8NI27	1	-0.604758	0.564689	0.998618	THOC2	0.248191
Q9UPT8	-0.44998	2.27935	-0.394567	0.702833	0.998385	-4.6108	Q9UPT8	1	-0.376896	0.716173	0.998618	ZC3H4	0.144982
Q15459	-0.446522	1.49989	-0.604303	0.561347	0.998385	-4.60672	Q15459	1	-0.571945	0.583263	0.998618	SF3A1	0.234136
P49959	-0.445503	1.23633	-0.792111	0.449733	0.998385	-4.60187	P49959	1	-0.741278	0.479977	0.998618	MRE11	0.318779
Q86T24	-0.443512	0.82194	-0.866617	0.409835	0.998385	-4.59968	Q86T24	1	-0.806566	0.443518	0.998618	ZBTB33	0.353089
Q05519	-0.438979	1.23592	-0.342761	0.740061	0.998385	-4.61156	Q05519	1	-0.327868	0.751532	0.998618	SRSF11	0.124053
Q13573	-0.434323	2.00533	-0.389309	0.706575	0.998385	-4.61088	Q13573	1	-0.371761	0.719844	0.998618	SNW1	0.142761
Q13838	-0.433217	1.18084	-1.16136	0.276921	0.998385	-4.58984	Q13838	1	-1.05186	0.323973	0.998618	DDX39B	0.489491
P43243	-0.429545	1.52988	-0.604677	0.56111	0.998385	-4.60671	P43243	1	-0.571563	0.583509	0.998618	MATR3	0.233952
Q9NTZ6	-0.426363	-2.37191	-0.420655	0.693161	0.998385	-4.60267	Q9NTZ6	1	-0.350454	0.744104	0.998618	RBM12	0.128366
P27694	-0.422515	0.657468	-0.792991	0.449248	0.998385	-4.60185	P27694	1	-0.739861	0.48079	0.998618	RPA1	0.318044
P20962	-0.406607	-3.40627	-0.485925	0.645631	0.998385	-4.60349	P20962	1	-0.428039	0.686783	0.998618	PTMS	0.163181
O15541	-0.404867	0.915115	-0.496397	0.632136	0.998385	-4.60901	O15541	1	-0.471148	0.650271	0.998618	RNF113A	0.186906
Q9H7S9	-0.401933	-1.4731	-0.719282	0.493648	0.998385	-4.60256	Q9H7S9	1	-0.658872	0.531341	0.998618	ZNF703	0.274626
Q9P2N5	-0.393826	4.67722	-0.748467	0.474282	0.998385	-4.60309	Q9P2N5	1	-0.6978	0.505318	0.998618	RBM27	0.296435
Q86V81	-0.393405	0.767889	-0.416821	0.687089	0.998385	-4.61044	Q86V81	1	-0.396926	0.701929	0.998618	ALYREF	0.153707
Q76FK4	-0.390158	-1.86481	-0.693838	0.51166	0.998385	-4.60207	Q76FK4	1	-0.614547	0.561788	0.998618	NOL8	0.250428
A0A0C4DG89	-0.388919	2.66461	-1.18007	0.269791	0.998385	-4.58917	A0A0C4DG89	1	-1.05222	0.323818	0.998618	DDX46	0.489699
O14776	-0.388875	0.793453	-0.424137	0.681947	0.998385	-4.61032	O14776	1	-0.403658	0.697169	0.998618	TCERG1	0.156662
Q9UQR0	-0.387843	0.759508	-0.738724	0.479879	0.998385	-4.60335	Q9UQR0	1	-0.688624	0.510772	0.998618	SCML2	0.291773
O43660	-0.378431	-2.65368	-0.403845	0.6992	0.998385	-4.60674	O43660	1	-0.373593	0.721763	0.998618	PLRG1	0.141606
Q13823	-0.370457	-0.699383	-0.795406	0.454264	0.998385	-4.59999	Q13823	1	-0.684415	0.519677	0.998618	GNL2	0.284266
Q86XP3	-0.362635	1.00758	-0.914665	0.38546	0.998385	-4.59819	Q86XP3	1	-0.833849	0.428856	0.998618	DDX42	0.367688
Q8TBC5	-0.36034	-1.99378	-0.629633	0.550281	0.998385	-4.60328	Q8TBC5	1	-0.55894	0.596762	0.998618	ZSCAN18	0.224199
P39748	-0.357908	-0.463635	-0.443861	0.668173	0.998385	-4.60998	P39748	1	-0.421158	0.684864	0.998618	FEN1	0.164396
P52655	-0.357828	2.63335	-0.549012	0.597054	0.998385	-4.60794	P52655	1	-0.517298	0.619116	0.998618	GTF2A1	0.208228
Q92917	-0.357338	0.279397	-0.406115	0.694643	0.998385	-4.61061	Q92917	1	-0.386165	0.709567	0.998618	GPKOW	0.149007
P46527	-0.357032	1.34097	-0.773341	0.460185	0.998385	-4.6024	P46527	1	-0.714588	0.495434	0.998618	CDKN1B	0.305014
P17844	-0.344207	0.0257544	-0.562783	0.588047	0.998385	-4.60764	P17844	1	-0.528839	0.611448	0.998618	DDX5	0.21364
O60869	-0.341154	-0.899491	-0.658025	0.532984	0.998385	-4.60275	O60869	1	-0.57625	0.585741	0.998618	EDF1	0.232295
Q9Y2W1	-0.340526	2.11743	-0.36086	0.726967	0.998385	-4.61131	Q9Y2W1	1	-0.343636	0.740087	0.998618	THRAP3	0.130717
Q9UHB7	-0.337398	-1.326	-0.355385	0.735433	0.998385	-4.60486	Q9UHB7	1	-0.317417	0.764006	0.998618	AFF4	0.116903
Q9UHX1-6	-0.337308	1.29429	-0.704157	0.502494	0.998385	-4.60291	Q9UHX1-6	1	-0.635583	0.545542	0.998618	PUF60
O14562	-0.318681	-1.1951	-0.471188	0.659262	0.998385	-4.60219	O14562	1	-0.352687	0.742556	0.998618	UBFD1	0.129271
Q9UQR1	-0.312411	-0.852042	-0.710697	0.501815	0.998385	-4.60174	Q9UQR1	1	-0.604923	0.56775	0.998618	ZNF148	0.245843
P46108	-0.305649	1.42197	-0.834851	0.426534	0.998385	-4.60063	P46108	1	-0.754509	0.472433	0.998618	CRK	0.32566
Q9BW85	-0.305179	-1.90575	-0.450183	0.673244	0.998385	-4.6024	Q9BW85	1	-0.337235	0.753305	0.998618	YJU2	0.123029
O75494	-0.298146	-1.80733	-0.518535	0.628338	0.998385	-4.60171	O75494	1	-0.364581	0.73433	0.998618	SRSF10	0.134109
P46108-2	-0.29807	-1.50378	-0.662948	0.527101	0.998385	-4.60381	P46108-2	1	-0.594009	0.571458	0.998618	CRK	0.243016
O75909	-0.295319	0.314082	-0.718143	0.491843	0.998385	-4.6039	O75909	1	-0.657044	0.529825	0.998618	CCNK	0.275868
O75152	-0.294652	2.55108	-0.931097	0.377369	0.998385	-4.59768	O75152	1	-0.82533	0.433398	0.998618	ZC3H11A	0.363113
Q9NW82	-0.29284	-0.331434	-0.638026	0.540182	0.998385	-4.60592	Q9NW82	1	-0.589286	0.572131	0.998618	WDR70	0.242504
O43396	-0.288573	-1.55366	-0.404532	0.704161	0.998385	-4.60281	O43396	1	-0.308258	0.773646	0.998618	TXNL1	0.111458
Q9H1E3	-0.286622	1.72051	-0.482698	0.641439	0.998385	-4.60927	Q9H1E3	1	-0.45296	0.662759	0.998618	NUCKS1	0.178645
Q15365	-0.2837	1.36098	-0.592066	0.569144	0.998385	-4.607	Q15365	1	-0.548597	0.598439	0.998618	PCBP1	0.22298
Q14980	-0.282586	0.865637	-0.267669	0.795305	0.998385	-4.61249	Q14980	1	-0.255394	0.804942	0.998618	NUMA1	0.0942354
Q7Z6E9	-0.280234	1.86827	-0.475774	0.646167	0.998385	-4.6094	Q7Z6E9	1	-0.446288	0.667368	0.998618	RBBP6	0.175635
Q5VUA4	-0.27499	1.34176	-0.263947	0.798078	0.998385	-4.61253	Q5VUA4	1	-0.25179	0.807629	0.998618	ZNF318	0.0927879
H0Y3K4	-0.270936	1.01613	-0.584378	0.578551	0.998385	-4.60407	H0Y3K4	1	-0.502423	0.633567	0.998618	RBM33	0.198208
Q08211	-0.268375	-0.353124	-0.271952	0.792117	0.998385	-4.61244	Q08211	1	-0.259188	0.802116	0.998618	DHX9	0.095763
Q8IWB1	-0.258374	5.74238	-0.382735	0.711265	0.998385	-4.61098	Q8IWB1	1	-0.361118	0.727477	0.998618	ITPRIP	0.138181
Q12906	-0.253896	1.14692	-0.487895	0.637902	0.998385	-4.60917	Q12906	1	-0.454561	0.661655	0.998618	ILF3	0.179369
Q7Z5J4	-0.25252	-2.46001	-0.396962	0.709355	0.998385	-4.60288	Q7Z5J4	1	-0.290616	0.786141	0.998618	RAI1	0.104499
P34932	-0.247981	-1.59587	-0.395475	0.710377	0.998385	-4.60289	P34932	1	-0.287952	0.788035	0.998618	HSPA4	0.103454
Q15637-5	-0.246779	-1.23587	-0.390502	0.710731	0.998385	-4.60453	Q15637-5	1	-0.329139	0.755652	0.998618	SF1
Q00839	-0.244768	2.35657	-0.664802	0.523717	0.998385	-4.60527	Q00839	1	-0.601219	0.564542	0.998618	HNRNPU	0.248304
Q8NC51	-0.241624	1.05722	-0.283907	0.783243	0.998385	-4.61231	Q8NC51	1	-0.269752	0.794263	0.998618	SERBP1	0.100036
Q99459	-0.241133	-0.0344466	-0.241212	0.815081	0.998385	-4.61276	Q99459	1	-0.229944	0.823978	0.998618	CDC5L	0.0840846
Q75N03	-0.238805	-0.717321	-0.534359	0.608479	0.998385	-4.60634	Q75N03	1	-0.478435	0.647128	0.998618	CBLL1	0.18901
O00148	-0.238694	-0.0356223	-0.417944	0.687633	0.998385	-4.60823	O00148	1	-0.383521	0.712876	0.998618	DDX39A	0.146986
O75400	-0.233078	0.0701482	-0.266861	0.795906	0.998385	-4.6125	O75400	1	-0.253709	0.806198	0.998618	PRPF40A	0.0935583
Q13428-3	-0.231009	0.984829	-0.193241	0.851287	0.998385	-4.61319	Q13428-3	1	-0.184698	0.858119	0.998618	TCOF1
Q9H814	-0.229708	1.16266	-0.283514	0.783534	0.998385	-4.61231	Q9H814	1	-0.269046	0.794787	0.998618	PHAX	0.0997491
Q86U42	-0.224677	7.36143	-0.63001	0.54517	0.998385	-4.60612	Q86U42	5	-0.500766	0.630187	0.998618	PABPN1	0.200531
Q9Y3Y2	-0.224656	-0.376811	-0.537229	0.60659	0.998385	-4.60629	Q9Y3Y2	1	-0.476829	0.648215	0.998618	CHTOP	0.188281
O43809	-0.22401	1.63084	-0.709261	0.497063	0.998385	-4.60413	O43809	1	-0.628508	0.547408	0.998618	NUDT21	0.261689
Q9UBT2	-0.22338	-1.48573	-0.231795	0.822862	0.998385	-4.61034	Q9UBT2	1	-0.218421	0.83342	0.998618	UBA2	0.0791359
O15042	-0.217265	1.54321	-0.488591	0.637429	0.998385	-4.60916	O15042	1	-0.450126	0.664715	0.998618	U2SURP	0.177365
P33316	-0.210117	-0.491291	-0.27122	0.796039	0.998385	-4.60554	P33316	1	-0.23651	0.822605	0.998618	DUT	0.0848088
Q14814-4	-0.209232	-2.13051	-0.339102	0.745157	0.998385	-4.60749	Q14814-4	1	-0.303718	0.771768	0.998618	MEF2D
O60832	-0.203266	-2.66138	-0.350684	0.741498	0.998385	-4.60325	O60832	1	-0.247405	0.817071	0.998618	DKC1	0.08774
Q14686	-0.202287	0.368428	-0.203402	0.844201	0.998385	-4.61056	Q14686	1	-0.191839	0.853392	0.998618	NCOA6	0.0688515
Q9Y5B6	-0.201631	-0.637539	-0.508675	0.627679	0.998385	-4.60529	Q9Y5B6	1	-0.4235	0.686934	0.998618	PAXBP1	0.163085
A0A7I2V3F3	-0.19662	3.18937	-0.45963	0.657255	0.998385	-4.6097	A0A7I2V3F3	2	-0.397298	0.701666	0.998618	NCL	0.15387
P51991	-0.193642	-1.09309	-0.150552	0.883824	0.998385	-4.61349	P51991	1	-0.144017	0.889093	0.998618	HNRNPA3	0.0510527
Q96KR1	-0.191756	1.15083	-0.564635	0.586841	0.998385	-4.6076	Q96KR1	1	-0.50553	0.626986	0.998618	ZFR	0.202742
P52594	-0.187555	-2.14447	-0.190582	0.857075	0.998385	-4.60421	P52594	1	-0.15786	0.882402	0.998618	AGFG1	0.0543336
Q9NZZ3	-0.186678	1.18414	-0.424104	0.685085	0.998385	-4.60649	Q9NZZ3	1	-0.361079	0.730617	0.998618	CHMP5	0.13631
Q13416	-0.181476	-0.14825	-0.385652	0.709183	0.998385	-4.61094	Q13416	1	-0.356866	0.730536	0.998618	ORC2	0.136358
P55081	-0.181425	0.48454	-0.155365	0.880142	0.998385	-4.61346	P55081	1	-0.148453	0.885704	0.998618	MFAP1	0.0527113
P35249	-0.180553	-1.34399	-0.310232	0.770109	0.998385	-4.60354	P35249	1	-0.219241	0.837457	0.998618	RFC4	0.0770377
S4R3H4	-0.180154	2.83466	-0.187601	0.855569	0.998385	-4.61323	S4R3H4	1	-0.178707	0.862666	0.998618	ACIN1	0.0641575
Q15723-4	-0.173657	-1.76596	-0.198118	0.850019	0.998385	-4.60599	Q15723-4	1	-0.175472	0.867729	0.998618	ELF2
P48634	-0.171072	0.878705	-0.211032	0.837811	0.998385	-4.61304	P48634	1	-0.200266	0.846332	0.998618	PRRC2A	0.0724592
O95372	-0.168188	1.29723	-0.270258	0.793377	0.998385	-4.61246	O95372	1	-0.254154	0.805866	0.998618	LYPLA2	0.0937369
Q5T8P6	-0.167626	4.59925	-0.462734	0.655116	0.998385	-4.60964	Q5T8P6	1	-0.41768	0.687302	0.998618	RBM26	0.162853
Q2KHR3	-0.166713	-1.79191	-0.285314	0.787951	0.998385	-4.60371	Q2KHR3	1	-0.201967	0.850039	0.998618	QSER1	0.0705613
Q9ULH7-5	-0.164707	0.724606	-0.210304	0.838361	0.998385	-4.61305	Q9ULH7-5	1	-0.199388	0.846995	0.998618	MRTFB
Q9NXV6	-0.164108	1.02838	-0.313756	0.761233	0.998385	-4.61194	Q9NXV6	1	-0.29241	0.777505	0.998618	CDKN2AIP	0.109297
P49321	-0.163468	3.33133	-0.280714	0.78561	0.998385	-4.61234	P49321	1	-0.263169	0.799154	0.998618	NASP	0.0973696
Q8IWZ8	-0.15945	2.05649	-0.239871	0.816087	0.998385	-4.61277	Q8IWZ8	1	-0.226191	0.826796	0.998618	SUGP1	0.0826019
Q14151	-0.158608	0.788432	-0.20417	0.843002	0.998385	-4.6131	Q14151	1	-0.193528	0.851428	0.998618	SAFB2	0.0698518
P42166	-0.157952	1.95074	-0.353384	0.732365	0.998385	-4.61141	P42166	1	-0.325701	0.75311	0.998618	TMPO	0.123142
P62318	-0.157091	-0.490056	-0.306434	0.767562	0.998385	-4.60963	P62318	1	-0.278534	0.788765	0.998618	SNRPD3	0.103053
A0A087X0H9	-0.156432	5.04911	-0.385528	0.709271	0.998385	-4.61094	A0A087X0H9	1	-0.352274	0.733845	0.998618	RBM26	0.134395
Q6P4R8	-0.153922	-2.39092	-0.37021	0.722919	0.998385	-4.60715	Q6P4R8	1	-0.311521	0.766118	0.998618	NFRKB	0.115704
P50990	-0.14866	2.42667	-0.441367	0.669908	0.998385	-4.61002	P50990	1	-0.394728	0.703486	0.998618	CCT8	0.152744
P61978-3	-0.147934	-0.643615	-0.383549	0.711898	0.998385	-4.6087	P61978-3	1	-0.33635	0.746604	0.998618	HNRNPK
Q8WY36	-0.144734	-1.40556	-0.350771	0.736783	0.998385	-4.60736	Q8WY36	1	-0.294678	0.778333	0.998618	BBX	0.108835
Q5VTR2	-0.144608	2.8158	-0.184755	0.861384	0.998385	-4.60424	Q5VTR2	1	-0.144812	0.892033	0.998618	RNF20	0.0496189
Q15050	-0.135097	-0.671438	-0.208258	0.840541	0.998385	-4.61053	Q15050	1	-0.19284	0.852638	0.998618	RRS1	0.0692355
P52272	-0.127683	0.775949	-0.188394	0.854967	0.998385	-4.61322	P52272	1	-0.17778	0.86337	0.998618	HNRNPM	0.0638032
Q9Y2J2	-0.125773	-1.63529	-0.21706	0.83593	0.998385	-4.60588	Q9Y2J2	1	-0.179637	0.864629	0.998618	EPB41L3	0.0631701
Q99729-3	-0.121231	0.948228	-0.201226	0.845232	0.998385	-4.61312	Q99729-3	1	-0.188958	0.85489	0.998618	HNRNPAB
Q9HCK8	-0.119409	-0.358322	-0.264685	0.799396	0.998385	-4.60819	Q9HCK8	1	-0.22642	0.828515	0.998618	CHD8	0.0816999
Q9NYF8	-0.118918	2.31848	-0.186418	0.856469	0.998385	-4.61324	Q9NYF8	1	-0.175495	0.865105	0.998618	BCLAF1	0.0629312
O60885	-0.118075	2.00475	-0.218495	0.832174	0.998385	-4.61297	O60885	1	-0.204023	0.843493	0.998618	BRD4	0.0739186
Q16630	-0.116178	4.13775	-0.278231	0.787452	0.998385	-4.61237	Q16630	1	-0.254924	0.805293	0.998618	CPSF6	0.0940462
Q92841	-0.114408	-2.08804	-0.107299	0.919128	0.998385	-4.60449	Q92841	1	-0.0902297	0.932548	0.998618	DDX17	0.0303288
P33240	-0.114026	1.91623	-0.0956369	0.926015	0.998385	-4.61377	P33240	1	-0.091406	0.929445	0.998618	CSTF2	0.0317762
Q96JM3	-0.109362	-0.458508	-0.219593	0.834051	0.998385	-4.60587	Q96JM3	1	-0.174895	0.868158	0.998618	CHAMP1	0.0614011
Q96EV2	-0.109357	2.81919	-0.344245	0.738985	0.998385	-4.61154	Q96EV2	1	-0.305316	0.768015	0.998618	RBM33	0.11463
Q15369	-0.109009	-1.50561	-0.192286	0.854369	0.998385	-4.60602	Q15369	1	-0.158338	0.880508	0.998618	ELOC	0.0552666
P82979	-0.108455	0.831306	-0.108856	0.915831	0.998385	-4.61371	P82979	1	-0.103764	0.919942	0.998618	SARNP	0.0362393
O94913	-0.104251	1.04947	-0.2098	0.838742	0.998385	-4.61305	O94913	1	-0.194887	0.8504	0.998618	PCF11	0.0703768
A0A8I5KX04	-0.100827	3.16766	-0.182535	0.859422	0.998385	-4.61327	A0A8I5KX04	1	-0.170654	0.868785	0.998618	PCF11	0.0610876
P0DP25	-0.0961308	0.334013	-0.210986	0.839319	0.998385	-4.6086	P0DP25	1	-0.180819	0.86256	0.998618	CALM3	0.0642105
Q14676	-0.0931073	0.859949	-0.0776453	0.939898	0.998385	-4.61383	Q14676	1	-0.0742156	0.942684	0.998618	1	0.025634
Q8IXM2	-0.0919434	-0.852008	-0.211782	0.838723	0.998385	-4.60859	Q8IXM2	1	-0.179817	0.863313	0.998618	BAP18	0.0638317
Q8WUA2	-0.0896318	-0.0898929	-0.201299	0.845787	0.998385	-4.61058	Q8WUA2	1	-0.18015	0.862211	0.998618	PPIL4	0.0643863
Q6UN15	-0.0877584	2.33188	-0.116089	0.910265	0.998385	-4.61368	Q6UN15	1	-0.10995	0.91519	0.998618	FIP1L1	0.0384885
Q969G3	-0.0862012	0.805856	-0.10194	0.921157	0.998385	-4.61374	Q969G3	1	-0.0968423	0.925263	0.998618	SMARCE1	0.0337347
P13984	-0.0719997	0.0657767	-0.0909978	0.929592	0.998385	-4.61378	P13984	1	-0.0862991	0.933376	0.998618	GTF2F2	0.0299435
P61289	-0.0687468	1.32627	-0.142713	0.889826	0.998385	-4.61353	P61289	1	-0.132285	0.898066	0.998618	PSME3	0.0466919
P18583-6	-0.0684403	-1.73203	-0.122002	0.908109	0.998385	-4.60446	P18583-6	1	-0.0848742	0.936539	0.998618	SON	0.0284741
Q07666	-0.0670412	1.28586	-0.143663	0.889099	0.998385	-4.61353	Q07666	1	-0.132856	0.897629	0.998618	KHDRBS1	0.0469033
Q96QC0	-0.0648772	2.97506	-0.116507	0.909944	0.998385	-4.61367	Q96QC0	1	-0.108972	0.915942	0.998618	PPP1R10	0.0381321
P23246	-0.0645482	2.7695	-0.162051	0.875034	0.998385	-4.61341	P23246	1	-0.147803	0.886201	0.998618	SFPQ	0.0524677
Q9H910	-0.0629835	1.51247	-0.108253	0.916295	0.998385	-4.61371	Q9H910	1	-0.101483	0.921696	0.998618	JPT2	0.0354124
O15504	-0.060335	-0.881303	-0.121043	0.907925	0.998385	-4.60631	O15504	1	-0.0964288	0.926999	0.998618	NUP42	0.0329206
Q9BYW2	-0.0596917	-0.751294	-0.10679	0.918716	0.998385	-4.60635	Q9BYW2	1	-0.0876445	0.933628	0.998618	SETD2	0.0298261
Q04726	-0.0578639	0.851205	-0.0990687	0.92337	0.998385	-4.61375	Q04726	1	-0.0928907	0.928303	0.998618	TLE3	0.0323103
Q9ULJ3	-0.0575699	-1.05598	-0.126925	0.903479	0.998385	-4.60629	Q9ULJ3	1	-0.098275	0.925607	0.998618	ZBTB21	0.0335733
Q8WZ79	-0.0571718	-1.16002	-0.075676	0.942896	0.998385	-4.60456	Q8WZ79	1	-0.0587057	0.956071	0.998618	DNASE2B	0.0195099
Q9NYF8-3	-0.055867	0.173351	-0.131154	0.899595	0.998385	-4.60904	Q9NYF8-3	1	-0.110928	0.915351	0.998618	BCLAF1
P15822	-0.0531897	-2.9401	-0.0913738	0.930408	0.998385	-4.60639	P15822	1	-0.0756983	0.942652	0.998618	HIVEP1	0.0256485
Q8N163	-0.0528316	-1.27515	-0.0638253	0.950768	0.998385	-4.61123	Q8N163	1	-0.0598299	0.953987	0.998618	CCAR2	0.0204575
P49790	-0.047374	0.64778	-0.0498076	0.961421	0.998385	-4.6139	P49790	1	-0.0474374	0.963342	0.998618	NUP153	0.0162196
Q15366-6	-0.0472322	-1.18837	-0.0573242	0.956722	0.998385	-4.60459	Q15366-6	1	-0.0455684	0.965892	0.998618	PCBP2
Q9P1Y6	-0.0439746	-1.20234	-0.0747431	0.943043	0.998385	-4.60643	Q9P1Y6	1	-0.0620672	0.952961	0.998618	PHRF1	0.0209247
Q15424	-0.0434889	2.42887	-0.0731571	0.943365	0.998385	-4.61384	Q15424	1	-0.0686537	0.946971	0.998618	SAFB	0.0236633
P61978	-0.0394269	4.78021	-0.0848314	0.93435	0.998385	-4.61381	P61978	1	-0.0784264	0.939439	0.998618	HNRNPK	0.0271315
Q15637-6	-0.0386405	3.09225	-0.0517291	0.959934	0.998385	-4.6139	Q15637-6	1	-0.0489758	0.962154	0.998618	SF1
O95232	-0.0365834	-1.71393	-0.0801854	0.938487	0.998385	-4.60921	O95232	1	-0.0687375	0.947469	0.998618	LUC7L3	0.0234351
Q15233	-0.0359118	4.3755	-0.0888467	0.931252	0.998385	-4.61379	Q15233	1	-0.0811526	0.937339	0.998618	NONO	0.0281034
O94842	-0.0340236	4.28756	-0.0680945	0.947278	0.998385	-4.61386	O94842	1	-0.0632776	0.951117	0.998618	TOX4	0.021766
O95400	-0.0333653	-0.300707	-0.0716264	0.945039	0.998385	-4.60923	O95400	1	-0.0616335	0.952889	0.998618	CD2BP2	0.0209575
P46109	-0.0331851	2.73022	-0.0870528	0.932636	0.998385	-4.6138	P46109	1	-0.0790346	0.93897	0.998618	CRKL	0.0273481
Q86X40	-0.0175902	0.621905	-0.0421868	0.967319	0.998385	-4.61392	Q86X40	1	-0.0386477	0.97013	0.998618	LRRC28	0.0131701
Q9H0H5	-0.0170823	-1.60031	-0.0313306	0.97594	0.998385	-4.6093	Q9H0H5	1	-0.0276359	0.978864	0.998618	RACGAP1	0.00927784
Q9H7N4	-0.0152057	-2.24288	-0.00679406	0.994735	0.998385	-4.61395	Q9H7N4	1	-0.00652235	0.994958	0.998618	SCAF1	0.0021954
P98175-5	-0.0140209	2.69518	-0.0295912	0.977073	0.998385	-4.61394	P98175-5	1	-0.0273964	0.978823	0.998618	RBM10
Q8WXX5	-0.0132415	-1.89396	-0.0199723	0.984913	0.998385	-4.60462	Q8WXX5	1	-0.0148449	0.988884	0.998618	DNAJC9	0.00485458
O95391	-0.0130762	0.345732	-0.0303676	0.976562	0.998385	-4.61129	O95391	1	-0.0270605	0.979177	0.998618	SLU7	0.00913859
P18615	-0.0101603	1.70562	-0.0155457	0.987954	0.998385	-4.61395	P18615	1	-0.0146494	0.988675	0.998618	NELFE	0.0049464
Q96F24	-0.00889878	-1.61249	-0.0161469	0.987683	0.998385	-4.6065	Q96F24	1	-0.013207	0.989983	0.998618	NRBF2	0.00437206
Q92797	-0.00287638	-1.50936	-0.00484821	0.996257	0.998385	-4.61131	Q92797	1	-0.00446195	0.996566	0.998618	SYMPK	0.00149387
Q9H098	-0.00156262	-2.22505	-0.00256108	0.998065	0.998385	-4.60463	Q9H098	1	-0.00184504	0.998618	0.998618	FAM107B	0.000600448
O75533	0.00123879	0.929116	0.00208412	0.998385	0.998385	-4.61395	O75533	1	0.00195582	0.998488	0.998618	SF3B1	0.000657163
P21333	0.00396084	-1.74837	0.00753797	0.99425	0.998385	-4.6065	P21333	1	0.00609179	0.99538	0.998618	FLNA	0.00201122
Q15545	0.00539961	1.39496	0.00874988	0.99322	0.998385	-4.61395	Q15545	1	0.00822543	0.993641	0.998618	TAF7	0.00277048
U3KPZ7	0.00837005	-0.288296	0.00964238	0.992716	0.998385	-4.60462	U3KPZ7	1	0.00776721	0.994184	0.998618	NA	0.00253335
Q9UHR5	0.00902989	3.02983	0.0195376	0.984861	0.998385	-4.61395	Q9UHR5	1	0.0180548	0.986043	0.998618	SAP30BP	0.00610423
P51610	0.00934232	1.95715	0.0240715	0.981348	0.998385	-4.61394	P51610	1	0.0218964	0.983074	0.998618	HCFC1	0.00741399
P05387	0.0102727	-0.439612	0.0280807	0.978327	0.998385	-4.61129	P05387	1	0.0244089	0.981217	0.998618	RPLP2	0.00823481
O94888	0.0107866	-1.12982	0.0129686	0.990107	0.998385	-4.6065	O94888	1	0.0114152	0.991342	0.998618	UBXN7	0.00377636
Q15366	0.0226724	1.18996	0.0633129	0.950974	0.998385	-4.61387	Q15366	1	0.0570693	0.955907	0.998618	PCBP2	0.0195844
Q8IYB3	0.0239258	1.25032	0.057605	0.955783	0.998385	-4.60926	Q8IYB3	1	0.0484622	0.962947	0.998618	SRRM1	0.0163978
Q96AE4-2	0.032276	-0.28839	0.0552243	0.958306	0.998385	-4.60459	Q96AE4-2	1	0.0390958	0.970733	0.998618	FUBP1	0.0129001
Q13263	0.0342588	3.38141	0.0535676	0.958512	0.998385	-4.6139	Q13263	1	0.0504343	0.961028	0.998618	TRIM28	0.0172639
Q13242	0.0375163	-2.2294	0.0707354	0.946091	0.998385	-4.60644	Q13242	1	0.0573032	0.956567	0.998618	SRSF9	0.0192847
O75683	0.0390416	0.043395	0.103364	0.920771	0.998385	-4.60914	O75683	1	0.0850643	0.935023	0.998618	SURF6	0.0291776
Q9BU76	0.0410149	-1.30564	0.0731995	0.943835	0.998385	-4.60923	Q9BU76	1	0.0648042	0.95047	0.998618	MMTAG2	0.0220617
Q13148	0.0420519	-1.62343	0.0541228	0.958082	0.998385	-4.61389	Q13148	1	0.051302	0.960358	0.998618	TARDBP	0.0175667
Q14207	0.0427948	-1.75853	0.0953324	0.926905	0.998385	-4.60917	Q14207	1	0.0814738	0.937759	0.998618	NPAT	0.0279089
Q8NEF9	0.045789	-1.04155	0.0894915	0.931369	0.998385	-4.60918	Q8NEF9	1	0.0782137	0.940243	0.998618	SRFBP1	0.0267599
Q9P013	0.0512071	1.60974	0.0418738	0.967562	0.998385	-4.61392	Q9P013	1	0.0400335	0.96906	0.998618	CWC15	0.0136495
Q9Y383	0.0516794	-0.670597	0.125825	0.903649	0.998385	-4.60906	Q9Y383	1	0.105598	0.9194	0.998618	LUC7L2	0.0364957
Q01780	0.0544359	-2.36998	0.0494926	0.962262	0.998385	-4.60647	Q01780	1	0.0447665	0.96606	0.998618	EXOSC10	0.0149957
Q6NZY4	0.0553204	0.503284	0.0445903	0.965459	0.998385	-4.61391	Q6NZY4	1	0.0426378	0.967048	0.998618	ZCCHC8	0.0145519
P49756	0.0699352	-0.215507	0.138295	0.894168	0.998385	-4.609	P49756	1	0.120648	0.907974	0.998618	RBM25	0.0419268
O00193	0.0748475	2.87992	0.119622	0.907548	0.998385	-4.61366	O00193	1	0.112521	0.913217	0.998618	SMAP	0.039426
Q9NR56	0.0757304	-0.185634	0.165208	0.873769	0.998385	-4.60887	Q9NR56	1	0.141745	0.891997	0.998618	MBNL1	0.0496365
P36873	0.0769789	-1.34516	0.139164	0.892965	0.998385	-4.61096	P36873	1	0.127368	0.902282	0.998618	PPP1CC	0.0446579
P05412	0.0802217	-0.153257	0.213374	0.83669	0.998385	-4.61049	P05412	1	0.186339	0.857539	0.998618	JUN	0.0667462
Q01105	0.0810256	0.901815	0.100944	0.921924	0.998385	-4.61374	Q01105	1	0.0957694	0.926088	0.998618	SET	0.0333475
Q6ZU65	0.0816606	-1.37293	0.171768	0.868812	0.998385	-4.60884	Q6ZU65	1	0.148335	0.887018	0.998618	UBN2	0.0520676
Q6I9Y2	0.0831282	-1.99486	0.169288	0.871578	0.998385	-4.60613	Q6I9Y2	1	0.134288	0.898516	0.998618	THOC7	0.0464744
O14641	0.0837075	-0.74801	0.174125	0.86635	0.998385	-4.61076	O14641	1	0.157229	0.879566	0.998618	DVL2	0.0557316
Q6PKG0	0.0838879	1.57645	0.256684	0.803498	0.998385	-4.6126	Q6PKG0	1	0.228602	0.824985	0.998618	LARP1	0.0835541
O95104	0.0868229	-1.71379	0.0717836	0.944919	0.998385	-4.60923	O95104	1	0.0670956	0.948721	0.998618	SCAF4	0.0228613
P24534	0.094616	-0.532556	0.15194	0.88575	0.998385	-4.60436	P24534	1	0.110336	0.917587	0.998618	EEF1B2	0.0373529
Q9Y5K6	0.0958778	1.36667	0.0870005	0.932676	0.998385	-4.6138	Q9Y5K6	1	0.0830645	0.935866	0.998618	CD2AP	0.0287862
Q8IVW6	0.0961834	-0.833865	0.141998	0.890374	0.998385	-4.61354	Q8IVW6	1	0.133995	0.896757	0.998618	ARID3B	0.0473251
Q5T481	0.0989987	-2.17869	0.108353	0.916218	0.998385	-4.61371	Q5T481	1	0.103114	0.920442	0.998618	RBM20	0.0360036
Q96RE7	0.103978	-1.92179	0.0964376	0.925686	0.998385	-4.61114	Q96RE7	1	0.0911441	0.929968	0.998618	NACC1	0.0315322
P12270	0.104105	3.92148	0.220936	0.830332	0.998385	-4.61295	P12270	1	0.204465	0.843159	0.998618	TPR	0.0740905
Q86Y37	0.104504	-1.96338	0.274025	0.792515	0.998385	-4.60811	Q86Y37	1	0.226049	0.82879	0.998618	CACUL1	0.0815555
Q5SSJ5	0.106571	-1.2837	0.2317	0.823851	0.998385	-4.60845	Q5SSJ5	1	0.198917	0.849005	0.998618	HP1BP3	0.0710897
O43768	0.106622	0.195918	0.265618	0.798708	0.998385	-4.60819	O43768	1	0.221781	0.831961	0.998618	ENSA	0.0798971
Q15417	0.113636	0.767291	0.179689	0.861587	0.998385	-4.61329	Q15417	1	0.169099	0.869968	0.998618	CNN3	0.0604966
Q9H0E3	0.114318	-1.01972	0.221372	0.831553	0.998385	-4.60853	Q9H0E3	1	0.193746	0.852873	0.998618	SAP130	0.0691158
O75376	0.116347	-0.877158	0.26231	0.80115	0.998385	-4.60821	O75376	1	0.223661	0.830564	0.998618	NCOR1	0.0806271
Q9NYZ3	0.116875	-0.321433	0.286512	0.782199	0.998385	-4.60984	Q9NYZ3	1	0.253405	0.80734	0.998618	GTSE1	0.0929437
Q7L014	0.120578	-0.402713	0.228762	0.825134	0.998385	-4.61037	Q7L014	1	0.208481	0.840874	0.998618	DDX46	0.0752693
Q13247	0.121542	0.310124	0.312927	0.764075	0.998385	-4.60776	Q13247	1	0.259286	0.804224	0.998618	SRSF6	0.0946229
Q96PU8	0.121991	-0.526562	0.3108	0.76562	0.998385	-4.60778	Q96PU8	1	0.258165	0.805048	0.998618	QKI	0.094178
P46937	0.123515	-0.881469	0.178928	0.864355	0.998385	-4.60608	P46937	1	0.15327	0.884297	0.998618	YAP1	0.0534021
Q96I24	0.126609	0.00692246	0.123465	0.904595	0.998385	-4.61364	Q96I24	1	0.117748	0.909206	0.998618	FUBP3	0.0413377
Q16629	0.127489	-1.99858	0.191281	0.856558	0.998385	-4.60421	Q16629	1	0.142441	0.893786	0.998618	SRSF7	0.0487664
Q8WW12	0.130355	2.90422	0.281971	0.784677	0.998385	-4.61233	Q8WW12	1	0.260576	0.801083	0.998618	PCNP	0.0963226
P62316	0.131218	0.107452	0.220299	0.832355	0.998385	-4.60853	P62316	1	0.196519	0.850798	0.998618	SNRPD2	0.0701736
Q96AE4	0.136408	2.42396	0.230318	0.823265	0.998385	-4.61287	Q96AE4	1	0.216102	0.834384	0.998618	FUBP1	0.0786343
O00299	0.140022	-0.77141	0.362062	0.72724	0.998385	-4.60898	O00299	1	0.317643	0.760152	0.998618	CLIC1	0.1191
Q8N954	0.140715	0.0666588	0.365617	0.726185	0.998385	-4.6072	Q8N954	1	0.302279	0.772811	0.998618	GPATCH11	0.111926
O95218	0.141812	0.220469	0.34382	0.741766	0.998385	-4.60744	O95218	1	0.288815	0.782601	0.998618	ZRANB2	0.106459
Q9NWB6	0.143849	-1.0768	0.289193	0.782944	0.998385	-4.60541	Q9NWB6	1	0.230249	0.827201	0.998618	ARGLU1	0.082389
P49750	0.150421	2.81931	0.15876	0.877548	0.998385	-4.61344	P49750	1	0.151194	0.883612	0.998618	YLPM1	0.0537383
Q9Y2K6	0.151274	0.0714712	0.241508	0.817847	0.998385	-4.60574	Q9Y2K6	1	0.2032	0.847147	0.998618	USP20	0.0720415
Q96C19	0.151861	-0.347478	0.353498	0.734831	0.998385	-4.60733	Q96C19	1	0.299504	0.774826	0.998618	EFHD2	0.110796
Q9BQ61	0.153268	2.19124	0.26171	0.799746	0.998385	-4.61255	Q9BQ61	1	0.245422	0.812385	0.998618	TRIR	0.0902383
P78332	0.161993	-1.15973	0.210366	0.839783	0.998385	-4.6086	P78332	1	0.192258	0.853986	0.998618	RBM6	0.068549
Q9BRD0	0.163496	-0.172879	0.409326	0.695368	0.998385	-4.60668	Q9BRD0	1	0.341387	0.744642	0.998618	BUD13	0.128053
Q9UGU0	0.169789	0.169474	0.426358	0.683523	0.998385	-4.60646	Q9UGU0	1	0.355347	0.734688	0.998618	TCF20	0.133897
Q8WXF1	0.172448	2.09681	0.286454	0.781356	0.998385	-4.61228	Q8WXF1	1	0.268981	0.794836	0.998618	PSPC1	0.0997227
O95926	0.178823	-2.5705	0.264448	0.800992	0.998385	-4.60559	O95926	1	0.225719	0.830532	0.998618	SYF2	0.0806438
Q9H0L4	0.181409	1.02146	0.511728	0.623483	0.998385	-4.60674	Q9H0L4	1	0.442322	0.671788	0.998618	CSTF2T	0.172768
Q7Z6K5	0.18216	-0.609369	0.422397	0.686269	0.998385	-4.60651	Q7Z6K5	1	0.35816	0.732689	0.998618	ARPIN	0.13508
P49585	0.182317	0.806261	0.232784	0.823043	0.998385	-4.60844	P49585	1	0.213009	0.838489	0.998618	PCYT1A	0.0765026
P49711	0.191345	-1.64983	0.406614	0.699525	0.998385	-4.60437	P49711	1	0.318492	0.763238	0.998618	CTCF	0.11734
Q13185	0.191437	0.634832	0.401436	0.700887	0.998385	-4.60677	Q13185	1	0.346856	0.740735	0.998618	CBX3	0.130337
P49454	0.1919	-2.73786	0.193543	0.852405	0.998385	-4.60871	P49454	1	0.179535	0.863524	0.998618	CENPF	0.0637255
P62304	0.194822	-0.0431506	0.34193	0.744994	0.998385	-4.60498	P62304	1	0.281893	0.789543	0.998618	SNRPE	0.102624
Q96EA4	0.196611	1.20789	0.198639	0.847192	0.998385	-4.61314	Q96EA4	1	0.189326	0.854611	0.998618	SPDL1	0.0682315
P78318	0.197679	-0.0514163	0.536054	0.609654	0.998385	-4.60487	P78318	1	0.438478	0.676639	0.998618	IGBP1	0.169643
Q9ULV3	0.202971	-2.6769	0.194557	0.851643	0.998385	-4.6087	Q9ULV3	1	0.180878	0.862516	0.998618	CIZ1	0.0642326
Q9ULR0-1	0.205154	-1.8823	0.534824	0.610457	0.998385	-4.60489	Q9ULR0-1	1	0.441816	0.674354	0.998618	ISY1
Q6P2C8	0.209894	-1.87787	0.243027	0.816727	0.998385	-4.60573	Q6P2C8	1	0.214884	0.838514	0.998618	MED27	0.0764899
Q13435	0.21047	3.6862	0.44998	0.663926	0.998385	-4.60987	Q13435	1	0.416205	0.688337	0.998618	SF3B2	0.162199
Q93045	0.21096	0.500577	0.391505	0.705011	0.998385	-4.61084	Q93045	1	0.365514	0.724321	0.998618	STMN2	0.140069
P61956	0.2131	1.11225	0.474165	0.647268	0.998385	-4.60943	P61956	1	0.437213	0.673662	0.998618	SUMO2	0.171558
Q8WYQ5	0.214807	-0.862618	0.476463	0.649245	0.998385	-4.60577	Q8WYQ5	1	0.407531	0.697992	0.998618	DGCR8	0.15615
Q15020	0.219349	-0.36067	0.249735	0.808694	0.998385	-4.61268	Q15020	1	0.237458	0.818344	0.998618	SART3	0.0870641
P51858	0.224031	0.121899	0.371141	0.722259	0.998385	-4.60714	P51858	1	0.331593	0.751658	0.998618	HDGF	0.12398
P06748	0.230225	4.49132	0.322613	0.754745	0.998385	-4.61183	P06748	1	0.304993	0.768252	0.998618	NPM1	0.114496
O43670	0.23045	-0.676285	0.405607	0.696294	0.998385	-4.6084	O43670	1	0.372046	0.721022	0.998618	ZNF207	0.142052
Q7L0X2	0.231179	2.31437	0.572198	0.581932	0.998385	-4.60744	Q7L0X2	1	0.522623	0.615572	0.998618	ERICH6	0.210721
O94992	0.238176	-0.514287	0.563631	0.589366	0.998385	-4.6058	O94992	1	0.500984	0.631966	0.998618	HEXIM1	0.199307
Q69YH5	0.238805	-1.91687	0.347163	0.739368	0.998385	-4.6074	Q69YH5	1	0.314352	0.764072	0.998618	CDCA2	0.116866
O14737	0.245455	0.378787	0.601762	0.564978	0.998385	-4.60507	O14737	1	0.532222	0.611272	0.998618	PDCD5	0.213765
Q8IY81	0.245608	-1.82481	0.354464	0.738848	0.998385	-4.60322	Q8IY81	1	0.267523	0.802616	0.998618	FTSJ3	0.0954923
O43399	0.248863	-1.25184	0.462834	0.661096	0.998385	-4.60376	O43399	1	0.376258	0.722465	0.998618	TPD52L2	0.141183
Q12888	0.252512	-0.453281	0.554172	0.597884	0.998385	-4.60458	Q12888	1	0.474942	0.651898	0.998618	TP53BP1	0.18582
Q8WWY3	0.254739	-0.718093	0.375846	0.72394	0.998385	-4.60305	Q8WWY3	1	0.28153	0.792608	0.998618	PRPF31	0.100942
Q6FI81	0.258042	0.103439	0.671694	0.524779	0.998385	-4.6025	Q6FI81	1	0.555086	0.599232	0.998618	CIAPIN1	0.222405
Q8TF01	0.258088	-0.307555	0.418455	0.689008	0.998385	-4.60656	Q8TF01	1	0.374775	0.720929	0.998618	PNISR	0.142107
O75663	0.259014	-0.915245	0.186767	0.856769	0.998385	-4.61068	O75663	1	0.177349	0.864328	0.998618	TIPRL	0.0633214
Q8IWC1	0.263357	-0.307107	0.55132	0.599728	0.998385	-4.60462	Q8IWC1	1	0.4765	0.650852	0.998618	MAP7D3	0.186518
Q9UNZ2	0.267417	-1.31424	0.574604	0.588104	0.998385	-4.60236	Q9UNZ2	1	0.448539	0.672902	0.998618	NSFL1C	0.172048
Q92945	0.269117	2.97429	0.49935	0.63014	0.998385	-4.60895	Q92945	1	0.466203	0.653655	0.998618	KHSRP	0.184652
Q9NSI2	0.271308	-1.94922	0.517066	0.625085	0.998385	-4.60311	Q9NSI2	1	0.41771	0.69383	0.998618	SLX9	0.158747
Q8N684	0.273822	-0.332835	0.351607	0.734753	0.998385	-4.60911	Q8N684	1	0.328755	0.752093	0.998618	CPSF7	0.123728
P57052	0.276108	-1.71564	0.310446	0.767563	0.998385	-4.60525	P57052	1	0.275407	0.794239	0.998618	RBM11	0.100049
Q8WVC0	0.27754	-0.7238	0.494795	0.636925	0.998385	-4.6055	Q8WVC0	1	0.438109	0.676892	0.998618	LEO1	0.169481
Q96AT1	0.278648	-0.569498	0.546419	0.602905	0.998385	-4.6047	Q96AT1	1	0.477314	0.650305	0.998618	KIAA1143	0.186883
Q9BTT0	0.279495	0.351183	0.663621	0.529615	0.998385	-4.60265	Q9BTT0	1	0.559953	0.596114	0.998618	ANP32E	0.224671
P08254	0.279876	0.427372	0.442037	0.675186	0.998385	-4.604	P08254	1	0.372714	0.724938	0.998618	MMP3	0.139699
Q5UIP0	0.282594	-0.544534	0.466775	0.655805	0.998385	-4.60591	Q5UIP0	1	0.417178	0.691301	0.998618	RIF1	0.160333
Q9ULW0	0.282948	1.51767	0.434048	0.67501	0.998385	-4.61015	Q9ULW0	1	0.408979	0.693418	0.998618	TPX2	0.159005
Q60FE5	0.295799	2.00774	0.520918	0.615656	0.998385	-4.60852	Q60FE5	1	0.487734	0.638985	0.998618	FLNA	0.19451
Q01658	0.29751	-1.37196	0.636487	0.549824	0.998385	-4.60149	Q01658	1	0.497516	0.640342	0.998618	DR1	0.193588
Q13596	0.300933	-2.37394	0.560029	0.597348	0.998385	-4.60256	Q13596	1	0.4552	0.668423	0.998618	SNX1	0.174948
Q9Y3B9	0.305164	-1.52118	0.678251	0.524903	0.998385	-4.60086	Q9Y3B9	1	0.523784	0.623245	0.998618	RRP15	0.205341
O00273	0.317456	-2.71793	0.483295	0.651275	0.998385	-4.60207	O00273	1	0.358024	0.738859	0.998618	DFFA	0.131438
Q9H307	0.319453	2.14473	0.490085	0.636414	0.998385	-4.60913	Q9H307	1	0.461777	0.656691	0.998618	PNN	0.182639
I3L2J0	0.321011	-0.405406	0.676423	0.52196	0.998385	-4.60241	I3L2J0	1	0.583964	0.580867	0.998618	CIC	0.235923
P38159	0.341059	1.33163	0.849038	0.42199	0.998385	-4.59942	P38159	1	0.749236	0.478474	0.998618	RBMX	0.320142
Q13151	0.341389	-0.12046	0.418801	0.685695	0.998385	-4.6104	Q13151	1	0.397493	0.701528	0.998618	HNRNPA0	0.153955
Q7L4I2	0.346283	0.154909	0.823978	0.438956	0.998385	-4.59938	Q7L4I2	1	0.694942	0.513514	0.998618	RSRC2	0.289447
P55036	0.348988	-1.74617	0.695515	0.514821	0.998385	-4.60059	P55036	1	0.555113	0.603202	0.998618	PSMD4	0.219537
Q14980-2	0.356538	-1.07333	0.424334	0.690663	0.998385	-4.60264	Q14980-2	1	0.339036	0.752048	0.998618	NUMA1	0.123754
O43823	0.362804	-1.51239	0.789623	0.462184	0.998385	-4.59905	O43823	1	0.613911	0.566651	0.998618	AKAP8	0.246684
O60828	0.366219	-0.336571	0.791888	0.456175	0.998385	-4.60007	O60828	1	0.68052	0.521969	0.998618	PQBP1	0.282355
Q6PII3	0.373073	-0.24449	0.819369	0.4414	0.998385	-4.59948	Q6PII3	1	0.702127	0.509336	0.998618	CCDC174	0.292995
Q8TA86	0.375247	-2.74368	0.710193	0.506352	0.998385	-4.60036	Q8TA86	1	0.57477	0.590826	0.998618	RP9	0.228541
Q4VC05	0.379678	-2.06305	0.574957	0.587881	0.998385	-4.60236	Q4VC05	1	0.488668	0.646159	0.998618	BCL7A	0.18966
P22061	0.379935	-1.40141	0.642689	0.551449	0.998385	-4.60027	P22061	1	0.457142	0.671871	0.998618	PCMT1	0.172714
Q96E09	0.380946	-0.98156	0.722173	0.499511	0.998385	-4.60017	Q96E09	1	0.584214	0.584935	0.998618	PABIR1	0.232892
Q8NEY8	0.382357	-0.830053	0.92022	0.39013	0.998385	-4.5972	Q8NEY8	1	0.774233	0.468672	0.998618	PPHLN1	0.329131
Q9H4I2	0.384515	0.269711	0.970883	0.366124	0.998385	-4.596	Q9H4I2	1	0.808154	0.450349	0.998618	ZHX3	0.346451
Q9H2Y7	0.390525	-0.57676	0.700534	0.511914	0.998385	-4.60051	Q9H2Y7	1	0.574574	0.590948	0.998618	ZNF106	0.228451
Q9H3P2	0.393196	0.0950897	0.45162	0.662791	0.998385	-4.60984	Q9H3P2	1	0.429331	0.679151	0.998618	NELFA	0.168034
O75940	0.396856	-0.35451	0.862677	0.418814	0.998385	-4.59852	O75940	1	0.740642	0.487327	0.998618	SMNDC1	0.312179
P18846	0.401785	-1.71233	0.735621	0.498159	0.998385	-4.59906	P18846	1	0.505733	0.640286	0.998618	ATF1	0.193626
Q15648	0.407252	-0.395885	0.852631	0.429167	0.998385	-4.59795	Q15648	1	0.670868	0.532621	0.998618	MED1	0.273582
Q9NVM6	0.409919	-1.64766	0.76756	0.474169	0.998385	-4.59942	Q9NVM6	1	0.622909	0.561184	0.998618	DNAJC17	0.250895
P53999	0.411316	0.698761	0.728052	0.488566	0.998385	-4.60236	P53999	1	0.667506	0.526136	0.998618	SUB1	0.278902
Q8N3X1	0.413431	-0.793889	0.67358	0.523654	0.998385	-4.60246	Q8N3X1	1	0.602943	0.568982	0.998618	FNBP4	0.244902
Q96ST2	0.421801	-2.03531	0.776433	0.469323	0.998385	-4.59927	Q96ST2	1	0.632827	0.555196	0.998618	IWS1	0.255553
Q14966	0.426295	-0.45789	0.438693	0.67177	0.998385	-4.61007	Q14966	1	0.417986	0.687087	0.998618	ZNF638	0.162988
O75554	0.426494	-0.182698	0.496543	0.633658	0.998385	-4.607	O75554	1	0.466118	0.655488	0.998618	WBP4	0.183435
P55327	0.426664	-1.29724	0.827244	0.43723	0.998385	-4.5993	P55327	1	0.723873	0.496829	0.998618	TPD52	0.303793
Q9Y3F4	0.432079	-1.2685	0.776228	0.461261	0.998385	-4.60123	Q9Y3F4	1	0.710806	0.500518	0.998618	STRAP	0.30058
Q8N5I9	0.435727	0.330937	0.899479	0.400295	0.998385	-4.59768	Q8N5I9	1	0.77926	0.465924	0.998618	NOPCHAP1	0.331685
P29590	0.441067	-1.29463	0.803034	0.450141	0.998385	-4.59983	P29590	1	0.709046	0.505334	0.998618	PML	0.296421
P41236	0.443376	-0.365361	1.19412	0.273927	0.998385	-4.59038	P41236	1	0.978478	0.366237	0.998618	PPP1R2	0.436237
Q9BVJ6	0.445117	-1.9637	0.631181	0.558308	0.998385	-4.60041	Q9BVJ6	1	0.47917	0.657444	0.998618	UTP14A	0.182141
P22234	0.451143	-2.27195	0.537276	0.616334	0.998385	-4.60151	P22234	1	0.429204	0.690419	0.998618	PAICS	0.160887
Q9UKJ3	0.45847	-1.23428	1.08631	0.315742	0.998385	-4.59315	Q9UKJ3	1	0.917011	0.395075	0.998618	GPATCH8	0.403321
Q9UKK9	0.459115	0.947245	1.10329	0.303857	0.998385	-4.59236	Q9UKK9	1	0.978579	0.360843	0.998618	NUDT5	0.442682
Q15398	0.460399	-1.17965	0.886783	0.406613	0.998385	-4.59797	Q15398	1	0.776742	0.467299	0.998618	DLGAP5	0.330405
P21127	0.464446	-1.01442	0.604101	0.566126	0.998385	-4.60373	P21127	1	0.552036	0.601191	0.998618	CDK11B	0.220987
P42167	0.480534	-0.257396	1.05134	0.330381	0.998385	-4.59403	P42167	1	0.901545	0.402599	0.998618	TMPO	0.395127
Q53EL6	0.481467	-0.458895	0.535727	0.607579	0.998385	-4.60632	Q53EL6	1	0.503705	0.630148	0.998618	PDCD4	0.200557
Q96L91	0.482503	-1.12186	0.722922	0.494754	0.998385	-4.6015	Q96L91	1	0.652755	0.5385	0.998618	EP400	0.268814
P09234	0.4826	0.130998	1.22738	0.256609	0.998385	-4.58859	P09234	1	1.0796	0.316607	0.998618	SNRPC	0.49948
Q5T3I0	0.487058	-0.0625136	1.04476	0.333195	0.998385	-4.59419	Q5T3I0	1	0.899127	0.403786	0.998618	GPATCH4	0.393849
Q99590	0.488885	-0.648704	1.20989	0.268221	0.998385	-4.58997	Q99590	1	1.01172	0.351348	0.998618	SCAF11	0.454262
Q14978	0.490104	-0.621957	1.12682	0.29945	0.998385	-4.59212	Q14978	1	0.957094	0.376076	0.998618	NOLC1	0.424724
Q96T23	0.491827	-0.509788	1.2256	0.262637	0.998385	-4.58955	Q96T23	1	1.02326	0.346295	0.998618	RSF1	0.460554
Q96PZ0	0.492906	-0.18531	1.0874	0.310385	0.998385	-4.59283	Q96PZ0	1	0.975291	0.36236	0.998618	PUS7	0.44086
P29083	0.501287	0.539035	1.18649	0.276724	0.998385	-4.59058	P29083	1	1.00181	0.355738	0.998618	GTF2E1	0.44887
O75391	0.501561	-0.716907	1.16676	0.284073	0.998385	-4.59109	O75391	1	0.988676	0.361617	0.998618	SPAG7	0.441751
O75937	0.503419	1.31726	1.33872	0.219609	0.998385	-4.5851	O75937	1	1.16914	0.281144	0.998618	DNAJC8	0.55107
Q99439	0.504673	-0.781072	0.900827	0.395535	0.998385	-4.59807	Q99439	1	0.825345	0.436777	0.998618	CNN2	0.35974
O95239	0.505154	-1.48036	0.442917	0.66883	0.998385	-4.60999	O95239	1	0.423081	0.683518	0.998618	KIF4A	0.16525
Q8N5P1	0.507354	-1.36643	0.809136	0.446862	0.998385	-4.5997	Q8N5P1	1	0.725979	0.495629	0.998618	ZC3H8	0.304843
Q9UKY7	0.515342	-1.1379	0.952767	0.380394	0.998385	-4.59612	Q9UKY7	1	0.775702	0.47368	0.998618	CDV3	0.324514
Q8WUQ7	0.526896	-1.80401	0.58643	0.577251	0.998385	-4.60404	Q8WUQ7	1	0.541287	0.608125	0.998618	CACTIN	0.216007
Q6IN85	0.529063	-1.1317	0.53967	0.603206	0.998385	-4.60814	Q6IN85	1	0.51428	0.62113	0.998618	PPP4R3A	0.206818
Q00341	0.529126	-2.61563	0.569537	0.591308	0.998385	-4.60243	Q00341	1	0.507591	0.633753	0.998618	HDLBP	0.19808
Q13111	0.530637	-0.604039	0.819459	0.441352	0.998385	-4.59947	Q13111	1	0.737717	0.488976	0.998618	CHAF1A	0.310712
P25685	0.537528	-0.477497	0.555401	0.59709	0.998385	-4.60456	P25685	1	0.514619	0.625521	0.998618	DNAJB1	0.203758
Q14247	0.540268	-0.615134	1.05281	0.329752	0.998385	-4.59399	Q14247	1	0.920551	0.393367	0.998618	CTTN	0.405202
Q9GZU8	0.54127	0.054217	1.25985	0.24531	0.998385	-4.58759	Q9GZU8	1	1.12231	0.29926	0.998618	PSME3IP1	0.523952
P61758	0.542396	-1.42845	0.923471	0.402164	0.998385	-4.59636	P61758	1	0.655108	0.549023	0.998618	VBP1	0.26041
O60563	0.548041	0.0773434	0.85227	0.417319	0.998385	-4.60011	O60563	1	0.8026	0.445678	0.998618	CCNT1	0.350979
Q92733	0.548347	1.20588	0.523043	0.614239	0.998385	-4.60848	Q92733	1	0.499003	0.631374	0.998618	PRCC	0.199713
Q8N9T8	0.549787	-0.629329	0.987212	0.36466	0.998385	-4.59547	Q8N9T8	1	0.809511	0.455716	0.998618	KRI1	0.341306
A0A8I5KXR3	0.550452	-0.842822	0.873421	0.418667	0.998385	-4.59758	A0A8I5KXR3	1	0.735775	0.495555	0.998618	KMT2A	0.304908
Q9H501	0.567624	0.0325248	1.38794	0.210585	0.998385	-4.58523	Q9H501	1	1.16373	0.289428	0.998618	ESF1	0.53846
Q6UX04	0.580129	-0.727066	1.05241	0.329923	0.998385	-4.594	Q6UX04	1	0.929693	0.388985	0.998618	CWC27	0.410067
Q9Y2W2	0.584119	0.410757	1.21649	0.260497	0.998385	-4.58893	Q9Y2W2	1	1.09831	0.308911	0.998618	WBP11	0.510167
Q9NWH9	0.591633	-0.70852	0.968575	0.362787	0.998385	-4.59623	Q9NWH9	1	0.893287	0.401784	0.998618	SLTM	0.396008
Q53GG5-2	0.592172	-2.04044	0.478187	0.648081	0.998385	-4.60575	Q53GG5-2	1	0.447281	0.670624	0.998618	PDLIM3
Q9UHB6	0.59347	-2.69429	0.537996	0.611483	0.998385	-4.60285	Q9UHB6	1	0.486728	0.647439	0.998618	LIMA1	0.188801
P20810	0.599551	-1.18213	1.01204	0.34748	0.998385	-4.595	P20810	1	0.902217	0.40227	0.998618	CAST	0.395482
Q15287	0.609083	0.259325	1.46404	0.183581	0.998385	-4.58109	Q15287	1	1.2985	0.235825	0.998618	RNPS1	0.627411
P27816	0.609981	-1.0029	1.07056	0.328761	0.998385	-4.59386	P27816	1	0.882593	0.418643	0.998618	MAP4	0.378156
P23193	0.611203	-1.82696	0.844219	0.433471	0.998385	-4.5981	P23193	1	0.728816	0.49944	0.998618	TCEA1	0.301517
Q14157	0.615692	-0.694583	1.14007	0.294271	0.998385	-4.59178	Q14157	1	1.0043	0.354629	0.998618	UBAP2L	0.450226
Q96CP2	0.617789	-0.434906	1.43319	0.197816	0.998385	-4.58401	Q96CP2	1	1.21512	0.270698	0.998618	FLYWCH2	0.567515
Q7Z417	0.642608	-0.137197	1.36486	0.21162	0.998385	-4.58427	Q7Z417	1	1.22958	0.259126	0.998618	NUFIP2	0.586489
Q14241	0.647098	-0.271623	1.08338	0.312058	0.998385	-4.59295	Q14241	1	0.997559	0.352182	0.998618	ELOA	0.453232
P98175-3	0.647739	-0.680561	1.06929	0.322801	0.998385	-4.59358	P98175-3	1	0.955733	0.37671	0.998618	RBM10
Q92576	0.649493	-0.336945	1.44507	0.188674	0.998385	-4.5817	Q92576	1	1.29474	0.237048	0.998618	PHF3	0.625164
P49321-4	0.653222	-0.329975	1.02316	0.357605	0.998385	-4.59483	P49321-4	1	0.750071	0.495923	0.998618	NASP	0.304586
P48382	0.654951	-1.83489	0.819409	0.453387	0.998385	-4.5979	P48382	1	0.646046	0.554295	0.998618	RFX5	0.256259
Q8IWI9	0.66509	-2.02421	0.852362	0.436641	0.998385	-4.59742	Q8IWI9	1	0.667499	0.541871	0.998618	MGA	0.266104
Q6ZUT1	0.671773	-1.65702	0.982104	0.375427	0.998385	-4.59547	Q6ZUT1	1	0.737979	0.502464	0.998618	NKAPD1	0.298895
Q04637	0.683654	-0.0711585	0.980295	0.357336	0.998385	-4.5959	Q04637	1	0.911589	0.392718	0.998618	EIF4G1	0.405919
P61244	0.690161	-1.92421	0.787277	0.463448	0.998385	-4.59909	P61244	1	0.697297	0.517305	0.998618	MAX	0.286253
O75475	0.692745	-1.32788	1.67955	0.139935	0.998385	-4.57738	O75475	1	1.41085	0.208778	0.998618	PSIP1	0.680316
Q15652	0.705919	0.101518	1.29307	0.234188	0.998385	-4.58655	Q15652	1	1.18213	0.276285	0.998618	JMJD1C	0.558643
P29084	0.70784	0.141188	1.36132	0.212686	0.998385	-4.58439	P29084	1	1.23906	0.25581	0.998618	GTF2E2	0.592083
Q96T58	0.708523	-0.322979	1.23169	0.255086	0.998385	-4.58846	Q96T58	1	1.13089	0.295873	0.998618	SPEN	0.528895
P23588	0.715149	0.0565383	1.78642	0.120171	0.998385	-4.57455	P23588	1	1.49068	0.187457	0.998618	EIF4B	0.727099
Q96RL1	0.738437	-2.25975	0.989672	0.363557	0.998385	-4.59543	Q96RL1	1	0.85834	0.430679	0.998618	UIMC1	0.365846
Q53F19	0.738911	-0.796549	1.37848	0.207559	0.998385	-4.58384	Q53F19	1	1.25819	0.249224	0.998618	NCBP3	0.603409
P35269	0.741983	-0.705611	0.700769	0.504489	0.998385	-4.60298	P35269	1	0.662014	0.529444	0.998618	GTF2F1	0.27618
Q15056	0.745015	-0.836165	1.46961	0.188053	0.998385	-4.58303	Q15056	1	1.28257	0.247723	0.998618	EIF4H	0.606034
Q9UK76	0.746148	1.3253	1.98967	0.0839913	0.998385	-4.56422	Q9UK76	1	1.73684	0.126608	0.998618	JPT1	0.89754
P35658	0.780532	-1.42737	1.2867	0.241855	0.998385	-4.58794	P35658	1	1.15024	0.29452	0.998618	NUP214	0.530885
Q5JSZ5	0.785502	-0.374711	1.54334	0.169625	0.998385	-4.58104	Q5JSZ5	1	1.34775	0.227183	0.998618	PRRC2B	0.643624
P55010	0.788803	0.0953166	0.983621	0.3558	0.998385	-4.59581	P55010	1	0.920857	0.388186	0.998618	EIF5	0.41096
Q96GX5	0.794676	-1.05842	1.13816	0.289915	0.998385	-4.59132	Q96GX5	1	1.05846	0.325487	0.998618	MASTL	0.487466
Q9NYV4	0.796065	-0.125532	1.1556	0.28314	0.998385	-4.59079	Q9NYV4	1	1.07387	0.318992	0.998618	CDK12	0.49622
Q5T200	0.797363	-2.61283	1.23577	0.259075	0.998385	-4.58929	Q5T200	1	1.11209	0.309348	0.998618	ZC3H13	0.509553
P42285	0.804106	-2.43005	0.515675	0.630183	0.998385	-4.60174	P42285	1	0.455576	0.672903	0.998618	MTREX	0.172048
Q13123	0.809579	0.72861	1.30313	0.230904	0.998385	-4.58623	Q13123	1	1.20325	0.268534	0.998618	IK	0.571
Q14320	0.816804	0.413551	1.37877	0.207475	0.998385	-4.58383	Q14320	1	1.26878	0.245643	0.998618	FAM50A	0.609696
Q8WXI9	0.826071	-0.875257	1.67068	0.135624	0.998385	-4.5744	Q8WXI9	1	1.51308	0.174635	0.998618	GATAD2B	0.757868
Q9Y2X9	0.844473	-0.601244	1.63159	0.143703	0.998385	-4.57566	Q9Y2X9	1	1.4844	0.181886	0.998618	ZNF281	0.740202
Q06546	0.853579	-0.4728	1.74356	0.121681	0.998385	-4.57204	Q06546	1	1.57745	0.159317	0.998618	GABPA	0.797739
Q6UVJ0	0.863094	-0.65096	1.46843	0.188361	0.998385	-4.58306	Q6UVJ0	1	1.30785	0.239567	0.998618	SASS6	0.620573
Q9UQ80	0.866808	-1.67953	1.24198	0.256921	0.998385	-4.58912	Q9UQ80	1	1.12606	0.303848	0.998618	PA2G4	0.517343
Q01844	0.874246	0.452075	1.03706	0.331813	0.998385	-4.59429	Q01844	1	0.97283	0.363498	0.998618	EWSR1	0.439497
Q13442	0.875653	0.237139	1.59771	0.151063	0.998385	-4.57676	Q13442	1	1.46113	0.187971	0.998618	PDAP1	0.72591
Q9UEE9	0.876896	0.223956	1.60307	0.149875	0.998385	-4.57659	Q9UEE9	1	1.46579	0.186737	0.998618	CFDP1	0.72877
Q92597	0.899018	-0.590307	1.89955	0.102203	0.998385	-4.57161	Q92597	1	1.63913	0.153136	0.998618	NDRG1	0.814922
Q14493	0.900011	-2.03856	2.01801	0.0862217	0.998385	-4.5686	Q14493	1	1.72251	0.136592	0.998618	SLBP	0.864573
Q9NZ63	0.92475	0.504217	1.44808	0.187857	0.998385	-4.58161	Q9NZ63	1	1.33953	0.222834	0.998618	C9orf78	0.652019
Q8N7H5	0.930568	-1.69045	0.814952	0.440073	0.998385	-4.60028	Q8N7H5	1	0.771211	0.466166	0.998618	PAF1	0.33146
O43719	0.938838	-2.5426	0.662	0.527676	0.998385	-4.60383	O43719	1	0.628815	0.549711	0.998618	HTATSF1	0.259865
O14979-3	0.939226	-0.198715	1.11381	0.299597	0.998385	-4.59205	O14979-3	1	1.04484	0.331315	0.998618	HNRNPDL
E7ERS3	0.946729	0.197751	0.895589	0.398155	0.998385	-4.59821	E7ERS3	1	0.846026	0.425902	0.998618	ZC3H18	0.370691
Q12872	0.97199	-0.613174	1.01359	0.342187	0.998385	-4.59496	Q12872	1	0.95497	0.371843	0.998618	SFSWAP	0.42964
P37840	1.00046	-0.0558948	1.83746	0.111711	0.998385	-4.57322	P37840	1	1.62047	0.157094	0.998618	SNCA	0.803839
A0A8I5KT99	1.00172	-1.87614	0.876186	0.411944	0.998385	-4.59821	A0A8I5KT99	1	0.817438	0.445425	0.998618	EIF4G3	0.351226
Q9HBM6	1.00635	-0.999103	1.52853	0.173187	0.998385	-4.58144	Q9HBM6	1	1.37834	0.218083	0.998618	TAF9B	0.661378
O60664	1.01014	-0.0233409	1.29997	0.231933	0.998385	-4.58633	O60664	1	1.21536	0.264173	0.998618	PLIN3	0.578111
O00151	1.03226	0.38855	1.57645	0.155856	0.998385	-4.57745	O00151	1	1.46059	0.188113	0.998618	PDLIM1	0.725581
Q8N0X7	1.05165	-1.84672	1.12398	0.30734	0.998385	-4.59281	Q8N0X7	1	1.00244	0.363031	0.998618	SPART	0.440056
Q1ED39	1.05881	-1.86265	1.58224	0.160593	0.998385	-4.57999	Q1ED39	1	1.42902	0.203735	0.998618	KNOP1	0.690935
Q12948	1.0649	-1.84365	1.38918	0.204416	0.998385	-4.5835	Q12948	1	1.29797	0.235999	0.998618	FOXC1	0.62709
P06454	1.07379	0.024663	1.0013	0.34772	0.998385	-4.59531	P06454	1	0.946218	0.375986	0.998618	PTMA	0.424829
Q9BRR8	1.1003	0.328606	1.22693	0.25677	0.998385	-4.58861	Q9BRR8	1	1.15351	0.287089	0.998618	GPATCH1	0.541984
Q96NB3	1.11925	-0.341429	1.73745	0.122797	0.998385	-4.57224	Q96NB3	1	1.60811	0.152466	0.998618	ZNF830	0.816828
Q9C0J8	1.15049	0.479585	1.28243	0.237703	0.998385	-4.58688	Q9C0J8	1	1.2057	0.267646	0.998618	WDR33	0.572439
Q9BZZ5-2	1.18155	-0.691189	0.785486	0.456134	0.998385	-4.60101	Q9BZZ5-2	1	0.746685	0.479917	0.998618	API5
Q96I25	1.1866	0.845254	1.08134	0.312907	0.998385	-4.59301	Q96I25	1	1.0224	0.341092	0.998618	RBM17	0.467129
Q6IQ49	1.2224	-1.89119	2.29961	0.0575813	0.998385	-4.56184	Q6IQ49	1	2.02121	0.0905525	0.998618	SDE2	1.0431
P49792	1.23488	-2.42014	0.706368	0.501194	0.998385	-4.60286	P49792	1	0.672552	0.523109	0.998618	RANBP2	0.281408
Q9Y520	1.2519	-1.5139	2.05851	0.0813498	0.998385	-4.5676	Q9Y520	1	1.84073	0.116093	0.998618	PRRC2C	0.935195
Q9Y6Q9	1.25486	-2.16331	1.73322	0.129648	0.998385	-4.57596	Q9Y6Q9	1	1.5764	0.166837	0.998618	NCOA3	0.777706
Q96NC0	1.25776	-2.03306	1.61055	0.148232	0.998385	-4.57635	Q96NC0	1	1.50606	0.176385	0.998618	ZMAT2	0.753539
Q9NS73	1.25967	-0.381152	1.54231	0.163845	0.998385	-4.57856	Q9NS73	1	1.44499	0.192298	0.998618	MBIP	0.716026
Q7Z4V5	1.27084	1.08822	1.48889	0.177094	0.998385	-4.58029	Q7Z4V5	1	1.39734	0.205601	0.998618	HDGFL2	0.686975
Q8IXQ4	1.28675	-1.47248	2.02165	0.0857725	0.998385	-4.56851	Q8IXQ4	1	1.81676	0.119988	0.998618	GPALPP1	0.920863
Q8NFC6	1.36029	0.00944898	1.27973	0.238599	0.998385	-4.58696	Q8NFC6	1	1.20908	0.266428	0.998618	BOD1L1	0.574421
A0A2R8Y852	1.44615	-0.955051	1.10364	0.303716	0.998385	-4.59235	A0A2R8Y852	1	1.04707	0.330353	0.998618	CUX1	0.481022
Q9UKX7	1.45111	0.796231	1.22217	0.258462	0.998385	-4.58876	Q9UKX7	1	1.15749	0.285564	0.998618	NUP50	0.544297
Q9H444	1.50174	0.214399	2.01013	0.0814258	0.998385	-4.56358	Q9H444	1	1.87587	0.103397	0.998618	CHMP4B	0.985493
Q92585	1.53913	-2.07044	2.78576	0.0290147	0.998385	-4.55161	Q92585	1	2.46167	0.0496871	0.998618	MAML1	1.30376
Q8NG31	1.61374	-2.22485	1.03433	0.333005	0.998385	-4.59437	Q8NG31	1	0.983664	0.358507	0.998618	KNL1	0.445503
O00512	1.65997	-2.07867	2.93809	0.0235245	0.998385	-4.5488	O00512	1	2.60392	0.0410797	0.998618	BCL9	1.38637
Q96DF8	1.87531	-0.22091	1.37762	0.207813	0.998385	-4.58387	Q96DF8	1	1.30779	0.232827	0.998618	ESS2	0.632966
Q8WWM7	1.99806	-0.747632	1.34001	0.21921	0.998385	-4.58506	Q8WWM7	1	1.27368	0.244002	0.998618	ATXN2L	0.612607
Q6Y7W6	2.01833	-1.37829	1.63774	0.142403	0.998385	-4.57546	Q6Y7W6	1	1.55217	0.16518	0.998618	GIGYF2	0.782043
