# Supplementary material for: Antagonistic roles by the conserved nuclear poly(A)-binding proteins PABPN1 and ZC3H14 in nuclear RNA surveillance
Source: Nucleic Acids Res. 2025 Feb 3;53(3):gkaf060. doi: 10.1093/nar/gkaf060 (PMC11788927; doi:10.1093/nar/gkaf060)
Supplement: gkaf060_Supplemental_Files [file gkaf060_supplemental_files.zip › Supplementary Table 9.xlsx]

## Sheet: filter cpm >=0.5
Supplementary Table 9. Expression values based on RNA-seq data for all genes with >= 0.5 counts per million (cpm) in HeLa cells previously treated with the indicated siRNAs .
ENSEMBL	siControl	siPABPN1	siZC3H14	siPABPN1+siZC3H14	GENE SYMBOL	GENENAME	ENTREZID
ENSG00000244490	1.48481	0.832383	1.31328	0.505064
ENSG00000232653	1.07844	0.698608	1.12567	0.505064	GOLGA8N	golgin A8 family member N	643699
ENSG00000275325	1.03156	0.758064	1.10861	0.505064	PDCD6IPP1	PDCD6IP pseudogene 1	100861430
ENSG00000201785	0.875259	0.624288	0.596945	0.505064	SNORD117	small nucleolar RNA, C/D box 117	692233
ENSG00000207751	0.875259	0.609424	0.511667	0.505064
ENSG00000279168	0.82837	0.549968	0.614	0.505064
ENSG00000050438	0.81274	0.52024	0.716334	0.505064	SLC4A8	solute carrier family 4 member 8	9498
ENSG00000280339	0.734592	0.579696	1.19389	0.505064
ENSG00000235795	0.687703	0.535104	0.665167	0.505064
ENSG00000266648	0.656444	0.564832	0.682223	0.505064
ENSG00000140009	0.640814	0.817519	0.665167	0.505064	ESR2	estrogen receptor 2	2100
ENSG00000180138	0.609555	0.787792	0.511667	0.505064	CSNK1A1L	casein kinase 1 alpha 1 like	122011
ENSG00000242689	0.578296	0.847247	0.631056	0.505064	CNTF	ciliary neurotrophic factor	1270
ENSG00000251455	0.578296	0.624288	0.511667	0.505064
ENSG00000281091	0.578296	0.654016	0.750445	0.505064
ENSG00000233229	0.531407	0.52024	0.801611	0.505064
ENSG00000237505	1.34415	0.713472	0.801611	0.52377	PKN2-AS1	PKN2 antisense RNA 1	101927891
ENSG00000214575	1.32852	1.07021	1.41561	0.52377	CPEB1	cytoplasmic polyadenylation element binding protein 1	64506
ENSG00000242616	1.0003	0.787792	0.886889	0.52377	GNG10	G protein subunit gamma 10	2790
ENSG00000224280	0.969037	0.66888	1.12567	0.52377	LOC317727	ataxin 2 like pseudogene	317727
ENSG00000273369	0.969037	0.579696	0.733389	0.52377
ENSG00000223973	0.922148	0.906703	0.989223	0.52377
ENSG00000286129	0.922148	0.535104	0.921	0.52377
ENSG00000141294	0.750222	0.698608	0.921	0.52377	LRRC46	leucine rich repeat containing 46	90506
ENSG00000232004	0.718963	0.66888	0.716334	0.52377	CAP1P2	CAP1 pseudogene 2	399748
ENSG00000230658	0.703333	0.802655	0.835723	0.52377
ENSG00000187024	0.656444	0.609424	0.511667	0.52377	PTRH1	peptidyl-tRNA hydrolase 1 homolog	138428
ENSG00000228143	0.640814	0.787792	0.665167	0.52377
ENSG00000160229	0.609555	1.2783	0.614	0.52377	ZNF66	zinc finger protein 66	7617
ENSG00000227040	0.609555	0.579696	0.665167	0.52377	LOC285453	TXNDC9 pseudogene	285453
ENSG00000230555	0.609555	0.981023	0.716334	0.52377
ENSG00000236360	0.609555	0.609424	0.682223	0.52377
ENSG00000288473	0.578296	0.505376	0.528722	0.52377
ENSG00000251235	0.562666	1.20398	0.562834	0.52377
ENSG00000175868	0.547037	0.951295	0.784556	0.52377	CALCB	calcitonin related polypeptide beta	797
ENSG00000105146	0.531407	0.52024	0.733389	0.52377	AURKC	aurora kinase C	6795
ENSG00000081985	1.81304	0.66888	0.955112	0.542476	IL12RB2	interleukin 12 receptor subunit beta 2	3595
ENSG00000258012	1.56296	0.728336	0.716334	0.542476
ENSG00000279443	1.39104	0.654016	1.43267	0.542476
ENSG00000215097	1.35978	1.23371	1.31328	0.542476
ENSG00000205959	1.23474	0.7432	0.528722	0.542476
ENSG00000224888	1.18785	0.817519	0.596945	0.542476
ENSG00000169662	1.04718	0.59456	0.818667	0.542476
ENSG00000142513	0.890888	0.549968	0.716334	0.542476	ACP4	acid phosphatase 4	93650
ENSG00000273007	0.82837	0.59456	1.05744	0.542476
ENSG00000287672	0.797111	0.505376	0.869834	0.542476	LOC112267986	uncharacterized LOC112267986	112267986
ENSG00000256061	0.765851	0.624288	0.921	0.542476	DNAAF4	dynein axonemal assembly factor 4	161582
ENSG00000265490	0.734592	0.564832	0.596945	0.542476
ENSG00000204219	0.703333	0.52024	0.596945	0.542476	TCEA3	transcription elongation factor A3	6920
ENSG00000254973	0.625185	0.758064	0.528722	0.542476
ENSG00000241932	0.609555	0.66888	0.750445	0.542476
ENSG00000256282	0.609555	0.728336	0.579889	0.542476
ENSG00000125971	0.547037	0.713472	0.528722	0.542476	DYNLRB1	dynein light chain roadblock-type 1	83658
ENSG00000171126	0.531407	0.535104	0.989223	0.542476	KCNG3	potassium voltage-gated channel modifier subfamily G member 3	170850
ENSG00000242992	0.531407	0.505376	0.596945	0.542476
ENSG00000244485	0.500148	0.549968	0.784556	0.542476	RPL18P13	ribosomal protein L18 pseudogene 13	441775
ENSG00000289554	1.4223	0.787792	1.19389	0.561182
ENSG00000272305	1.25037	0.564832	0.903945	0.561182
ENSG00000204175	1.18785	0.59456	1.17683	0.561182	GPRIN2	G protein regulated inducer of neurite outgrowth 2	9721
ENSG00000286223	1.14096	0.981023	0.801611	0.561182
ENSG00000111644	1.1097	0.564832	1.33033	0.561182	ACRBP	acrosin binding protein	84519
ENSG00000198868	1.09407	0.876975	0.631056	0.561182
ENSG00000205323	1.06281	0.817519	0.545778	0.561182	SARNP	SAP domain containing ribonucleoprotein	84324
ENSG00000244256	1.04718	1.04048	0.682223	0.561182	RN7SL130P	RNA, 7SL, cytoplasmic 130, pseudogene	106479269
ENSG00000235408	1.0003	0.921567	0.835723	0.561182
ENSG00000232202	0.984666	0.966159	1.05744	0.561182
ENSG00000169314	0.937777	0.713472	0.886889	0.561182	C22orf15	chromosome 22 open reading frame 15	150248
ENSG00000074276	0.890888	0.579696	0.699278	0.561182	CDHR2	cadherin related family member 2	54825
ENSG00000245293	0.875259	1.09994	0.579889	0.561182	CYP2U1-AS1	CYP2U1 and SGMS2 antisense RNA 1	101929595
ENSG00000225712	0.859629	0.609424	1.21094	0.561182
ENSG00000114757	0.844	0.66888	0.784556	0.561182	PEX5L	peroxisomal biogenesis factor 5 like	51555
ENSG00000259659	0.82837	0.891839	0.955112	0.561182
ENSG00000240540	0.81274	0.535104	0.835723	0.561182	RPL3P9	ribosomal protein L3 pseudogene 9	100128963
ENSG00000258515	0.81274	0.728336	0.716334	0.561182
ENSG00000272572	0.797111	0.654016	0.596945	0.561182
ENSG00000259397	0.750222	0.7432	0.682223	0.561182
ENSG00000234106	0.703333	0.66888	0.784556	0.561182	SRP14P2	signal recognition particle 14 pseudogene 2	111644132
ENSG00000251583	0.703333	1.09994	0.579889	0.561182
ENSG00000286408	0.703333	0.52024	0.528722	0.561182
ENSG00000165046	0.578296	1.44181	0.562834	0.561182	LETM2	leucine zipper and EF-hand containing transmembrane protein 2	137994
ENSG00000227207	0.531407	0.639152	0.648111	0.561182	RPL31P12	ribosomal protein L31 pseudogene 12	100270887
ENSG00000230358	0.515778	0.549968	0.648111	0.561182	SPDYE21	speedy/RINGO cell cycle regulator family member E21	442572
ENSG00000197180	1.70363	1.60531	1.33033	0.579888	ATP6AP1-DT	ATP6AP1 divergent transcript	158960
ENSG00000253598	1.48481	1.14453	1.14272	0.579888	SLC10A5	solute carrier family 10 member 5	347051
ENSG00000179761	1.34415	0.639152	0.921	0.579888	PIPOX	pipecolic acid and sarcosine oxidase	51268
ENSG00000144061	1.25037	0.505376	0.750445	0.579888	NPHP1	nephrocystin 1	4867
ENSG00000287200	1.23474	0.52024	1.79083	0.579888
ENSG00000265590	1.04718	1.17426	0.631056	0.579888	CFAP298-TCP10L	CFAP298-TCP10L readthrough	110091775
ENSG00000277232	1.01593	1.23371	0.869834	0.579888	GTSE1-DT	GTSE1 divergent transcript	150384
ENSG00000253492	0.937777	0.995887	0.562834	0.579888	CDH12P3	cadherin 12 pseudogene 3	100093624
ENSG00000229334	0.906518	0.891839	1.02333	0.579888
ENSG00000271670	0.797111	0.772928	0.852778	0.579888
ENSG00000119703	0.781481	0.758064	0.631056	0.579888	ZC2HC1C	zinc finger C2HC-type containing 1C	79696
ENSG00000176732	0.781481	0.951295	0.972167	0.579888	PFN4	profilin family member 4	375189
ENSG00000258769	0.781481	0.654016	0.801611	0.579888
ENSG00000266947	0.765851	1.29317	0.665167	0.579888
ENSG00000172987	0.734592	0.758064	0.596945	0.579888	HPSE2	heparanase 2 (inactive)	60495
ENSG00000265545	0.734592	0.683744	0.750445	0.579888
ENSG00000197822	0.703333	0.772928	0.921	0.579888	OCLN	occludin	100506658
ENSG00000206561	0.672074	0.549968	0.716334	0.579888	COLQ	collagen like tail subunit of asymmetric acetylcholinesterase	8292
ENSG00000112137	0.640814	0.787792	0.579889	0.579888	PHACTR1	phosphatase and actin regulator 1	221692
ENSG00000211445	0.593926	0.564832	0.699278	0.579888	GPX3	glutathione peroxidase 3	2878
ENSG00000229785	0.578296	0.639152	0.869834	0.579888
ENSG00000276317	0.562666	0.564832	0.648111	0.579888
ENSG00000265474	0.515778	0.728336	0.648111	0.579888
ENSG00000278948	2.03185	0.787792	1.3815	0.598594
ENSG00000183196	1.70363	1.45667	0.818667	0.598594	CHST6	carbohydrate sulfotransferase 6	4166
ENSG00000263004	1.60985	0.624288	1.04039	0.598594
ENSG00000258811	1.15659	0.891839	0.648111	0.598594
ENSG00000228606	1.09407	0.847247	1.04039	0.598594	DCAF8-DT	DCAF8 divergent transcript	100287049
ENSG00000015520	1.0003	0.847247	0.665167	0.598594	NPC1L1	NPC1 like intracellular cholesterol transporter 1	29881
ENSG00000272599	0.953407	0.713472	0.784556	0.598594
ENSG00000181101	0.937777	0.772928	1.14272	0.598594
ENSG00000228451	0.937777	1.12966	1.10861	0.598594	SDAD1P1	SDA1 domain containing 1 pseudogene 1	157489
ENSG00000258712	0.922148	0.66888	0.750445	0.598594
ENSG00000152926	0.906518	1.30803	0.665167	0.598594	ZNF117	zinc finger protein 117	51351
ENSG00000159712	0.906518	0.847247	0.886889	0.598594
ENSG00000230750	0.890888	1.21885	0.733389	0.598594
ENSG00000243749	0.875259	0.802655	1.10861	0.598594	TMEM35B	transmembrane protein 35B	100506144
ENSG00000122733	0.859629	0.59456	1.05744	0.598594	PHF24	PHD finger protein 24	23349
ENSG00000224635	0.859629	1.01075	0.955112	0.598594
ENSG00000286964	0.859629	0.847247	0.989223	0.598594
ENSG00000264311	0.844	0.698608	0.989223	0.598594
ENSG00000129535	0.82837	0.59456	0.545778	0.598594	NRL	neural retina leucine zipper	4901
ENSG00000226081	0.781481	0.59456	0.869834	0.598594
ENSG00000245105	0.781481	0.654016	0.835723	0.598594	A2M-AS1	A2M antisense RNA 1	144571
ENSG00000282977	0.765851	0.549968	1.02333	0.598594	PCBP2-OT1	PCBP2 overlapping transcript 1	102157401
ENSG00000181322	0.750222	0.698608	0.648111	0.598594	NME9	NME/NM23 family member 9	347736
ENSG00000235724	0.734592	1.07021	0.596945	0.598594
ENSG00000272902	0.734592	0.728336	0.648111	0.598594	TBC1D8-AS1	TBC1D8 antisense RNA 1	100506286
ENSG00000252874	0.718963	0.59456	0.955112	0.598594
ENSG00000157423	0.703333	0.817519	0.614	0.598594	HYDIN	HYDIN axonemal central pair apparatus protein	54768
ENSG00000250853	0.640814	0.7432	0.716334	0.598594
ENSG00000262227	0.640814	0.59456	0.921	0.598594
ENSG00000258469	0.609555	0.787792	0.784556	0.598594
ENSG00000287260	0.609555	0.876975	0.511667	0.598594	LOC101928868	uncharacterized LOC101928868	101928868
ENSG00000285480	0.593926	0.535104	0.784556	0.598594	H2BK1	H2B.K variant histone 1	114483833
ENSG00000276148	0.578296	0.579696	0.818667	0.598594
ENSG00000219410	0.562666	1.05534	0.579889	0.598594
ENSG00000225405	0.547037	0.549968	0.631056	0.598594	RPS15AP17	ribosomal protein S15a pseudogene 17	391656
ENSG00000286489	0.547037	0.52024	0.665167	0.598594
ENSG00000144792	0.531407	0.52024	0.528722	0.598594	ZNF660	zinc finger protein 660	285349
ENSG00000228084	0.531407	1.01075	0.545778	0.598594
ENSG00000258017	0.515778	1.26344	0.682223	0.598594	LOC105369760	uncharacterized LOC105369760	105369760
ENSG00000244560	1.39104	0.906703	1.67145	0.6173	LOC155060	AI894139 pseudogene	155060
ENSG00000244578	1.34415	1.04048	0.938056	0.6173	LINC01391	long intergenic non-protein coding RNA 1391	103344930
ENSG00000213018	1.31289	1.01075	0.955112	0.6173
ENSG00000231458	1.20348	0.891839	1.14272	0.6173	RNASEH1P2	ribonuclease H1 pseudogene 2	390766
ENSG00000273674	1.15659	0.847247	0.699278	0.6173
ENSG00000281731	1.04718	0.876975	0.784556	0.6173	METTL14-DT	METTL14 divergent transcript	101929741
ENSG00000105792	1.01593	0.906703	0.852778	0.6173	CFAP69	cilia and flagella associated protein 69	79846
ENSG00000224152	1.01593	0.609424	0.750445	0.6173	BAZ2B-AS1	BAZ2B antisense RNA 1	643072
ENSG00000254428	0.984666	0.713472	0.733389	0.6173
ENSG00000218305	0.969037	1.05534	0.818667	0.6173	CDC14C	cell division cycle 14C	168448
ENSG00000280067	0.906518	0.609424	1.24506	0.6173
ENSG00000278573	0.875259	0.862111	0.528722	0.6173
ENSG00000235768	0.844	0.758064	0.596945	0.6173	BRD7P5	bromodomain containing 7 pseudogene 5	100129259
ENSG00000264215	0.81274	0.654016	1.04039	0.6173
ENSG00000285596	0.81274	0.683744	0.682223	0.6173
ENSG00000214584	0.797111	0.549968	0.784556	0.6173
ENSG00000267741	0.781481	0.802655	1.02333	0.6173
ENSG00000224462	0.765851	0.639152	0.801611	0.6173	C4BPAP1	C4BPA pseudogene 1	727859
ENSG00000235449	0.765851	0.609424	0.903945	0.6173
ENSG00000228065	0.750222	0.52024	0.886889	0.6173
ENSG00000271182	0.750222	0.728336	0.733389	0.6173
ENSG00000291177	0.750222	0.862111	0.648111	0.6173
ENSG00000204099	0.734592	0.713472	0.528722	0.6173	NEU4	neuraminidase 4	129807
ENSG00000215065	0.703333	0.7432	0.682223	0.6173
ENSG00000261777	0.703333	0.654016	0.596945	0.6173	DDX19A-DT	DDX19A divergent transcript	100506083
ENSG00000070388	0.687703	1.17426	0.528722	0.6173	FGF22	fibroblast growth factor 22	27006
ENSG00000277681	0.687703	0.713472	0.648111	0.6173	MIR6739	microRNA 6739	102466724
ENSG00000289494	0.687703	0.66888	0.562834	0.6173
ENSG00000260174	0.672074	0.847247	0.921	0.6173
ENSG00000268945	0.672074	0.66888	0.511667	0.6173
ENSG00000261187	0.625185	0.876975	0.716334	0.6173
ENSG00000280828	0.625185	0.817519	0.921	0.6173
ENSG00000080644	0.593926	0.535104	0.801611	0.6173	CHRNA3	cholinergic receptor nicotinic alpha 3 subunit	1136
ENSG00000236813	0.593926	0.758064	0.7675	0.6173
ENSG00000250731	0.593926	0.713472	0.699278	0.6173
ENSG00000286584	0.578296	0.52024	0.562834	0.6173
ENSG00000247774	0.562666	0.698608	0.562834	0.6173	PCED1B-AS1	PCED1B antisense RNA 1	100233209
ENSG00000165555	0.547037	0.59456	0.682223	0.6173	NOXRED1	NADP dependent oxidoreductase domain containing 1	122945
ENSG00000157992	0.531407	0.624288	0.562834	0.6173	KRTCAP3	keratinocyte associated protein 3	200634
ENSG00000267218	0.531407	0.66888	0.562834	0.6173	LOC100421620	RNA polymerase mitochondrial pseudogene	100421620
ENSG00000108924	1.5317	1.2783	1.31328	0.636007	HLF	HLF transcription factor, PAR bZIP family member	3131
ENSG00000267156	1.43793	0.817519	1.33033	0.636007
ENSG00000050344	1.266	0.624288	1.31328	0.636007	NFE2L3	NFE2 like bZIP transcription factor 3	9603
ENSG00000121053	1.17222	0.966159	1.14272	0.636007	EPX	eosinophil peroxidase	8288
ENSG00000224321	1.03156	1.14453	1.10861	0.636007
ENSG00000207523	1.0003	0.906703	0.801611	0.636007	SNORA66	small nucleolar RNA, H/ACA box 66	26782
ENSG00000287766	0.922148	0.549968	0.750445	0.636007
ENSG00000256299	0.906518	0.758064	0.903945	0.636007
ENSG00000282556	0.890888	0.52024	0.614	0.636007	LOC101927825	uncharacterized LOC101927825	101927825
ENSG00000150773	0.844	0.876975	0.665167	0.636007	PIH1D2	PIH1 domain containing 2	120379
ENSG00000289288	0.82837	0.802655	0.886889	0.636007
ENSG00000188672	0.81274	0.683744	0.545778	0.636007	RHCE	Rh blood group CcEe antigens	6006
ENSG00000235681	0.81274	0.564832	1.04039	0.636007
ENSG00000266918	0.750222	0.713472	0.801611	0.636007
ENSG00000232300	0.734592	0.59456	0.7675	0.636007
ENSG00000261207	0.703333	0.639152	0.648111	0.636007
ENSG00000180767	0.687703	0.906703	0.835723	0.636007	CHST13	carbohydrate sulfotransferase 13	166012
ENSG00000042062	0.672074	0.936431	0.511667	0.636007	RIPOR3	RIPOR family member 3	140876
ENSG00000250950	0.672074	0.59456	0.869834	0.636007
ENSG00000167895	0.640814	0.609424	0.562834	0.636007	TMC8	transmembrane channel like 8	147138
ENSG00000178896	0.578296	0.847247	0.699278	0.636007	EXOSC4	exosome component 4	54512
ENSG00000243775	0.578296	0.683744	0.528722	0.636007	OSTCP1	oligosaccharyltransferase complex subunit pseudogene 1	202459
ENSG00000258279	0.562666	0.728336	0.631056	0.636007	LINC00592	long intergenic non-protein coding RNA 592	283404
ENSG00000225057	0.531407	0.624288	0.562834	0.636007
ENSG00000179938	0.500148	0.698608	0.716334	0.636007	GOLGA8J	golgin A8 family member J	653073
ENSG00000114656	1.39104	0.862111	0.818667	0.654713	CFAP92	cilia and flagella associated protein 92 (putative)	57501
ENSG00000271816	1.39104	1.2783	1.17683	0.654713	BMS1P4	BMS1 pseudogene 4	729096
ENSG00000215199	1.34415	1.29317	1.228	0.654713
ENSG00000143257	1.06281	0.787792	0.562834	0.654713	NR1I3	nuclear receptor subfamily 1 group I member 3	9970
ENSG00000226008	1.04718	0.639152	1.31328	0.654713
ENSG00000266602	1.03156	0.951295	1.17683	0.654713
ENSG00000286757	1.01593	0.698608	1.26211	0.654713
ENSG00000170236	0.984666	0.758064	0.733389	0.654713	USP50	ubiquitin specific peptidase 50	373509
ENSG00000183444	0.969037	0.981023	1.24506	0.654713	OR7E38P	olfactory receptor family 7 subfamily E member 38 pseudogene	389537
ENSG00000253846	0.969037	2.06609	1.17683	0.654713	PCDHGA10	protocadherin gamma subfamily A, 10	56106
ENSG00000196208	0.937777	1.05534	0.921	0.654713	GREB1	growth regulating estrogen receptor binding 1	9687
ENSG00000255139	0.890888	0.639152	0.886889	0.654713
ENSG00000229848	0.875259	0.772928	0.852778	0.654713
ENSG00000249216	0.781481	0.966159	1.02333	0.654713
ENSG00000088543	0.750222	0.7432	0.665167	0.654713	C3orf18	chromosome 3 open reading frame 18	51161
ENSG00000276404	0.750222	0.758064	0.818667	0.654713	MIR6835	microRNA 6835	102465502
ENSG00000178201	0.734592	1.05534	0.869834	0.654713	VN1R1	vomeronasal 1 receptor 1	57191
ENSG00000117281	0.703333	1.17426	0.648111	0.654713	CD160	CD160 molecule	11126
ENSG00000248866	0.703333	1.17426	0.750445	0.654713	USP46-DT	USP46 divergent transcript	643783
ENSG00000230565	0.687703	0.787792	0.801611	0.654713	ZNF32-AS2	ZNF32 antisense RNA 2	414208
ENSG00000267571	0.672074	1.21885	0.903945	0.654713
ENSG00000210174	0.656444	0.549968	0.972167	0.654713
ENSG00000233786	0.625185	0.921567	0.835723	0.654713
ENSG00000279713	0.625185	0.817519	0.784556	0.654713
ENSG00000214954	0.609555	0.549968	0.869834	0.654713	LRRC69	leucine rich repeat containing 69	100130742
ENSG00000240776	0.609555	0.52024	0.528722	0.654713	RPS10P4	ribosomal protein S10 pseudogene 4	728791
ENSG00000280198	0.593926	0.654016	0.511667	0.654713
ENSG00000162399	0.562666	0.966159	0.631056	0.654713	BSND	barttin CLCNK type accessory subunit beta	7809
ENSG00000278009	0.562666	0.52024	0.614	0.654713
ENSG00000284862	0.562666	0.817519	1.15978	0.654713	CCDC39	coiled-coil domain containing 39	339829
ENSG00000162460	0.547037	0.654016	0.921	0.654713	TMEM82	transmembrane protein 82	388595
ENSG00000204620	0.515778	0.624288	0.7675	0.654713
ENSG00000282386	0.515778	0.624288	0.596945	0.654713
ENSG00000291051	1.688	0.535104	1.33033	0.673419
ENSG00000239440	1.45355	1.02562	1.55206	0.673419	LINC02008	long intergenic non-protein coding RNA 2008	105377180
ENSG00000241612	1.32852	1.07021	1.39856	0.673419	RPL21P46	ribosomal protein L21 pseudogene 46	645174
ENSG00000227268	1.0003	0.936431	0.665167	0.673419	KLLN	killin, p53 regulated DNA replication inhibitor	100144748
ENSG00000228212	1.0003	0.7432	0.784556	0.673419	OFD1P17	OFD1 pseudogene 17	23738
ENSG00000230149	0.984666	0.713472	1.3815	0.673419
ENSG00000244703	0.969037	0.966159	1.21094	0.673419	CD46P1	CD46 molecule pseudogene 1	4182
ENSG00000250569	0.937777	0.891839	0.852778	0.673419	NTAN1P2	N-terminal asparagine amidase pseudogene 2	100420307
ENSG00000163734	0.859629	1.3229	0.750445	0.673419	CXCL3	C-X-C motif chemokine ligand 3	2921
ENSG00000289222	0.781481	0.7432	0.648111	0.673419
ENSG00000166323	0.765851	0.549968	1.24506	0.673419	C11orf65	chromosome 11 open reading frame 65	160140
ENSG00000263968	0.734592	0.921567	0.596945	0.673419	RN7SL381P	RNA, 7SL, cytoplasmic 381, pseudogene	106479362
ENSG00000279495	0.718963	0.549968	0.562834	0.673419
ENSG00000274933	0.703333	0.847247	0.716334	0.673419	TBC1D3I	TBC1 domain family member 3I	102724862
ENSG00000278112	0.672074	0.758064	0.818667	0.673419
ENSG00000254433	0.640814	0.535104	0.818667	0.673419
ENSG00000256591	0.609555	0.7432	0.699278	0.673419
ENSG00000257135	0.593926	0.564832	0.562834	0.673419
ENSG00000237666	0.562666	0.847247	0.596945	0.673419
ENSG00000130711	0.547037	0.609424	0.562834	0.673419	PRDM12	PR/SET domain 12	59335
ENSG00000215284	0.531407	0.876975	0.648111	0.673419
ENSG00000253213	0.531407	0.891839	0.631056	0.673419
ENSG00000254990	0.515778	0.772928	0.784556	0.673419
ENSG00000111863	0.500148	0.654016	0.665167	0.673419	ADTRP	androgen dependent TFPI regulating protein	84830
ENSG00000223875	1.64111	0.758064	1.04039	0.692125
ENSG00000185442	1.62548	0.787792	1.26211	0.692125	FAM174B	family with sequence similarity 174 member B	400451
ENSG00000230896	1.59422	0.847247	1.67145	0.692125
ENSG00000248671	1.54733	1.2783	0.972167	0.692125	ALG1L9P	ALG1 like 9, pseudogene	285407
ENSG00000240038	1.51607	1.15939	0.818667	0.692125	AMY2B	amylase alpha 2B	280
ENSG00000274104	1.34415	1.41208	0.852778	0.692125
ENSG00000149054	1.09407	1.08507	1.44972	0.692125	ZNF215	zinc finger protein 215	7762
ENSG00000177640	1.09407	0.891839	1.00628	0.692125	CASC2	cancer susceptibility 2	255082
ENSG00000239763	1.03156	0.787792	0.938056	0.692125
ENSG00000197238	1.0003	0.772928	0.733389	0.692125	H4C11	H4 clustered histone 11	8363
ENSG00000287642	0.984666	1.18912	0.784556	0.692125	LOC729870	uncharacterized LOC729870	729870
ENSG00000119725	0.953407	1.14453	0.886889	0.692125	ZNF410	zinc finger protein 410	57862
ENSG00000205236	0.953407	0.609424	1.41561	0.692125
ENSG00000212125	0.906518	0.995887	0.699278	0.692125	TAS2R15P	taste 2 receptor member 15 pseudogene	266657
ENSG00000131378	0.875259	0.52024	0.7675	0.692125	RFTN1	raftlin, lipid raft linker 1	23180
ENSG00000259216	0.844	0.683744	0.921	0.692125	LOC645405	oxidation resistance 1 pseudogene	645405
ENSG00000214018	0.82837	0.564832	1.0745	0.692125
ENSG00000280136	0.797111	1.02562	1.05744	0.692125	LOC101929823	uncharacterized LOC101929823	101929823
ENSG00000242159	0.781481	1.02562	1.15978	0.692125	ABCF2P1	ATP binding cassette subfamily F member 2 pseudogene 1	344653
ENSG00000141028	0.765851	0.936431	0.886889	0.692125
ENSG00000196218	0.734592	0.936431	1.00628	0.692125	RYR1	ryanodine receptor 1	6261
ENSG00000231993	0.734592	0.66888	0.903945	0.692125
ENSG00000238222	0.734592	0.802655	0.852778	0.692125
ENSG00000213005	0.718963	0.66888	1.09156	0.692125	PTTG3P	pituitary tumor-transforming 3, pseudogene	26255
ENSG00000271828	0.703333	0.579696	0.784556	0.692125
ENSG00000267691	0.687703	0.683744	0.955112	0.692125
ENSG00000253606	0.672074	0.862111	0.716334	0.692125
ENSG00000271851	0.672074	1.01075	0.886889	0.692125
ENSG00000007237	0.656444	0.59456	0.699278	0.692125	GAS7	growth arrest specific 7	8522
ENSG00000198157	0.625185	0.505376	0.614	0.692125	HMGN5	high mobility group nucleosome binding domain 5	79366
ENSG00000226519	0.625185	1.17426	0.852778	0.692125
ENSG00000008517	0.609555	0.564832	0.511667	0.692125	IL32	interleukin 32	9235
ENSG00000136327	0.593926	0.7432	0.562834	0.692125	NKX2-8	NK2 homeobox 8	26257
ENSG00000231313	0.562666	0.921567	0.528722	0.692125
ENSG00000269904	0.562666	0.802655	0.614	0.692125	MAP2K4P1	mitogen-activated protein kinase kinase 4 pseudogene 1	139201
ENSG00000214425	0.547037	0.66888	0.631056	0.692125
ENSG00000226332	0.547037	1.20398	0.511667	0.692125
ENSG00000257913	0.547037	0.817519	0.596945	0.692125	DDN-AS1	DDN and PRKAG1 antisense RNA 1	105369758
ENSG00000268902	0.547037	0.847247	0.614	0.692125	CSAG2	CSAG family member 2	102723547
ENSG00000237938	0.531407	0.505376	0.699278	0.692125
ENSG00000237595	0.515778	0.624288	0.545778	0.692125	LINC01275	long intergenic non-protein coding RNA 1275	101927512
ENSG00000279330	0.500148	1.07021	0.562834	0.692125
ENSG00000115828	1.89118	0.876975	1.12567	0.710831	QPCT	glutaminyl-peptide cyclotransferase	25797
ENSG00000289504	1.85992	0.966159	1.24506	0.710831
ENSG00000230424	1.39104	0.847247	0.562834	0.710831	EMC1-AS1	EMC1 antisense RNA 1	101927895
ENSG00000228775	1.29726	0.787792	0.955112	0.710831	WEE2-AS1	WEE2 antisense RNA 1	285962
ENSG00000270084	1.266	0.639152	0.869834	0.710831
ENSG00000230849	1.23474	0.624288	1.228	0.710831
ENSG00000258038	1.21911	0.772928	1.12567	0.710831
ENSG00000175536	1.09407	1.23371	0.699278	0.710831	LIPT2	lipoyl(octanoyl) transferase 2	387787
ENSG00000223861	0.984666	0.713472	1.15978	0.710831	RPS10P6	ribosomal protein S10 pseudogene 6	729374
ENSG00000267342	0.984666	0.951295	0.784556	0.710831
ENSG00000288996	0.953407	0.817519	0.545778	0.710831
ENSG00000289410	0.937777	1.02562	0.682223	0.710831
ENSG00000223704	0.906518	0.609424	0.562834	0.710831
ENSG00000275880	0.906518	0.698608	0.852778	0.710831
ENSG00000291027	0.906518	0.772928	0.972167	0.710831
ENSG00000242562	0.875259	0.862111	0.835723	0.710831	DCAF13P1	DDB1 and CUL4 associated factor 13 pseudogene 1	100129009
ENSG00000256625	0.859629	0.995887	0.733389	0.710831
ENSG00000252498	0.750222	0.966159	0.818667	0.710831	RNU6-1016P	RNA, U6 small nuclear 1016, pseudogene	106480630
ENSG00000290591	0.750222	0.876975	0.852778	0.710831
ENSG00000285928	0.718963	0.683744	0.562834	0.710831
ENSG00000108786	0.703333	1.15939	0.631056	0.710831	HSD17B1	hydroxysteroid 17-beta dehydrogenase 1	3292
ENSG00000214812	0.703333	1.04048	0.7675	0.710831
ENSG00000215548	0.703333	0.549968	0.716334	0.710831
ENSG00000228966	0.703333	0.639152	0.596945	0.710831
ENSG00000166359	0.687703	0.876975	0.7675	0.710831	WDR88	WD repeat domain 88	126248
ENSG00000240463	0.672074	0.549968	0.682223	0.710831
ENSG00000205622	0.656444	0.802655	0.631056	0.710831
ENSG00000185958	0.625185	0.535104	0.596945	0.710831	FAM186A	family with sequence similarity 186 member A	121006
ENSG00000230359	0.593926	0.609424	0.528722	0.710831	TPI1P2	triosephosphate isomerase 1 pseudogene 2	286016
ENSG00000231434	0.593926	0.921567	0.596945	0.710831
ENSG00000286379	0.593926	0.579696	0.648111	0.710831
ENSG00000170681	0.562666	0.59456	0.903945	0.710831	CAVIN4	caveolae associated protein 4	347273
ENSG00000204710	0.562666	0.683744	0.801611	0.710831	SPDYC	speedy/RINGO cell cycle regulator family member C	387778
ENSG00000218265	0.547037	0.698608	0.631056	0.710831	RPS4XP7	ribosomal protein S4X pseudogene 7	442162
ENSG00000254812	0.531407	0.787792	0.631056	0.710831
ENSG00000197361	0.515778	0.549968	0.579889	0.710831	FBXL22	F-box and leucine rich repeat protein 22	283807
ENSG00000272468	1.59422	0.891839	1.12567	0.729537
ENSG00000288538	1.51607	0.802655	1.87611	0.729537
ENSG00000216901	1.50044	0.921567	1.36445	0.729537	ZNF603P	zinc finger protein 603, pseudogene	493821
ENSG00000233974	1.48481	0.891839	0.596945	0.729537
ENSG00000100253	1.43793	1.01075	0.852778	0.729537	MIOX	myo-inositol oxygenase	55586
ENSG00000070190	1.40667	1.01075	1.26211	0.729537	DAPP1	dual adaptor of phosphotyrosine and 3-phosphoinositides 1	27071
ENSG00000273226	1.37541	0.624288	1.10861	0.729537
ENSG00000108950	1.21911	0.7432	0.818667	0.729537	FAM20A	FAM20A golgi associated secretory pathway pseudokinase	54757
ENSG00000279500	1.21911	0.787792	1.48383	0.729537
ENSG00000230303	1.14096	0.639152	1.05744	0.729537	LOC102724057	uncharacterized LOC102724057	102724057
ENSG00000254502	1.04718	0.862111	0.921	0.729537
ENSG00000255893	1.0003	0.7432	0.801611	0.729537
ENSG00000277459	1.0003	0.995887	0.886889	0.729537
ENSG00000250273	0.922148	1.08507	0.852778	0.729537	PSMC1P5	proteasome 26S subunit, ATPase 1 pseudogene 5	106480732
ENSG00000290082	0.859629	0.66888	0.955112	0.729537
ENSG00000258805	0.844	0.713472	0.989223	0.729537
ENSG00000139187	0.82837	1.1148	1.15978	0.729537	KLRG1	killer cell lectin like receptor G1	10219
ENSG00000163126	0.81274	1.1148	1.12567	0.729537	ANKRD23	ankyrin repeat domain 23	200539
ENSG00000279656	0.81274	0.936431	0.716334	0.729537
ENSG00000277196	0.797111	0.505376	1.10861	0.729537	LOC102724788	proline dehydrogenase 1, mitochondrial	102724788
ENSG00000279541	0.781481	0.609424	0.733389	0.729537
ENSG00000233467	0.765851	0.906703	0.955112	0.729537
ENSG00000137501	0.734592	0.936431	0.682223	0.729537	SYTL2	synaptotagmin like 2	54843
ENSG00000135253	0.718963	1.47154	0.801611	0.729537	KCP	kielin cysteine rich BMP regulator	375616
ENSG00000176927	0.718963	0.698608	0.989223	0.729537	EFCAB5	EF-hand calcium binding domain 5	374786
ENSG00000225693	0.672074	0.549968	0.545778	0.729537
ENSG00000272717	0.625185	0.728336	0.733389	0.729537
ENSG00000207757	0.609555	0.564832	0.528722	0.729537	MIR93	microRNA 93	407050
ENSG00000226167	0.609555	1.05534	0.665167	0.729537	AP4B1-AS1	AP4B1 antisense RNA 1	100287722
ENSG00000187699	0.578296	0.579696	0.699278	0.729537	C2orf88	chromosome 2 open reading frame 88	84281
ENSG00000261386	0.578296	1.14453	0.596945	0.729537
ENSG00000283317	0.578296	0.624288	0.545778	0.729537
ENSG00000100206	1.67237	1.12966	1.75672	0.748243	DMC1	DNA meiotic recombinase 1	11144
ENSG00000235774	1.51607	0.66888	1.36445	0.748243
ENSG00000260884	1.39104	0.787792	1.39856	0.748243
ENSG00000261098	1.39104	1.24858	1.00628	0.748243
ENSG00000226124	1.37541	0.639152	1.05744	0.748243	FTCDNL1	formiminotransferase cyclodeaminase N-terminal like	348751
ENSG00000271361	1.29726	1.2783	1.34739	0.748243
ENSG00000234329	1.25037	0.535104	0.614	0.748243	RPL7AP16	ribosomal protein L7a pseudogene 16	100270896
ENSG00000278931	1.21911	1.41208	1.09156	0.748243
ENSG00000278943	1.18785	0.579696	1.12567	0.748243
ENSG00000288568	1.15659	0.862111	1.0745	0.748243	ZCCHC14-DT	ZCCHC14 divergent transcript	101928737
ENSG00000215268	1.12533	1.05534	0.989223	0.748243
ENSG00000260456	1.12533	0.698608	0.818667	0.748243	C16orf95	chromosome 16 open reading frame 95	100506581
ENSG00000228060	1.1097	0.876975	1.19389	0.748243
ENSG00000274964	1.1097	1.1148	0.886889	0.748243
ENSG00000259212	1.07844	1.56072	1.02333	0.748243
ENSG00000290904	1.07844	0.995887	0.818667	0.748243
ENSG00000243056	1.04718	0.817519	0.903945	0.748243	EIF4EBP3	eukaryotic translation initiation factor 4E binding protein 3	8637
ENSG00000165949	1.0003	0.847247	0.682223	0.748243	IFI27	interferon alpha inducible protein 27	3429
ENSG00000182327	0.984666	1.20398	1.228	0.748243	GLTPD2	glycolipid transfer protein domain containing 2	388323
ENSG00000243708	0.969037	0.728336	0.750445	0.748243	PLA2G4B	phospholipase A2 group IVB	100137049
ENSG00000250995	0.953407	0.698608	1.04039	0.748243
ENSG00000247934	0.906518	1.36749	1.10861	0.748243
ENSG00000270926	0.890888	0.817519	0.665167	0.748243
ENSG00000220884	0.859629	0.847247	0.869834	0.748243
ENSG00000273271	0.859629	0.579696	0.545778	0.748243
ENSG00000215325	0.844	0.787792	0.835723	0.748243	ASS1P10	argininosuccinate synthetase 1 pseudogene 10	455
ENSG00000272702	0.844	0.876975	0.682223	0.748243
ENSG00000231784	0.82837	0.654016	0.579889	0.748243	DBIL5P	diazepam binding inhibitor-like 5, pseudogene	100131454
ENSG00000213999	0.797111	0.906703	0.972167	0.748243	BORCS8-MEF2B	BORCS8-MEF2B readthrough	4207
ENSG00000261616	0.781481	0.59456	0.733389	0.748243
ENSG00000188886	0.765851	0.847247	1.00628	0.748243	ASTL	astacin like metalloendopeptidase	431705
ENSG00000228477	0.765851	0.609424	0.955112	0.748243
ENSG00000276840	0.765851	0.728336	0.7675	0.748243
ENSG00000231587	0.672074	0.505376	0.562834	0.748243	SNORD62B	small nucleolar RNA, C/D box 62B	692093
ENSG00000249328	0.672074	0.981023	0.562834	0.748243	LOC101927040	uncharacterized LOC101927040	101927040
ENSG00000273306	0.656444	0.832383	0.614	0.748243
ENSG00000282798	0.656444	0.535104	0.665167	0.748243
ENSG00000060303	0.625185	0.7432	0.579889	0.748243	RPS17P5	ribosomal protein S17 pseudogene 5	442216
ENSG00000236165	0.625185	0.609424	0.886889	0.748243
ENSG00000269313	0.625185	1.01075	0.545778	0.748243	MAGIX	MAGI family member, X-linked	79917
ENSG00000266373	0.578296	0.609424	0.614	0.748243
ENSG00000167971	0.562666	0.891839	0.648111	0.748243	CASKIN1	CASK interacting protein 1	57524
ENSG00000231887	0.547037	0.698608	0.648111	0.748243	PRH1	proline rich protein HaeIII subfamily 1	5554
ENSG00000289987	0.547037	0.59456	0.7675	0.748243
ENSG00000289689	0.531407	0.758064	1.04039	0.748243
ENSG00000289839	3.73548	2.21473	1.97845	0.766949
ENSG00000260361	2.40696	0.981023	2.35367	0.766949
ENSG00000214940	1.75052	1.2783	1.80789	0.766949	NPIPA8	nuclear pore complex interacting protein family member A8	101059953
ENSG00000264176	1.32852	1.45667	1.26211	0.766949
ENSG00000273748	1.31289	0.787792	0.869834	0.766949
ENSG00000279265	1.01593	0.7432	0.835723	0.766949
ENSG00000281706	1.0003	0.758064	0.869834	0.766949	LINC01012	long intergenic non-protein coding RNA 1012	100507173
ENSG00000269680	0.937777	0.683744	0.682223	0.766949
ENSG00000235290	0.922148	0.624288	1.34739	0.766949
ENSG00000187186	0.906518	1.12966	0.716334	0.766949	LOC730098	uncharacterized LOC730098	730098
ENSG00000222018	0.875259	1.12966	1.09156	0.766949	C21orf140	chromosome 21 open reading frame 140	101928147
ENSG00000289428	0.81274	0.59456	0.733389	0.766949
ENSG00000270714	0.781481	1.02562	0.733389	0.766949
ENSG00000188388	0.734592	0.535104	0.750445	0.766949	GOLGA6L3	golgin A6 family like 3	100133220
ENSG00000254398	0.734592	1.07021	0.801611	0.766949	LOC100419574	HECT and RLD domain containing E3 ubiquitin protein ligase 2 pseudogene	100419574
ENSG00000214533	0.656444	0.624288	1.10861	0.766949
ENSG00000197415	0.625185	1.04048	0.938056	0.766949	VEPH1	ventricular zone expressed PH domain containing 1	79674
ENSG00000282057	0.609555	0.847247	1.09156	0.766949
ENSG00000138606	0.578296	0.52024	0.699278	0.766949	SHF	Src homology 2 domain containing F	90525
ENSG00000161180	0.500148	0.564832	1.10861	0.766949	CCDC116	coiled-coil domain containing 116	164592
ENSG00000231609	0.500148	0.624288	0.614	0.766949	EHBP1-AS1	EHBP1 antisense RNA 1	100132215
ENSG00000260618	0.500148	0.891839	0.579889	0.766949
ENSG00000236810	2.86022	0.817519	1.94433	0.785655	ELOA-AS1	ELOA antisense RNA 1	100506963
ENSG00000246985	1.96933	1.01075	1.70556	0.785655	SOCS2-AS1	SOCS2 antisense RNA 1	144481
ENSG00000258738	1.79741	0.654016	1.55206	0.785655	BAZ1A-AS1	BAZ1A antisense RNA 1	112268124
ENSG00000183153	1.43793	0.981023	1.15978	0.785655	GJD3	gap junction protein delta 3	125111
ENSG00000204261	1.40667	1.41208	0.835723	0.785655	PSMB8-AS1	PSMB8 antisense RNA 1 (head to head)	100507463
ENSG00000237977	1.34415	0.981023	1.55206	0.785655
ENSG00000270558	1.266	0.787792	0.869834	0.785655
ENSG00000286681	1.14096	0.891839	1.02333	0.785655
ENSG00000279722	1.1097	0.59456	1.10861	0.785655
ENSG00000015285	1.07844	1.54586	0.596945	0.785655	WAS	WASP actin nucleation promoting factor	7454
ENSG00000267040	1.06281	0.579696	0.921	0.785655	ATP8B1-AS1	ATP8B1 antisense RNA 1	100505549
ENSG00000243224	1.04718	1.08507	0.886889	0.785655	TWF2-DT	TWF2 divergent transcript	101929054
ENSG00000188242	1.03156	0.698608	0.545778	0.785655	PP7080	uncharacterized LOC25845	25845
ENSG00000261220	1.01593	1.56072	0.955112	0.785655
ENSG00000273382	1.0003	1.21885	0.835723	0.785655
ENSG00000282995	0.953407	0.832383	1.02333	0.785655
ENSG00000261744	0.922148	1.08507	0.665167	0.785655	ZFPM1-AS1	ZFPM1 antisense RNA 1	100128882
ENSG00000140876	0.906518	0.564832	1.21094	0.785655	NUDT7	nudix hydrolase 7	283927
ENSG00000233719	0.890888	0.698608	1.3815	0.785655	GOT2P3	GOT2 pseudogene 3	644138
ENSG00000257950	0.890888	0.564832	0.784556	0.785655	P2RX5-TAX1BP3	P2RX5-TAX1BP3 readthrough (NMD candidate)	100533970
ENSG00000237176	0.875259	0.817519	0.801611	0.785655	LOC100996696	polyadenylate-binding protein 4 pseudogene	100996696
ENSG00000280276	0.859629	0.817519	0.852778	0.785655
ENSG00000230342	0.82837	1.02562	0.750445	0.785655	FANCD2P2	FANCD2 pseudogene 2	101929530
ENSG00000101162	0.81274	0.951295	0.648111	0.785655	TUBB1	tubulin beta 1 class VI	81027
ENSG00000182261	0.81274	1.07021	0.7675	0.785655	NLRP10	NLR family pyrin domain containing 10	338322
ENSG00000242067	0.81274	0.713472	0.562834	0.785655	RPL9P28	ribosomal protein L9 pseudogene 28	729146
ENSG00000224431	0.797111	0.906703	0.511667	0.785655
ENSG00000273314	0.797111	0.698608	0.716334	0.785655
ENSG00000149609	0.781481	0.951295	0.562834	0.785655	C20orf144	chromosome 20 open reading frame 144	128864
ENSG00000118292	0.765851	0.7432	1.04039	0.785655	C1orf54	chromosome 1 open reading frame 54	79630
ENSG00000267801	0.750222	0.728336	0.511667	0.785655
ENSG00000227462	0.703333	1.12966	0.511667	0.785655	PSME2P6	proteasome activator subunit 2 pseudogene 6	338098
ENSG00000215595	0.656444	0.891839	0.511667	0.785655	C20orf202	chromosome 20 open reading frame 202	400831
ENSG00000262953	0.656444	0.981023	1.12567	0.785655
ENSG00000235257	0.640814	0.624288	0.7675	0.785655	ITGA9-AS1	ITGA9 antisense RNA 1	101928153
ENSG00000275799	0.640814	0.639152	0.528722	0.785655
ENSG00000208772	0.593926	1.02562	0.733389	0.785655	SNORD94	small nucleolar RNA, C/D box 94	692225
ENSG00000213667	0.593926	0.698608	1.02333	0.785655
ENSG00000268279	0.593926	1.01075	0.528722	0.785655
ENSG00000270906	0.593926	0.787792	0.614	0.785655	MTND4P35	MT-ND4 pseudogene 35	107075117
ENSG00000178386	0.578296	0.847247	1.10861	0.785655	ZNF223	zinc finger protein 223	7766
ENSG00000278725	0.547037	0.728336	0.682223	0.785655
ENSG00000223540	0.531407	0.787792	0.784556	0.785655	RPS15AP5	ribosomal protein S15a pseudogene 5	414230
ENSG00000272420	0.515778	1.15939	0.682223	0.785655
ENSG00000132837	2.23504	1.57558	1.26211	0.804361	DMGDH	dimethylglycine dehydrogenase	29958
ENSG00000244480	1.70363	0.52024	1.41561	0.804361
ENSG00000158406	1.45355	1.01075	1.02333	0.804361	H4C8	H4 clustered histone 8	8365
ENSG00000232936	1.40667	0.787792	0.989223	0.804361
ENSG00000237017	1.37541	0.758064	0.921	0.804361
ENSG00000234694	1.32852	0.981023	0.750445	0.804361
ENSG00000234737	1.31289	1.02562	1.05744	0.804361	KRT18P15	keratin 18 pseudogene 15	729211
ENSG00000270890	1.20348	1.6499	1.36445	0.804361
ENSG00000272894	1.20348	0.995887	1.63733	0.804361
ENSG00000166246	1.18785	0.891839	1.05744	0.804361	DNAAF8	dynein axonemal assembly factor 8	146562
ENSG00000210151	1.17222	1.39722	1.34739	0.804361	MIR12136	microRNA 12136	113219467
ENSG00000220695	1.15659	1.23371	1.21094	0.804361
ENSG00000281195	1.06281	0.505376	1.0745	0.804361
ENSG00000124664	1.0003	0.921567	0.835723	0.804361	SPDEF	SAM pointed domain containing ETS transcription factor	25803
ENSG00000228224	0.984666	1.26344	1.41561	0.804361	NACA4P	NACA family member 4, pseudogene	83955
ENSG00000230280	0.969037	0.639152	1.17683	0.804361
ENSG00000258559	0.937777	0.624288	1.228	0.804361
ENSG00000231628	0.906518	1.1148	1.00628	0.804361
ENSG00000224272	0.859629	1.18912	0.784556	0.804361
ENSG00000213867	0.844	0.683744	1.24506	0.804361	RPL27P1	ribosomal protein L27 pseudogene 1	326299
ENSG00000213693	0.82837	0.7432	1.10861	0.804361	SEC14L1P1	SEC14 like 1 pseudogene 1	729799
ENSG00000224953	0.81274	1.17426	0.938056	0.804361	SRIP3	sorcin pseudogene 3	100861435
ENSG00000232341	0.81274	0.683744	0.972167	0.804361	RPL4P2	ribosomal protein L4 pseudogene 2	646688
ENSG00000260572	0.797111	1.01075	0.665167	0.804361
ENSG00000251414	0.781481	0.639152	0.903945	0.804361
ENSG00000248648	0.765851	0.951295	1.17683	0.804361
ENSG00000196507	0.703333	0.728336	0.596945	0.804361	TCEAL3	transcription elongation factor A like 3	85012
ENSG00000248794	0.703333	0.564832	0.596945	0.804361
ENSG00000251615	0.609555	0.966159	0.614	0.804361
ENSG00000284669	0.609555	1.57558	0.614	0.804361
ENSG00000259045	0.500148	0.564832	0.614	0.804361
ENSG00000283828	0.500148	0.698608	0.579889	0.804361	LOC102724474	WAS/WASL-interacting protein family member 2-like	102724474
ENSG00000104361	2.48511	1.56072	2.09783	0.823067	NIPAL2	NIPA like domain containing 2	79815
ENSG00000287670	1.43793	0.639152	1.842	0.823067
ENSG00000253636	1.31289	0.639152	0.733389	0.823067
ENSG00000229447	1.21911	0.758064	1.29622	0.823067
ENSG00000174628	1.20348	1.18912	1.91022	0.823067	IQCK	IQ motif containing K	124152
ENSG00000284512	1.06281	0.758064	0.682223	0.823067
ENSG00000196421	1.04718	1.4864	0.835723	0.823067	C20orf204	chromosome 20 open reading frame 204	284739
ENSG00000080561	0.984666	1.08507	1.12567	0.823067	MID2	midline 2	11043
ENSG00000249489	0.969037	0.802655	1.60322	0.823067
ENSG00000290033	0.969037	1.29317	0.648111	0.823067
ENSG00000283005	0.953407	0.772928	0.784556	0.823067
ENSG00000150510	0.937777	0.802655	0.972167	0.823067	FAM124A	family with sequence similarity 124 member A	220108
ENSG00000257564	0.890888	0.772928	0.699278	0.823067
ENSG00000244151	0.875259	0.758064	0.852778	0.823067
ENSG00000236658	0.859629	0.787792	0.596945	0.823067
ENSG00000188383	0.844	1.08507	0.972167	0.823067
ENSG00000262098	0.844	0.713472	0.921	0.823067
ENSG00000255387	0.781481	1.39722	1.0745	0.823067	RDXP1	RDX pseudogene 1	643244
ENSG00000259146	0.718963	0.698608	0.733389	0.823067
ENSG00000224763	0.687703	0.802655	0.579889	0.823067	FDPSP8	farnesyl diphosphate synthase pseudogene 8	401981
ENSG00000196116	0.656444	0.817519	0.631056	0.823067	TDRD7	tudor domain containing 7	23424
ENSG00000214203	0.625185	0.66888	0.989223	0.823067	RPS4XP1	ribosomal protein S4X pseudogene 1	400064
ENSG00000287074	0.609555	0.906703	0.665167	0.823067
ENSG00000260095	0.547037	1.01075	0.682223	0.823067
ENSG00000149488	0.531407	0.891839	0.545778	0.823067	TMC2	transmembrane channel like 2	117532
ENSG00000253508	0.515778	0.7432	0.511667	0.823067
ENSG00000204758	1.98496	0.995887	1.228	0.841773	RPL26L1-AS1	RPL26L1 antisense RNA 1	100268168
ENSG00000234719	1.4223	1.09994	1.33033	0.841773	NPIPB2	nuclear pore complex interacting protein family member B2	729978
ENSG00000277310	1.39104	0.728336	1.17683	0.841773
ENSG00000150636	1.34415	0.981023	0.801611	0.841773	CCDC102B	coiled-coil domain containing 102B	79839
ENSG00000109576	1.29726	0.891839	1.41561	0.841773	AADAT	aminoadipate aminotransferase	51166
ENSG00000225764	1.23474	0.772928	1.50089	0.841773	P3H2-AS1	P3H2 antisense RNA 1	101929152
ENSG00000240591	1.23474	0.951295	0.955112	0.841773
ENSG00000257718	1.23474	1.12966	1.228	0.841773
ENSG00000287878	1.20348	1.15939	1.10861	0.841773
ENSG00000254602	1.18785	0.66888	1.00628	0.841773
ENSG00000274471	1.17222	0.847247	1.33033	0.841773	HERC2P7	HERC2 pseudogene 7	100132101
ENSG00000147255	1.1097	0.876975	1.10861	0.841773	IGSF1	immunoglobulin superfamily member 1	3547
ENSG00000154175	1.1097	0.728336	1.24506	0.841773	ABI3BP	ABI family member 3 binding protein	25890
ENSG00000203279	1.1097	0.876975	0.801611	0.841773
ENSG00000258457	1.04718	1.17426	0.852778	0.841773	AJUBA-DT	AJUBA divergent transcript	107984660
ENSG00000134256	1.03156	0.921567	0.648111	0.841773	CD101	CD101 molecule	9398
ENSG00000229598	1.03156	0.787792	1.04039	0.841773
ENSG00000224975	0.984666	1.21885	1.228	0.841773	INE1	inactivation escape 1	8552
ENSG00000255220	0.984666	0.876975	1.00628	0.841773
ENSG00000210077	0.969037	1.3229	1.39856	0.841773
ENSG00000226469	0.922148	1.17426	1.10861	0.841773	ADAM1B	ADAM metallopeptidase domain 1B (pseudogene)	100420505
ENSG00000279267	0.906518	1.81341	0.835723	0.841773
ENSG00000233025	0.890888	0.624288	0.835723	0.841773
ENSG00000254419	0.875259	1.29317	0.938056	0.841773
ENSG00000288060	0.875259	1.1148	0.562834	0.841773
ENSG00000099338	0.844	0.817519	0.631056	0.841773	CATSPERG	cation channel sperm associated auxiliary subunit gamma	57828
ENSG00000186676	0.797111	0.847247	1.04039	0.841773
ENSG00000213085	0.781481	0.832383	0.7675	0.841773	CFAP45	cilia and flagella associated protein 45	25790
ENSG00000159208	0.765851	0.728336	0.801611	0.841773	CIART	circadian associated repressor of transcription	148523
ENSG00000250846	0.765851	1.17426	0.835723	0.841773	EPHA5-AS1	EPHA5 antisense RNA 1	100144602
ENSG00000106006	0.750222	1.45667	1.09156	0.841773	HOXA6	homeobox A6	3203
ENSG00000228187	0.734592	1.04048	0.784556	0.841773	LOC100421400	alanyl-tRNA synthetase domain containing 1 pseudogene	100421400
ENSG00000215769	0.718963	0.7432	0.699278	0.841773	ARHGAP27P1-BPTFP1-KPNA2P3	ARHGAP27P1-BPTFP1-KPNA2P3 readthrough, transcribed pseudogene	109286553
ENSG00000136367	0.687703	0.936431	0.562834	0.841773	ZFHX2	zinc finger homeobox 2	85446
ENSG00000269054	0.687703	1.1148	0.528722	0.841773
ENSG00000259116	0.593926	0.787792	0.869834	0.841773	HSPA2-AS1	HSPA2 and ZBTB1 antisense RNA 1	102723809
ENSG00000274270	0.593926	0.966159	0.545778	0.841773
ENSG00000101977	0.562666	0.802655	1.09156	0.841773	MCF2	MCF.2 cell line derived transforming sequence	4168
ENSG00000197959	0.531407	0.906703	0.562834	0.841773	DNM3	dynamin 3	26052
ENSG00000277290	0.531407	0.951295	1.0745	0.841773
ENSG00000223466	0.500148	0.891839	0.579889	0.841773
ENSG00000267681	2.61015	0.713472	2.57539	0.860479
ENSG00000249641	1.81304	1.79854	1.67145	0.860479	HOXC13-AS	HOXC13 antisense RNA	100874366
ENSG00000271079	1.67237	0.951295	1.48383	0.860479	CTAGE15	CTAGE family member 15	441294
ENSG00000214783	1.54733	1.01075	1.33033	0.860479	POLR2J4	RNA polymerase II subunit J4, pseudogene	84820
ENSG00000290816	1.5317	1.04048	1.92728	0.860479
ENSG00000197191	1.4223	1.53099	1.02333	0.860479	CYSRT1	cysteine rich tail 1	375791
ENSG00000165246	1.32852	1.14453	1.58617	0.860479	NLGN4Y	neuroligin 4 Y-linked	22829
ENSG00000176563	1.32852	1.05534	1.09156	0.860479	CNTD1	cyclin N-terminal domain containing 1	124817
ENSG00000234779	1.266	2.30392	0.528722	0.860479	BNC2-AS1	BNC2 antisense RNA 1	111216284
ENSG00000251066	1.266	0.728336	1.26211	0.860479
ENSG00000233175	1.23474	0.862111	1.85906	0.860479	FMNL1-AS1	FMNL1 antisense RNA 1	107985040
ENSG00000189120	1.18785	0.624288	1.27917	0.860479	SP6	Sp6 transcription factor	80320
ENSG00000251666	1.15659	0.772928	1.10861	0.860479
ENSG00000263321	1.04718	1.17426	0.733389	0.860479
ENSG00000280837	1.04718	0.891839	0.579889	0.860479	CPS1-IT1	CPS1 intronic transcript 1	29034
ENSG00000103544	1.01593	1.26344	1.02333	0.860479	VPS35L	VPS35 endosomal protein sorting factor like	57020
ENSG00000285752	1.01593	0.966159	1.77378	0.860479
ENSG00000291259	1.01593	0.698608	0.886889	0.860479
ENSG00000204637	0.969037	0.654016	0.614	0.860479
ENSG00000248557	0.969037	1.01075	1.44972	0.860479	LOC100419878	methyltransferase 5, N6-adenosine pseudogene	100419878
ENSG00000259343	0.969037	0.847247	0.733389	0.860479
ENSG00000262766	0.969037	0.609424	1.00628	0.860479
ENSG00000227339	0.922148	1.07021	0.972167	0.860479	THRAP3P1	THRAP3 pseudogene 1	391524
ENSG00000259022	0.906518	0.906703	0.7675	0.860479
ENSG00000227879	0.890888	0.535104	0.682223	0.860479	PSPC1P1	paraspeckle component 1 pseudogene 1	642395
ENSG00000279894	0.875259	1.35262	0.869834	0.860479
ENSG00000234405	0.844	0.7432	0.852778	0.860479
ENSG00000275945	0.844	0.7432	0.596945	0.860479
ENSG00000273768	0.82837	1.88773	0.562834	0.860479
ENSG00000163467	0.781481	0.995887	0.938056	0.860479	TSACC	TSSK6 activating cochaperone	128229
ENSG00000262136	0.734592	0.921567	0.545778	0.860479
ENSG00000130377	0.687703	1.45667	0.716334	0.860479	ACSBG2	acyl-CoA synthetase bubblegum family member 2	81616
ENSG00000286264	0.687703	0.921567	0.511667	0.860479	LOC114841035	Uncharacterized protein LOC114841035	114841035
ENSG00000115841	0.672074	1.53099	1.00628	0.860479	RMDN2	regulator of microtubule dynamics 2	151393
ENSG00000273702	0.672074	0.817519	0.579889	0.860479
ENSG00000285991	0.640814	0.891839	0.631056	0.860479	RAET1E	retinoic acid early transcript 1E	135250
ENSG00000214900	0.562666	0.951295	0.784556	0.860479	LINC01599	long intergenic non-protein coding RNA 1599	196913
ENSG00000213654	0.531407	0.862111	0.596945	0.860479	GPSM3	G protein signaling modulator 3	63940
ENSG00000228873	0.515778	0.549968	1.31328	0.860479
ENSG00000179066	0.500148	0.7432	0.784556	0.860479
ENSG00000289727	1.93807	1.17426	1.02333	0.879185
ENSG00000275297	1.65674	0.966159	1.60322	0.879185
ENSG00000256671	1.45355	1.14453	0.955112	0.879185	LIMS4	LIM zinc finger domain containing 4	100288695
ENSG00000171984	1.34415	1.1148	1.31328	0.879185	SHLD1	shieldin complex subunit 1	149840
ENSG00000129048	1.32852	0.817519	0.989223	0.879185	ACKR4	atypical chemokine receptor 4	51554
ENSG00000174514	1.266	1.15939	0.989223	0.879185	MFSD4A	major facilitator superfamily domain containing 4A	148808
ENSG00000287202	1.266	1.23371	1.34739	0.879185
ENSG00000271992	1.25037	0.66888	1.15978	0.879185
ENSG00000248783	1.18785	1.26344	0.989223	0.879185
ENSG00000273542	1.18785	0.535104	1.0745	0.879185	H4C12	H4 clustered histone 12	8362
ENSG00000200913	1.07844	0.802655	0.579889	0.879185	SNORD46	small nucleolar RNA, C/D box 46	94161
ENSG00000230823	1.07844	0.936431	1.12567	0.879185
ENSG00000114670	1.06281	1.35262	0.972167	0.879185	NEK11	NIMA related kinase 11	79858
ENSG00000288926	1.03156	0.891839	0.852778	0.879185
ENSG00000229205	0.984666	1.07021	1.00628	0.879185	LINC00200	long intergenic non-protein coding RNA 200	399706
ENSG00000139998	0.765851	0.683744	0.818667	0.879185	RAB15	RAB15, member RAS oncogene family	376267
ENSG00000174871	0.750222	0.802655	0.801611	0.879185	CNIH2	cornichon family AMPA receptor auxiliary protein 2	254263
ENSG00000271855	0.750222	0.654016	0.784556	0.879185
ENSG00000279794	0.750222	0.698608	0.699278	0.879185
ENSG00000205108	0.734592	0.995887	0.699278	0.879185	FAM205A	family with sequence similarity 205 member A	259308
ENSG00000273212	0.640814	0.7432	0.614	0.879185
ENSG00000289021	0.640814	1.12966	0.784556	0.879185
ENSG00000213239	0.625185	0.698608	0.921	0.879185
ENSG00000289294	0.593926	0.7432	0.596945	0.879185
ENSG00000151364	0.547037	1.05534	1.04039	0.879185	KCTD14	potassium channel tetramerization domain containing 14	65987
ENSG00000245888	0.547037	1.23371	0.545778	0.879185	NSMCE1-DT	NSMCE1 divergent transcript	400512
ENSG00000229604	0.531407	0.683744	0.733389	0.879185	MTATP8P2	MT-ATP8 pseudogene 2	106479042
ENSG00000134668	1.98496	1.44181	1.63733	0.897892	SPOCD1	SPOC domain containing 1	90853
ENSG00000162086	1.90681	1.858	1.51795	0.897892	ZNF75A	zinc finger protein 75a	7627
ENSG00000280434	1.64111	1.50126	1.27917	0.897892
ENSG00000224208	1.43793	1.05534	1.31328	0.897892
ENSG00000226885	1.34415	1.09994	1.24506	0.897892
ENSG00000143178	1.25037	1.3229	1.50089	0.897892	TBX19	T-box transcription factor 19	9095
ENSG00000258033	1.21911	1.2783	1.48383	0.897892
ENSG00000262155	1.17222	1.07021	1.17683	0.897892	LINC02175	long intergenic non-protein coding RNA 2175	283887
ENSG00000185482	1.03156	1.41208	1.00628	0.897892	STAC3	SH3 and cysteine rich domain 3	246329
ENSG00000091137	0.953407	1.1148	0.7675	0.897892	SLC26A4	solute carrier family 26 member 4	5172
ENSG00000186652	0.937777	0.951295	0.733389	0.897892	PRG2	proteoglycan 2, pro eosinophil major basic protein	5553
ENSG00000240970	0.937777	0.579696	1.02333	0.897892
ENSG00000217648	0.922148	0.772928	0.835723	0.897892	LOC100131471	presenilins-associated rhomboid-like protein, mitochondrial-like	100131471
ENSG00000215915	0.859629	1.44181	1.14272	0.897892	ATAD3C	ATPase family AAA domain containing 3C	219293
ENSG00000271092	0.82837	1.04048	0.801611	0.897892	TLCD4-RWDD3	TLCD4-RWDD3 readthrough	100527978
ENSG00000215241	0.81274	1.09994	0.835723	0.897892	LINC02449	long intergenic non-protein coding RNA 2449	101927905
ENSG00000236204	0.797111	1.02562	0.938056	0.897892	LINC01376	long intergenic non-protein coding RNA 1376	400945
ENSG00000278158	0.781481	0.936431	0.596945	0.897892
ENSG00000235313	0.765851	0.832383	0.682223	0.897892
ENSG00000265273	0.765851	0.654016	0.972167	0.897892	PGDP1	phosphogluconate dehydrogenase pseudogene 1	342705
ENSG00000176387	0.734592	1.08507	0.699278	0.897892	HSD11B2	hydroxysteroid 11-beta dehydrogenase 2	3291
ENSG00000215482	0.734592	0.66888	0.648111	0.897892
ENSG00000231240	0.734592	0.728336	0.886889	0.897892
ENSG00000227908	0.703333	0.966159	0.511667	0.897892	IL6ST-DT	IL6ST divergent transcript	441072
ENSG00000226699	0.672074	0.624288	0.7675	0.897892
ENSG00000287043	0.672074	0.564832	0.631056	0.897892
ENSG00000287978	0.656444	0.891839	0.818667	0.897892	LOC100996756	uncharacterized LOC100996756	100996756
ENSG00000264278	0.625185	1.39722	0.562834	0.897892	ZNF236-DT	ZNF236 divergent transcript	100131655
ENSG00000266053	0.625185	0.802655	0.784556	0.897892	NDUFV2-AS1	NDUFV2 antisense RNA 1	101927275
ENSG00000270959	0.625185	0.906703	0.631056	0.897892	LPP-AS2	LPP antisense RNA 2	339929
ENSG00000224600	0.609555	0.654016	1.00628	0.897892	RPLP1P3	ribosomal protein lateral stalk subunit P1 pseudogene 3	127099
ENSG00000275329	0.578296	1.02562	0.682223	0.897892
ENSG00000282988	0.562666	0.624288	0.596945	0.897892
ENSG00000237781	0.531407	0.639152	0.528722	0.897892
ENSG00000243896	1.96933	1.07021	1.91022	0.916598	OR2A7	olfactory receptor family 2 subfamily A member 7	401427
ENSG00000271978	1.93807	1.47154	1.228	0.916598
ENSG00000229808	1.76615	1.38235	1.24506	0.916598
ENSG00000123965	1.64111	1.3229	1.21094	0.916598
ENSG00000289396	1.56296	1.05534	1.60322	0.916598
ENSG00000244052	1.50044	1.08507	1.56911	0.916598	RPL5P24	ribosomal protein L5 pseudogene 24	100270841
ENSG00000214810	1.43793	0.906703	1.48383	0.916598
ENSG00000011052	1.40667	1.15939	0.869834	0.916598	NME1-NME2	NME1-NME2 readthrough	654364
ENSG00000226648	1.20348	1.41208	1.10861	0.916598	PLCG1-AS1	PLCG1 antisense RNA 1	101927117
ENSG00000258727	1.17222	2.14041	0.801611	0.916598	AP1G2-AS1	AP1G2 antisense RNA 1	102724814
ENSG00000279155	1.12533	0.549968	0.852778	0.916598
ENSG00000231158	1.09407	1.23371	1.04039	0.916598
ENSG00000197149	1.07844	0.832383	1.12567	0.916598	RPS2P40	ribosomal protein S2 pseudogene 40	91561
ENSG00000258701	1.06281	1.33776	1.33033	0.916598	LINC00638	long intergenic non-protein coding RNA 638	196872
ENSG00000278921	1.06281	0.624288	0.665167	0.916598	EPB41L4A-DT	EPB41L4A divergent transcript	54508
ENSG00000289378	1.06281	1.05534	0.972167	0.916598
ENSG00000156042	1.01593	0.951295	0.955112	0.916598	CFAP70	cilia and flagella associated protein 70	118491
ENSG00000267293	1.01593	1.01075	1.09156	0.916598	LOC100422497	UTP18, small subunit (SSU) processome component, homolog (yeast) pseudogene	100422497
ENSG00000278389	1.0003	0.995887	0.921	0.916598
ENSG00000235217	0.953407	1.09994	0.614	0.916598	TSPY26P	testis specific protein Y-linked 26, pseudogene	128854
ENSG00000286599	0.953407	0.7432	0.648111	0.916598
ENSG00000241923	0.922148	1.04048	1.04039	0.916598	RPL14P3	ribosomal protein L14 pseudogene 3	730747
ENSG00000171045	0.844	0.609424	0.955112	0.916598	TSNARE1	t-SNARE domain containing 1	203062
ENSG00000254531	0.82837	0.66888	0.921	0.916598	FLJ20021	uncharacterized LOC90024	90024
ENSG00000229539	0.781481	0.832383	0.733389	0.916598
ENSG00000224067	0.687703	1.45667	0.716334	0.916598
ENSG00000238142	0.687703	0.966159	0.682223	0.916598	LOC105376805	uncharacterized LOC105376805	105376805
ENSG00000239419	0.672074	0.921567	0.938056	0.916598	RN7SL535P	RNA, 7SL, cytoplasmic 535, pseudogene	106479417
ENSG00000277806	0.625185	0.981023	0.733389	0.916598
ENSG00000140506	0.593926	2.49715	0.614	0.916598	LMAN1L	lectin, mannose binding 1 like	79748
ENSG00000287042	0.593926	1.07021	0.733389	0.916598
ENSG00000288989	0.578296	0.7432	0.511667	0.916598	LOC105376306	uncharacterized LOC105376306	105376306
ENSG00000172508	2.2663	1.50126	1.34739	0.935304	CARNS1	carnosine synthase 1	57571
ENSG00000167216	1.73489	1.53099	1.02333	0.935304	KATNAL2	katanin catalytic subunit A1 like 2	83473
ENSG00000236432	1.67237	1.12966	1.80789	0.935304	MFF-DT	MFF divergent transcript	654841
ENSG00000280987	1.64111	0.609424	1.41561	0.935304	MATR3	matrin 3	9782
ENSG00000270820	1.60985	1.04048	1.10861	0.935304
ENSG00000257884	1.50044	1.30803	1.39856	0.935304
ENSG00000256628	1.39104	1.1148	1.29622	0.935304	ZBTB11-AS1	ZBTB11 antisense RNA 1	100009676
ENSG00000273008	1.35978	1.18912	1.02333	0.935304
ENSG00000251611	1.18785	1.14453	1.02333	0.935304
ENSG00000285751	1.04718	1.02562	0.835723	0.935304
ENSG00000170417	1.03156	1.04048	0.750445	0.935304	TMEM182	transmembrane protein 182	130827
ENSG00000250151	1.0003	0.966159	1.24506	0.935304	ARPC4-TTLL3	ARPC4-TTLL3 readthrough	100526693
ENSG00000275708	1.0003	1.42694	1.19389	0.935304	MIR3648-1	microRNA 3648-1	100500862
ENSG00000226457	0.953407	0.728336	0.989223	0.935304	RPL22P3	ribosomal protein L22 pseudogene 3	729662
ENSG00000155465	0.937777	0.579696	0.818667	0.935304	SLC7A7	solute carrier family 7 member 7	9056
ENSG00000133019	0.922148	1.30803	1.33033	0.935304	CHRM3	cholinergic receptor muscarinic 3	1131
ENSG00000228192	0.922148	0.906703	0.818667	0.935304
ENSG00000197580	0.906518	0.906703	1.34739	0.935304	BCO2	beta-carotene oxygenase 2	83875
ENSG00000263307	0.906518	0.832383	0.835723	0.935304	RSL1D1-DT	RSL1D1 divergent transcript	105371084
ENSG00000287407	0.906518	1.1148	0.852778	0.935304
ENSG00000109063	0.890888	1.41208	1.10861	0.935304	MYH3	myosin heavy chain 3	4621
ENSG00000134042	0.890888	0.698608	1.48383	0.935304	MRO	maestro	83876
ENSG00000164188	0.875259	1.56072	0.7675	0.935304	RANBP3L	RAN binding protein 3 like	202151
ENSG00000219487	0.875259	1.05534	0.699278	0.935304
ENSG00000272447	0.859629	0.891839	0.733389	0.935304	LOC642361	uncharacterized LOC642361	642361
ENSG00000144214	0.82837	0.7432	0.7675	0.935304	LYG1	lysozyme g1	129530
ENSG00000251026	0.750222	1.54586	0.733389	0.935304
ENSG00000285948	0.734592	0.876975	1.24506	0.935304
ENSG00000162620	0.703333	0.698608	0.784556	0.935304	LRRIQ3	leucine rich repeats and IQ motif containing 3	127255
ENSG00000291150	0.656444	0.66888	0.579889	0.935304
ENSG00000277741	0.609555	0.579696	1.14272	0.935304
ENSG00000226009	0.531407	0.802655	0.545778	0.935304
ENSG00000280734	0.531407	0.683744	0.869834	0.935304
ENSG00000279873	2.23504	0.951295	1.6885	0.95401	LINC01126	long intergenic non-protein coding RNA 1126	100129726
ENSG00000164989	1.81304	1.08507	1.77378	0.95401	CCDC171	coiled-coil domain containing 171	203238
ENSG00000256977	1.57859	1.36749	1.56911	0.95401	LIMS3	LIM zinc finger domain containing 3	96626
ENSG00000227934	1.54733	1.08507	1.27917	0.95401
ENSG00000100033	1.45355	1.18912	2.43895	0.95401	PRODH	proline dehydrogenase 1	5625
ENSG00000205482	1.4223	0.758064	1.09156	0.95401	SPDYE18	speedy/RINGO cell cycle regulator family member E18	100505767
ENSG00000105499	1.37541	1.15939	1.10861	0.95401	PLA2G4C	phospholipase A2 group IVC	8605
ENSG00000214264	1.21911	1.01075	0.562834	0.95401
ENSG00000135899	1.12533	1.44181	0.886889	0.95401	SP110	SP110 nuclear body protein	3431
ENSG00000272518	1.03156	1.07021	0.938056	0.95401
ENSG00000286791	1.01593	0.832383	1.12567	0.95401
ENSG00000227543	0.969037	0.995887	1.65439	0.95401
ENSG00000275221	0.969037	0.966159	0.818667	0.95401	H2AC15	H2A clustered histone 15	8330
ENSG00000286369	0.859629	0.906703	0.545778	0.95401
ENSG00000289018	0.844	0.832383	0.545778	0.95401
ENSG00000272990	0.734592	1.45667	0.733389	0.95401
ENSG00000204706	0.703333	0.639152	0.733389	0.95401	MAMDC2-AS1	MAMDC2 antisense RNA 1	100507244
ENSG00000270589	0.672074	1.08507	0.579889	0.95401
ENSG00000268001	0.656444	1.21885	0.528722	0.95401	CARD8-AS1	CARD8 antisense RNA 1	100505812
ENSG00000289440	0.515778	1.17426	0.682223	0.95401
ENSG00000267737	2.2663	1.59045	1.3815	0.972716
ENSG00000224969	1.82867	1.18912	1.58617	0.972716
ENSG00000003987	1.75052	1.05534	1.29622	0.972716	MTMR7	myotubularin related protein 7	9108
ENSG00000104219	1.65674	1.23371	1.535	0.972716	ZDHHC2	zinc finger DHHC-type palmitoyltransferase 2	51201
ENSG00000260809	1.59422	1.42694	1.62028	0.972716	VPS35P1	VPS35 pseudogene 1	100422055
ENSG00000259657	1.57859	0.921567	1.21094	0.972716
ENSG00000205041	1.45355	1.47154	0.938056	0.972716
ENSG00000285600	1.28163	1.44181	1.14272	0.972716
ENSG00000227087	1.266	0.817519	1.09156	0.972716
ENSG00000236861	1.21911	1.07021	1.228	0.972716
ENSG00000232630	1.14096	1.56072	1.48383	0.972716
ENSG00000234636	1.12533	0.59456	0.886889	0.972716
ENSG00000188162	1.09407	0.847247	0.869834	0.972716	OTOG	otogelin	340990
ENSG00000225265	1.04718	1.81341	1.00628	0.972716	TAF1A-AS1	TAF1A antisense RNA 1	100506161
ENSG00000242950	1.04718	0.995887	0.579889	0.972716	ERVW-1	endogenous retrovirus group W member 1, envelope	30816
ENSG00000256913	0.953407	0.832383	0.955112	0.972716
ENSG00000225423	0.890888	1.30803	1.05744	0.972716	TNPO1P1	transportin 1 pseudogene 1	100418919
ENSG00000166507	0.844	0.683744	0.733389	0.972716	NDST2	N-deacetylase and N-sulfotransferase 2	8509
ENSG00000230777	0.844	0.787792	2.49011	0.972716
ENSG00000225313	0.82837	0.966159	0.614	0.972716
ENSG00000229092	0.81274	0.921567	1.3815	0.972716
ENSG00000274917	0.81274	0.579696	0.614	0.972716	RNA5-8SN5	RNA, 5.8S ribosomal N5	100008587
ENSG00000213574	0.781481	0.876975	0.733389	0.972716
ENSG00000253517	0.781481	0.817519	0.699278	0.972716	XRCC6P4	X-ray repair cross complementing 6 pseudogene 4	100422546
ENSG00000239528	0.765851	1.01075	0.938056	0.972716
ENSG00000243710	0.765851	1.2783	1.05744	0.972716	CFAP57	cilia and flagella associated protein 57	149465
ENSG00000253677	0.734592	1.24858	0.716334	0.972716
ENSG00000264745	0.718963	1.53099	1.21094	0.972716	TTC39C-AS1	TTC39C antisense RNA 1	102724246
ENSG00000158008	0.593926	0.966159	0.784556	0.972716	EXTL1	exostosin like glycosyltransferase 1	2134
ENSG00000272755	0.578296	0.936431	0.7675	0.972716
ENSG00000226309	0.515778	0.862111	0.579889	0.972716	SMARCE1P2	SWI/SNF related, matrix associated, actin dependent regulator of chromatin, subfamily e, member 1 pseudogene 2	442233
ENSG00000235609	3.40726	1.69449	2.43895	0.991422
ENSG00000247679	2.01622	1.30803	1.10861	0.991422
ENSG00000267073	1.96933	0.654016	1.50089	0.991422
ENSG00000198440	1.67237	2.52688	1.46678	0.991422	ZNF583	zinc finger protein 583	147949
ENSG00000260193	1.48481	1.20398	0.750445	0.991422
ENSG00000279516	1.39104	1.36749	1.21094	0.991422	FAM230C	family with sequence similarity 230 member C	26080
ENSG00000224165	1.31289	1.33776	0.784556	0.991422	DNAJC27-AS1	DNAJC27 antisense RNA 1	729723
ENSG00000250838	1.29726	0.876975	0.955112	0.991422
ENSG00000237399	1.28163	0.936431	1.04039	0.991422	PITRM1-AS1	PITRM1 antisense RNA 1	100507034
ENSG00000228852	1.21911	1.54586	1.29622	0.991422
ENSG00000250159	1.18785	1.51613	0.989223	0.991422
ENSG00000102003	1.12533	0.7432	0.835723	0.991422	SYP	synaptophysin	6855
ENSG00000232818	1.12533	1.30803	0.921	0.991422	RPS2P32	ribosomal protein S2 pseudogene 32	256355
ENSG00000250859	1.12533	1.26344	1.14272	0.991422	HNRNPKP1	heterogeneous nuclear ribonucleoprotein K pseudogene 1	389322
ENSG00000261556	1.04718	1.01075	0.7675	0.991422	SMG1P7	SMG1 pseudogene 7	100506060
ENSG00000137843	1.03156	0.891839	1.17683	0.991422	PAK6	p21 (RAC1) activated kinase 6	56924
ENSG00000126467	1.0003	0.59456	0.716334	0.991422	TSKS	testis specific serine kinase substrate	60385
ENSG00000239455	0.953407	1.15939	1.26211	0.991422
ENSG00000227525	0.890888	0.772928	0.972167	0.991422	RPL7P6	ribosomal protein L7 pseudogene 6	90193
ENSG00000274105	0.875259	0.787792	0.801611	0.991422
ENSG00000274756	0.844	0.505376	1.43267	0.991422	RPS2P50	ribosomal protein S2 pseudogene 50	729842
ENSG00000166780	0.82837	0.981023	1.65439	0.991422	BMERB1	bMERB domain containing 1	89927
ENSG00000234801	0.797111	1.15939	0.903945	0.991422
ENSG00000257074	0.797111	0.698608	0.818667	0.991422
ENSG00000163959	0.781481	1.2783	1.00628	0.991422	SLC51A	solute carrier family 51 subunit alpha	200931
ENSG00000213801	0.781481	0.876975	0.7675	0.991422	ZNF321P	zinc finger protein 321, pseudogene	399669
ENSG00000260034	0.781481	0.505376	0.648111	0.991422	LCMT1-AS2	LCMT1 antisense RNA 2	100506655
ENSG00000186564	0.765851	0.579696	0.682223	0.991422	FOXD2	forkhead box D2	2306
ENSG00000276997	0.718963	1.14453	1.43267	0.991422
ENSG00000179277	0.703333	0.7432	0.699278	0.991422
ENSG00000162745	0.547037	0.564832	1.15978	0.991422	OLFML2B	olfactomedin like 2B	25903
ENSG00000215458	3.15718	1.30803	2.20017	1.01013	AATBC	apoptosis associated transcript in bladder cancer	284837
ENSG00000198838	2.54763	1.51613	2.57539	1.01013	RYR3	ryanodine receptor 3	6263
ENSG00000277938	2.54763	0.713472	1.60322	1.01013
ENSG00000262691	2.3757	1.67963	1.15978	1.01013
ENSG00000161509	1.92244	0.862111	1.9955	1.01013	GRIN2C	glutamate ionotropic receptor NMDA type subunit 2C	2905
ENSG00000143450	1.90681	1.20398	1.36445	1.01013	OAZ3	ornithine decarboxylase antizyme 3	51686
ENSG00000049249	1.76615	0.728336	1.85906	1.01013	TNFRSF9	TNF receptor superfamily member 9	3604
ENSG00000259562	1.64111	1.79854	1.48383	1.01013
ENSG00000251359	1.60985	1.15939	0.955112	1.01013	WWC2-AS2	WWC2 antisense RNA 2	152641
ENSG00000291146	1.56296	1.14453	1.44972	1.01013
ENSG00000259732	1.45355	0.981023	1.6885	1.01013
ENSG00000111291	1.35978	1.01075	0.938056	1.01013	GPRC5D	G protein-coupled receptor class C group 5 member D	55507
ENSG00000274559	1.35978	1.05534	1.24506	1.01013	LOC102724334	histone H2B type F-S-like	102724334
ENSG00000207697	1.23474	0.847247	0.921	1.01013	MIR573	microRNA 573	693158
ENSG00000291066	1.20348	1.6499	1.05744	1.01013
ENSG00000187815	1.15659	1.30803	1.29622	1.01013	ZFP69	ZFP69 zinc finger protein	339559
ENSG00000163995	1.09407	1.82827	0.989223	1.01013	ABLIM2	actin binding LIM protein family member 2	84448
ENSG00000204790	1.09407	1.36749	1.04039	1.01013	LOC728877	COBW domain containing 3 pseudogene	728877
ENSG00000135929	1.07844	0.891839	0.801611	1.01013	CYP27A1	cytochrome P450 family 27 subfamily A member 1	1593
ENSG00000066629	1.01593	0.728336	1.09156	1.01013	EML1	EMAP like 1	2009
ENSG00000227959	1.01593	1.01075	0.955112	1.01013
ENSG00000276791	1.01593	1.26344	0.955112	1.01013
ENSG00000182196	0.969037	1.14453	0.886889	1.01013	ARL6IP4	ADP ribosylation factor like GTPase 6 interacting protein 4	51329
ENSG00000266651	0.953407	1.14453	1.21094	1.01013
ENSG00000223878	0.937777	0.564832	0.886889	1.01013
ENSG00000142677	0.922148	1.01075	1.21094	1.01013	IL22RA1	interleukin 22 receptor subunit alpha 1	58985
ENSG00000243777	0.922148	0.832383	1.21094	1.01013	RPS6P17	ribosomal protein S6 pseudogene 17	120318
ENSG00000285923	0.906518	1.66477	1.31328	1.01013
ENSG00000279488	0.859629	0.654016	0.579889	1.01013
ENSG00000272752	0.797111	0.802655	0.665167	1.01013	STAG3L5P-PVRIG2P-PILRB	STAG3L5P-PVRIG2P-PILRB readthrough	101752399
ENSG00000275833	0.797111	1.51613	0.784556	1.01013
ENSG00000188368	0.765851	0.713472	0.750445	1.01013	PRR19	proline rich 19	284338
ENSG00000278299	0.765851	0.52024	0.852778	1.01013	TBC1D3C	TBC1 domain family member 3C	414060
ENSG00000250535	0.718963	0.966159	0.801611	1.01013
ENSG00000227533	0.687703	0.535104	0.921	1.01013	SLC2A1-DT	SLC2A1 divergent transcript	440584
ENSG00000236209	0.640814	1.44181	1.00628	1.01013
ENSG00000228140	0.625185	0.624288	1.02333	1.01013
ENSG00000280007	1.93807	1.94718	2.01256	1.02883
ENSG00000256433	1.81304	1.60531	1.27917	1.02883
ENSG00000286158	1.56296	1.09994	1.62028	1.02883
ENSG00000248643	1.5317	1.1148	1.34739	1.02883	RBM14-RBM4	RBM14-RBM4 readthrough	100526737
ENSG00000213514	1.43793	1.69449	1.24506	1.02883
ENSG00000274641	1.43793	1.42694	0.545778	1.02883	H2BC17	H2B clustered histone 17	8348
ENSG00000224976	1.4223	1.08507	1.228	1.02883	PARP4P2	poly(ADP-ribose) polymerase family member 4 pseudogene 2	645771
ENSG00000223669	1.35978	0.936431	1.58617	1.02883
ENSG00000234629	1.23474	1.30803	1.36445	1.02883
ENSG00000237118	1.23474	1.4864	1.842	1.02883
ENSG00000290024	1.21911	0.966159	1.34739	1.02883
ENSG00000202058	1.15659	1.17426	1.19389	1.02883	RN7SKP80	RN7SK pseudogene 80	106479130
ENSG00000230021	1.15659	1.2783	1.43267	1.02883	LOC101928626	uncharacterized LOC101928626	101928626
ENSG00000271580	1.14096	0.847247	0.750445	1.02883	GYG2P2	glycogenin 2 pseudogene 2	100418892
ENSG00000228158	1.12533	1.47154	0.631056	1.02883
ENSG00000232545	1.12533	0.66888	0.7675	1.02883
ENSG00000276115	1.09407	0.981023	0.631056	1.02883
ENSG00000233198	1.04718	1.07021	0.784556	1.02883	RNF224	ring finger protein 224	643596
ENSG00000272476	1.04718	1.35262	0.648111	1.02883
ENSG00000099769	1.03156	0.758064	1.17683	1.02883	IGFALS	insulin like growth factor binding protein acid labile subunit	3483
ENSG00000276180	1.01593	1.45667	1.17683	1.02883	H4C9	H4 clustered histone 9	8294
ENSG00000240231	1.0003	0.802655	1.228	1.02883
ENSG00000200087	0.984666	1.04048	1.0745	1.02883	SNORA73B	small nucleolar RNA, H/ACA box 73B	26768
ENSG00000261172	0.953407	0.936431	1.0745	1.02883
ENSG00000287735	0.953407	0.549968	1.33033	1.02883
ENSG00000159398	0.922148	0.981023	1.21094	1.02883	CES5A	carboxylesterase 5A	221223
ENSG00000203321	0.890888	0.876975	0.579889	1.02883
ENSG00000261140	0.875259	1.24858	1.05744	1.02883
ENSG00000279348	0.875259	0.891839	1.05744	1.02883
ENSG00000105479	0.718963	0.876975	0.596945	1.02883	ODAD1	outer dynein arm docking complex subunit 1	93233
ENSG00000256385	0.703333	0.966159	1.21094	1.02883
ENSG00000151967	0.687703	1.24858	0.682223	1.02883	SCHIP1	schwannomin interacting protein 1	29970
ENSG00000180720	0.687703	0.683744	0.596945	1.02883	CHRM4	cholinergic receptor muscarinic 4	1132
ENSG00000258128	0.687703	1.09994	0.699278	1.02883
ENSG00000267605	0.672074	0.981023	0.596945	1.02883
ENSG00000242327	0.578296	0.59456	0.869834	1.02883	RPS13P8	ribosomal protein S13 pseudogene 8	645630
ENSG00000227309	0.531407	0.505376	0.972167	1.02883	RPL31P19	ribosomal protein L31 pseudogene 19	100270985
ENSG00000289890	0.500148	1.3229	0.562834	1.02883
ENSG00000158373	2.532	1.42694	1.46678	1.04754	H2BC5	H2B clustered histone 5	3017
ENSG00000252743	1.60985	0.787792	1.43267	1.04754	RNU6-850P	RNA, U6 small nuclear 850, pseudogene	106481919
ENSG00000288009	1.60985	0.639152	1.17683	1.04754	LOC101929004	uncharacterized LOC101929004	101929004
ENSG00000236830	1.5317	1.17426	1.43267	1.04754	CBR3-AS1	CBR3 antisense RNA 1	100506428
ENSG00000270533	1.50044	1.05534	0.989223	1.04754
ENSG00000188779	1.43793	1.69449	1.67145	1.04754	SKOR1	SKI family transcriptional corepressor 1	390598
ENSG00000272720	1.37541	1.47154	1.60322	1.04754
ENSG00000112293	1.32852	0.772928	1.19389	1.04754	GPLD1	glycosylphosphatidylinositol specific phospholipase D1	2822
ENSG00000278673	1.23474	0.936431	1.00628	1.04754
ENSG00000270110	1.20348	0.787792	1.62028	1.04754
ENSG00000147650	1.18785	1.21885	1.10861	1.04754	LRP12	LDL receptor related protein 12	29967
ENSG00000263766	1.15659	0.906703	1.0745	1.04754	KPNB1-DT	KPNB1 divergent transcript	112268184
ENSG00000227288	1.0003	0.876975	1.67145	1.04754
ENSG00000258359	0.969037	1.14453	1.15978	1.04754
ENSG00000177803	0.906518	0.906703	0.682223	1.04754
ENSG00000242338	0.859629	0.876975	0.665167	1.04754
ENSG00000213406	0.82837	0.817519	0.818667	1.04754
ENSG00000272953	0.82837	0.981023	0.750445	1.04754
ENSG00000285943	0.797111	0.713472	1.14272	1.04754	SPICE1	spindle and centriole associated protein 1	152185
ENSG00000287387	0.797111	1.57558	0.596945	1.04754
ENSG00000164251	0.718963	0.936431	0.665167	1.04754	F2RL1	F2R like trypsin receptor 1	2150
ENSG00000280157	0.718963	1.2783	0.955112	1.04754
ENSG00000229873	0.672074	0.772928	0.903945	1.04754	OGFR-AS1	OGFR antisense RNA 1	101409261
ENSG00000205639	0.640814	0.624288	0.682223	1.04754	MFSD2B	major facilitator superfamily domain containing 2B	388931
ENSG00000276698	0.640814	0.921567	0.682223	1.04754
ENSG00000240429	0.609555	0.876975	1.00628	1.04754
ENSG00000287262	0.609555	1.20398	0.682223	1.04754
ENSG00000271857	0.578296	1.35262	0.579889	1.04754
ENSG00000238165	2.04748	0.966159	2.09783	1.06625
ENSG00000170166	1.93807	1.50126	1.535	1.06625	HOXD4	homeobox D4	3233
ENSG00000155085	1.90681	2.24446	1.63733	1.06625	AK9	adenylate kinase 9	221264
ENSG00000271826	1.90681	0.951295	2.11489	1.06625	PLS3-AS1	PLS3 antisense RNA 1	101927352
ENSG00000236756	1.81304	1.59045	1.46678	1.06625	DNAJC9-AS1	DNAJC9 and MRPS16 antisense RNA 1	414245
ENSG00000265678	1.688	1.15939	1.48383	1.06625
ENSG00000253368	1.23474	0.921567	1.14272	1.06625	TRNP1	TMF1 regulated nuclear protein 1	388610
ENSG00000257279	1.18785	0.876975	0.938056	1.06625	LOC100506551	uncharacterized LOC100506551	100506551
ENSG00000232043	1.17222	1.20398	1.05744	1.06625
ENSG00000243960	1.17222	0.683744	1.3815	1.06625
ENSG00000183977	1.04718	1.12966	0.869834	1.06625	PP2D1	protein phosphatase 2C like domain containing 1	151649
ENSG00000226609	1.04718	1.26344	0.818667	1.06625
ENSG00000261549	1.01593	1.29317	1.10861	1.06625
ENSG00000172650	1.0003	0.787792	0.989223	1.06625	AGAP5	ArfGAP with GTPase domain, ankyrin repeat and PH domain 5	729092
ENSG00000249199	1.0003	2.11069	1.09156	1.06625
ENSG00000289009	0.953407	0.59456	0.682223	1.06625
ENSG00000137101	0.906518	1.3229	0.682223	1.06625	CD72	CD72 molecule	971
ENSG00000288748	0.906518	0.772928	0.955112	1.06625
ENSG00000169885	0.875259	1.24858	0.562834	1.06625	CALML6	calmodulin like 6	163688
ENSG00000100290	0.859629	0.876975	0.801611	1.06625	BIK	BCL2 interacting killer	638
ENSG00000225872	0.81274	0.564832	1.21094	1.06625	LINC01529	long intergenic non-protein coding RNA 1529	644050
ENSG00000228204	0.797111	1.41208	0.562834	1.06625
ENSG00000260806	0.797111	1.17426	0.818667	1.06625
ENSG00000249923	0.781481	0.59456	0.528722	1.06625	LINC02891	long intergenic non-protein coding RNA 2891	284865
ENSG00000176920	0.765851	0.683744	0.648111	1.06625	FUT2	fucosyltransferase 2	2524
ENSG00000180071	0.765851	1.24858	0.801611	1.06625	ANKRD18A	ankyrin repeat domain 18A	253650
ENSG00000238260	0.718963	1.02562	0.733389	1.06625
ENSG00000290047	0.672074	2.06609	0.955112	1.06625
ENSG00000255200	0.609555	0.728336	0.579889	1.06625
ENSG00000224259	4.56385	2.27419	4.31506	1.08495	LINC01133	long intergenic non-protein coding RNA 1133	100505633
ENSG00000283491	1.96933	1.1148	1.50089	1.08495
ENSG00000251003	1.9537	1.62017	2.25133	1.08495
ENSG00000261051	1.73489	0.7432	1.10861	1.08495
ENSG00000269906	1.64111	1.05534	1.05744	1.08495
ENSG00000143110	1.57859	1.29317	1.65439	1.08495	C1orf162	chromosome 1 open reading frame 162	128346
ENSG00000242516	1.50044	1.3229	0.938056	1.08495	LINC00960	long intergenic non-protein coding RNA 960	401074
ENSG00000266405	1.46918	2.21473	1.77378	1.08495	CBX3P2	chromobox 3 pseudogene 2	645158
ENSG00000125775	1.34415	1.26344	1.10861	1.08495	SDCBP2	syndecan binding protein 2	27111
ENSG00000218676	1.266	0.728336	0.989223	1.08495
ENSG00000181392	1.25037	1.53099	1.31328	1.08495	SYNE4	spectrin repeat containing nuclear envelope family member 4	163183
ENSG00000165929	1.15659	1.17426	1.31328	1.08495	TC2N	tandem C2 domains, nuclear	123036
ENSG00000284070	1.1097	1.08507	0.750445	1.08495
ENSG00000289614	1.1097	1.15939	0.614	1.08495
ENSG00000286207	1.06281	1.82827	0.938056	1.08495
ENSG00000165887	1.04718	0.698608	0.989223	1.08495	ANKRD2	ankyrin repeat domain 2	26287
ENSG00000106688	1.03156	0.876975	1.00628	1.08495	SLC1A1	solute carrier family 1 member 1	6505
ENSG00000279196	1.01593	1.4864	1.05744	1.08495
ENSG00000290926	1.0003	1.15939	1.56911	1.08495
ENSG00000106336	0.953407	0.549968	0.528722	1.08495	FBXO24	F-box protein 24	26261
ENSG00000266876	0.937777	1.05534	0.972167	1.08495	STX18P1	syntaxin 18 pseudogene 1	100418889
ENSG00000270294	0.937777	0.906703	0.921	1.08495
ENSG00000279662	0.890888	1.15939	0.750445	1.08495
ENSG00000288868	0.875259	0.698608	0.682223	1.08495
ENSG00000218586	0.859629	1.35262	1.21094	1.08495
ENSG00000233232	0.844	1.20398	1.228	1.08495	NPIPB7	nuclear pore complex interacting protein family member B7	440350
ENSG00000289393	0.81274	1.88773	0.648111	1.08495
ENSG00000196415	0.781481	0.654016	0.955112	1.08495	PRTN3	proteinase 3	5657
ENSG00000166924	0.765851	0.802655	0.869834	1.08495	NYAP1	neuronal tyrosine phosphorylated phosphoinositide-3-kinase adaptor 1	222950
ENSG00000188152	0.750222	0.906703	0.7675	1.08495	NUTM2G	NUT family member 2G	441457
ENSG00000236942	0.750222	1.4864	1.05744	1.08495
ENSG00000253476	0.718963	0.772928	0.784556	1.08495
ENSG00000228146	0.703333	1.88773	1.0745	1.08495	CASP16P	caspase 16, pseudogene	197350
ENSG00000135063	0.672074	0.609424	1.24506	1.08495	FAM189A2	family with sequence similarity 189 member A2	9413
ENSG00000230185	0.656444	1.04048	0.545778	1.08495
ENSG00000272716	0.578296	0.951295	0.511667	1.08495
ENSG00000286990	0.562666	0.772928	0.665167	1.08495
ENSG00000262223	2.48511	2.0215	1.0745	1.10366	LOC100130370	uncharacterized LOC100130370	100130370
ENSG00000238041	2.46948	1.26344	2.78006	1.10366
ENSG00000198870	2.12563	1.53099	1.63733	1.10366	STKLD1	serine/threonine kinase like domain containing 1	169436
ENSG00000236229	1.75052	0.906703	1.19389	1.10366
ENSG00000185010	1.67237	0.832383	2.04667	1.10366	F8	coagulation factor VIII	2157
ENSG00000225402	1.56296	1.07021	0.972167	1.10366
ENSG00000289305	1.45355	1.72422	1.10861	1.10366
ENSG00000270038	1.4223	1.1148	1.56911	1.10366
ENSG00000149634	1.39104	1.12966	1.51795	1.10366	SPATA25	spermatogenesis associated 25	128497
ENSG00000234213	1.37541	1.05534	1.33033	1.10366	FHP1	fumarate hydratase pseudogene 1	100873790
ENSG00000178226	1.34415	1.08507	1.04039	1.10366	PRSS36	serine protease 36	146547
ENSG00000263327	1.34415	1.54586	0.903945	1.10366	TAPT1-AS1	TAPT1 antisense RNA 1 (head to head)	202020
ENSG00000258568	1.32852	0.817519	1.67145	1.10366
ENSG00000237883	1.29726	1.76881	1.3815	1.10366	DGUOK-AS1	DGUOK antisense RNA 1	100874048
ENSG00000238116	1.29726	1.30803	1.15978	1.10366	RAD21P1	RAD21 pseudogene 1	392508
ENSG00000249858	1.266	1.04048	1.55206	1.10366	SNX5P1	sorting nexin 5 pseudogene 1	100131940
ENSG00000265574	1.23474	1.12966	1.36445	1.10366
ENSG00000274584	1.23474	1.3229	0.972167	1.10366
ENSG00000289926	1.21911	1.1148	0.869834	1.10366
ENSG00000256973	1.15659	1.42694	1.02333	1.10366
ENSG00000131730	1.12533	1.24858	0.716334	1.10366	CKMT2	creatine kinase, mitochondrial 2	1160
ENSG00000153902	1.07844	2.15528	1.51795	1.10366	LGI4	leucine rich repeat LGI family member 4	163175
ENSG00000243926	1.07844	0.683744	0.972167	1.10366
ENSG00000139200	1.03156	1.09994	1.09156	1.10366	PIANP	PILR alpha associated neural protein	196500
ENSG00000231414	1.03156	0.832383	1.62028	1.10366
ENSG00000119737	0.984666	1.1148	0.750445	1.10366	GPR75	G protein-coupled receptor 75	10936
ENSG00000085741	0.922148	1.23371	0.682223	1.10366	WNT11	Wnt family member 11	7481
ENSG00000291175	0.81274	0.847247	1.14272	1.10366
ENSG00000188687	0.781481	0.832383	1.228	1.10366	SLC4A5	solute carrier family 4 member 5	57835
ENSG00000181741	0.765851	0.847247	0.614	1.10366
ENSG00000228857	0.765851	0.891839	1.15978	1.10366
ENSG00000117407	0.750222	1.02562	0.818667	1.10366	ARTN	artemin	9048
ENSG00000280399	0.718963	0.981023	0.596945	1.10366
ENSG00000274987	0.703333	1.56072	0.784556	1.10366
ENSG00000272842	0.687703	0.995887	0.562834	1.10366
ENSG00000285763	0.687703	1.23371	0.801611	1.10366
ENSG00000110944	0.609555	1.24858	0.545778	1.10366	IL23A	interleukin 23 subunit alpha	51561
ENSG00000172404	0.609555	0.936431	0.631056	1.10366	DNAJB7	DnaJ heat shock protein family (Hsp40) member B7	150353
ENSG00000226179	0.609555	0.891839	0.716334	1.10366
ENSG00000279133	0.609555	0.966159	0.750445	1.10366
ENSG00000010327	0.547037	0.505376	0.648111	1.10366	STAB1	stabilin 1	23166
ENSG00000233780	0.547037	0.654016	0.648111	1.10366	LINC00367	long intergenic non-protein coding RNA 367	101930748
ENSG00000245322	0.547037	1.1148	0.699278	1.10366
ENSG00000248109	0.547037	0.683744	2.02961	1.10366	MARCOL	MARCO like	105378220
ENSG00000128346	3.03215	1.56072	2.40483	1.12236	C22orf23	chromosome 22 open reading frame 23	84645
ENSG00000165449	2.46948	1.59045	2.78006	1.12236	SLC16A9	solute carrier family 16 member 9	220963
ENSG00000225462	2.39133	1.1148	0.972167	1.12236	FDPSP1	farnesyl diphosphate synthase pseudogene 1	343332
ENSG00000109771	2.20378	1.38235	1.70556	1.12236	LRP2BP	LRP2 binding protein	55805
ENSG00000162814	1.93807	1.90259	1.96139	1.12236	SPATA17	spermatogenesis associated 17	128153
ENSG00000181358	1.89118	1.14453	1.3815	1.12236	CTAGE10P	CTAGE family member 10, pseudogene	220429
ENSG00000172476	1.71926	1.26344	1.33033	1.12236	RAB40A	RAB40A, member RAS oncogene family	142684
ENSG00000233560	1.54733	1.21885	1.58617	1.12236	KRT8P39	keratin 8 pseudogene 39	100418781
ENSG00000160973	1.40667	1.18912	1.21094	1.12236	FOXH1	forkhead box H1	8928
ENSG00000272482	1.35978	0.862111	0.869834	1.12236
ENSG00000203724	1.34415	1.14453	1.24506	1.12236	C1orf53	chromosome 1 open reading frame 53	388722
ENSG00000234981	1.32852	0.772928	1.44972	1.12236	RPL7AP20	ribosomal protein L7a pseudogene 20	100271037
ENSG00000280173	1.32852	1.78368	1.48383	1.12236
ENSG00000242142	1.266	1.12966	1.24506	1.12236
ENSG00000269887	1.23474	0.936431	1.33033	1.12236
ENSG00000260211	1.18785	1.18912	1.26211	1.12236
ENSG00000231544	1.14096	1.18912	1.04039	1.12236
ENSG00000180998	1.1097	0.921567	1.3815	1.12236	GPR137C	G protein-coupled receptor 137C	283554
ENSG00000172738	1.07844	0.921567	1.24506	1.12236	TMEM217	transmembrane protein 217	221468
ENSG00000272977	1.06281	0.981023	1.00628	1.12236
ENSG00000267216	1.04718	0.995887	1.15978	1.12236	ZNF8-ERVK3-1	ZNF8-ERVK3-1 readthrough	108903150
ENSG00000225335	1.01593	0.728336	0.972167	1.12236
ENSG00000272153	0.953407	1.23371	0.938056	1.12236
ENSG00000214322	0.937777	0.654016	1.12567	1.12236
ENSG00000271862	0.937777	0.995887	0.648111	1.12236
ENSG00000214297	0.875259	0.772928	0.955112	1.12236
ENSG00000142449	0.859629	0.728336	0.648111	1.12236	FBN3	fibrillin 3	84467
ENSG00000213938	0.797111	0.7432	1.15978	1.12236	SEPHS1P6	selenophosphate synthetase 1 pseudogene 6	729399
ENSG00000259031	0.797111	1.41208	1.04039	1.12236
ENSG00000173486	0.765851	0.549968	0.784556	1.12236	FKBP2	FKBP prolyl isomerase 2	2286
ENSG00000227214	0.718963	1.44181	0.699278	1.12236
ENSG00000269304	0.718963	0.936431	1.09156	1.12236
ENSG00000159588	0.656444	0.52024	0.921	1.12236	CCDC17	coiled-coil domain containing 17	149483
ENSG00000265690	0.562666	0.639152	1.21094	1.12236
ENSG00000152154	1.75052	1.90259	1.44972	1.14107	TMEM178A	transmembrane protein 178A	130733
ENSG00000213493	1.67237	1.3229	1.50089	1.14107	ACTN4P1	actinin alpha 4 pseudogene 1	344978
ENSG00000280254	1.65674	2.00664	1.48383	1.14107
ENSG00000286360	1.59422	1.44181	1.63733	1.14107
ENSG00000173535	1.56296	1.60531	1.535	1.14107	TNFRSF10C	TNF receptor superfamily member 10c	8794
ENSG00000237514	1.5317	1.53099	1.89317	1.14107
ENSG00000259248	1.46918	1.39722	1.0745	1.14107	USP3-AS1	USP3 antisense RNA 1	100130855
ENSG00000279989	1.43793	1.12966	1.36445	1.14107
ENSG00000255062	1.35978	1.23371	0.938056	1.14107
ENSG00000241458	1.31289	1.33776	1.34739	1.14107	RPL7P19	ribosomal protein L7 pseudogene 19	100270853
ENSG00000137821	1.23474	1.57558	0.938056	1.14107	LRRC49	leucine rich repeat containing 49	54839
ENSG00000280303	1.1097	1.38235	1.31328	1.14107
ENSG00000291142	1.04718	1.1148	1.04039	1.14107
ENSG00000238105	1.01593	1.04048	1.05744	1.14107	GOLGA2P5	GOLGA2 pseudogene 5	55592
ENSG00000023902	1.0003	1.17426	1.48383	1.14107	PLEKHO1	pleckstrin homology domain containing O1	51177
ENSG00000225170	0.922148	0.698608	0.903945	1.14107
ENSG00000269692	0.875259	1.08507	1.12567	1.14107	FKBP4P2	FKBP prolyl isomerase 4 pseudogene 2	389727
ENSG00000174788	0.687703	0.772928	0.545778	1.14107	PCP2	Purkinje cell protein 2	126006
ENSG00000077420	0.593926	0.639152	1.26211	1.14107	APBB1IP	amyloid beta precursor protein binding family B member 1 interacting protein	54518
ENSG00000157152	0.593926	0.505376	1.10861	1.14107	SYN2	synapsin II	6854
ENSG00000198691	0.562666	0.921567	0.579889	1.14107	ABCA4	ATP binding cassette subfamily A member 4	24
ENSG00000256436	0.562666	0.921567	0.665167	1.14107	TAS2R31	taste 2 receptor member 31	259290
ENSG00000250506	0.531407	0.683744	0.784556	1.14107	CDK3	cyclin dependent kinase 3	1018
ENSG00000128218	2.06311	1.42694	2.149	1.15978	VPREB3	V-set pre-B cell surrogate light chain 3	29802
ENSG00000233337	1.93807	1.36749	2.62656	1.15978	UBE2FP3	UBE2F pseudogene 3	106480360
ENSG00000281912	1.82867	1.38235	0.938056	1.15978	LINC01144	long intergenic non-protein coding RNA 1144	400752
ENSG00000158428	1.73489	1.4864	1.228	1.15978	CATIP	ciliogenesis associated TTC17 interacting protein	375307
ENSG00000227653	1.71926	1.21885	1.85906	1.15978
ENSG00000102385	1.62548	1.36749	2.01256	1.15978	DRP2	dystrophin related protein 2	1821
ENSG00000289074	1.51607	1.53099	1.55206	1.15978
ENSG00000178695	1.43793	1.12966	1.21094	1.15978	KCTD12	potassium channel tetramerization domain containing 12	115207
ENSG00000231113	1.40667	0.787792	0.972167	1.15978
ENSG00000182993	1.37541	1.50126	1.27917	1.15978	C12orf60	chromosome 12 open reading frame 60	144608
ENSG00000227212	1.37541	1.07021	1.67145	1.15978
ENSG00000227329	1.34415	0.787792	1.10861	1.15978
ENSG00000233254	1.28163	0.921567	1.228	1.15978	RPL21P134	ribosomal protein L21 pseudogene 134	728782
ENSG00000224993	1.21911	1.01075	1.6885	1.15978
ENSG00000213051	1.18785	1.1148	1.19389	1.15978	RPL5P5	ribosomal protein L5 pseudogene 5	730213
ENSG00000143494	1.1097	0.891839	1.21094	1.15978	VASH2	vasohibin 2	79805
ENSG00000233230	1.07844	0.876975	0.903945	1.15978	LOC100506235	uncharacterized LOC100506235	100506235
ENSG00000228463	1.06281	1.29317	0.921	1.15978	RPL23AP21	ribosomal protein L23a pseudogene 21	728481
ENSG00000261064	1.0003	1.21885	0.801611	1.15978
ENSG00000274349	0.953407	1.75395	1.00628	1.15978	ZNF658	zinc finger protein 658	26149
ENSG00000286753	0.937777	1.60531	1.15978	1.15978
ENSG00000127362	0.922148	0.802655	0.7675	1.15978	TAS2R3	taste 2 receptor member 3	50831
ENSG00000254815	0.922148	1.12966	0.886889	1.15978	LMNTD2-AS1	LMNTD2 antisense RNA 1	692247
ENSG00000289558	0.922148	1.12966	1.12567	1.15978
ENSG00000282886	0.906518	0.535104	0.972167	1.15978
ENSG00000210107	0.875259	0.683744	1.0745	1.15978
ENSG00000290091	0.875259	1.09994	0.665167	1.15978
ENSG00000284052	0.844	1.01075	1.3815	1.15978
ENSG00000118557	0.797111	1.29317	1.09156	1.15978	PMFBP1	polyamine modulated factor 1 binding protein 1	83449
ENSG00000271034	0.578296	1.97691	0.682223	1.15978	RNPC3P1	RNA binding region (RNP1, RRM) containing 3 pseudogene 1	654340
ENSG00000280208	0.547037	0.787792	0.801611	1.15978
ENSG00000259456	1.92244	1.57558	1.91022	1.17848	ADNP-AS1	ADNP antisense RNA 1	101927631
ENSG00000225526	1.87555	1.30803	1.89317	1.17848	MKRN2OS	MKRN2 opposite strand	100129480
ENSG00000204778	1.79741	1.20398	1.65439	1.17848
ENSG00000227018	1.64111	1.51613	1.60322	1.17848
ENSG00000166819	1.60985	0.817519	1.97845	1.17848	PLIN1	perilipin 1	5346
ENSG00000285813	1.60985	1.2783	1.60322	1.17848
ENSG00000163704	1.59422	1.54586	1.75672	1.17848	PRRT3	proline rich transmembrane protein 3	285368
ENSG00000251667	1.45355	1.47154	1.41561	1.17848	BRCC3P1	BRCA1/BRCA2-containing complex subunit 3 pseudogene 1	100421311
ENSG00000227304	1.39104	1.01075	1.70556	1.17848
ENSG00000258744	1.34415	0.981023	1.0745	1.17848
ENSG00000230650	1.28163	1.78368	1.14272	1.17848	LOC442041	zinc finger protein 532 pseudogene	442041
ENSG00000242952	1.28163	1.18912	1.43267	1.17848	RPSAP3	ribosomal protein SA pseudogene 3	158674
ENSG00000095752	1.266	1.2783	0.869834	1.17848	IL11	interleukin 11	3589
ENSG00000214460	1.25037	1.36749	1.29622	1.17848
ENSG00000155158	1.21911	0.728336	1.41561	1.17848	TTC39B	tetratricopeptide repeat domain 39B	158219
ENSG00000139278	1.17222	1.15939	1.24506	1.17848	GLIPR1	GLI pathogenesis related 1	11010
ENSG00000248774	1.17222	0.66888	0.921	1.17848
ENSG00000228551	1.09407	1.35262	1.3815	1.17848
ENSG00000233170	1.07844	1.3229	1.24506	1.17848
ENSG00000264920	0.953407	1.01075	0.989223	1.17848	SP2-DT	SP2 divergent transcript	102724532
ENSG00000257956	0.937777	1.05534	1.0745	1.17848
ENSG00000176222	0.890888	1.39722	0.972167	1.17848	ZNF404	zinc finger protein 404	342908
ENSG00000267053	0.875259	1.01075	1.09156	1.17848
ENSG00000186056	0.82837	1.23371	1.05744	1.17848	MATN1-AS1	MATN1 antisense RNA 1	100129196
ENSG00000102032	0.750222	1.67963	1.00628	1.17848	RENBP	renin binding protein	5973
ENSG00000234807	0.703333	1.01075	0.733389	1.17848
ENSG00000289592	0.672074	2.24446	0.631056	1.17848
ENSG00000162482	0.656444	0.52024	0.511667	1.17848	AKR7A3	aldo-keto reductase family 7 member A3	22977
ENSG00000261159	0.593926	1.66477	0.750445	1.17848
ENSG00000196407	0.578296	1.39722	0.614	1.17848	THEM5	thioesterase superfamily member 5	284486
ENSG00000103832	0.500148	0.772928	0.733389	1.17848
ENSG00000155367	2.62578	1.01075	2.13195	1.19719	PPM1J	protein phosphatase, Mg2+/Mn2+ dependent 1J	333926
ENSG00000214249	2.2663	1.14453	1.33033	1.19719	CTAGE11P	CTAGE family member 11, pseudogene	647288
ENSG00000274565	2.14126	1.75395	1.12567	1.19719
ENSG00000290912	2.07874	1.04048	1.73967	1.19719
ENSG00000272918	2.03185	1.09994	1.55206	1.19719
ENSG00000261557	1.90681	1.20398	1.842	1.19719
ENSG00000290705	1.73489	1.62017	1.31328	1.19719
ENSG00000261884	1.688	1.38235	1.27917	1.19719
ENSG00000213780	1.60985	1.75395	1.62028	1.19719	GTF2H4	general transcription factor IIH subunit 4	2968
ENSG00000275765	1.60985	1.44181	1.43267	1.19719	LOC100652758	uncharacterized LOC100652758	100652758
ENSG00000254270	1.57859	1.39722	1.31328	1.19719
ENSG00000137804	1.56296	0.966159	1.48383	1.19719	NUSAP1	nucleolar and spindle associated protein 1	51203
ENSG00000285531	1.54733	2.00664	1.34739	1.19719
ENSG00000291008	1.5317	1.39722	1.85906	1.19719
ENSG00000272040	1.50044	1.72422	1.43267	1.19719
ENSG00000286482	1.4223	1.39722	0.835723	1.19719
ENSG00000247982	1.37541	1.53099	1.842	1.19719	LINC00926	long intergenic non-protein coding RNA 926	283663
ENSG00000261351	1.28163	1.45667	1.97845	1.19719
ENSG00000169758	1.21911	0.951295	1.65439	1.19719	TMEM266	transmembrane protein 266	123591
ENSG00000278383	1.17222	0.832383	1.19389	1.19719
ENSG00000139865	1.15659	1.05534	1.36445	1.19719	TTC6	tetratricopeptide repeat domain 6	319089
ENSG00000270184	1.15659	1.33776	1.33033	1.19719
ENSG00000214456	1.12533	1.35262	1.60322	1.19719	PLIN5	perilipin 5	440503
ENSG00000232794	1.12533	0.981023	1.33033	1.19719
ENSG00000198513	1.1097	1.15939	1.51795	1.19719	ATL1	atlastin GTPase 1	51062
ENSG00000179242	1.06281	1.2783	0.886889	1.19719	CDH4	cadherin 4	1002
ENSG00000182224	1.04718	1.15939	1.02333	1.19719	CYB5D1	cytochrome b5 domain containing 1	124637
ENSG00000233885	1.03156	0.951295	0.511667	1.19719
ENSG00000230042	0.890888	0.728336	0.528722	1.19719	AK3P3	adenylate kinase 3 pseudogene 3	100419075
ENSG00000078687	0.875259	0.891839	1.43267	1.19719	TNRC6C	trinucleotide repeat containing adaptor 6C	57690
ENSG00000228792	0.797111	1.05534	1.29622	1.19719
ENSG00000243696	0.797111	1.05534	0.750445	1.19719
ENSG00000153790	0.750222	1.3229	1.04039	1.19719	C7orf31	chromosome 7 open reading frame 31	136895
ENSG00000228169	0.750222	1.04048	1.29622	1.19719
ENSG00000229956	0.687703	0.891839	0.716334	1.19719
ENSG00000236780	0.687703	0.609424	1.00628	1.19719	LINC01829	long intergenic non-protein coding RNA 1829	644838
ENSG00000198857	0.656444	0.876975	0.784556	1.19719
ENSG00000279019	0.531407	0.847247	0.528722	1.19719
ENSG00000260280	0.515778	0.936431	0.852778	1.19719	SLX1B-SULT1A4	SLX1B-SULT1A4 readthrough (NMD candidate)	100526831
ENSG00000246982	2.56326	1.60531	2.3025	1.21589
ENSG00000134864	2.54763	2.14041	2.79711	1.21589	GGACT	gamma-glutamylamine cyclotransferase	87769
ENSG00000215244	2.25067	0.862111	2.59245	1.21589	LINC02649	long intergenic non-protein coding RNA 2649	399715
ENSG00000117016	2.15689	1.14453	2.98472	1.21589	RIMS3	regulating synaptic membrane exocytosis 3	9783
ENSG00000281832	2.07874	1.1148	1.05744	1.21589	LINC00602	long intergenic non-protein coding RNA 602	441177
ENSG00000276170	1.89118	1.84313	1.89317	1.21589	LOC101929494	uncharacterized LOC101929494	101929494
ENSG00000270006	1.65674	3.07685	0.648111	1.21589	C16orf95-DT	C16orf95 divergent transcript	101928659
ENSG00000267698	1.64111	1.23371	0.938056	1.21589
ENSG00000229020	1.51607	0.921567	1.92728	1.21589
ENSG00000235486	1.45355	1.54586	1.39856	1.21589
ENSG00000268362	1.43793	1.24858	1.60322	1.21589
ENSG00000124657	1.4223	1.50126	1.19389	1.21589	OR2B6	olfactory receptor family 2 subfamily B member 6	26212
ENSG00000235559	1.39104	1.18912	1.39856	1.21589
ENSG00000265182	1.32852	1.26344	0.835723	1.21589	SRP72P1	signal recognition particle 72 pseudogene 1	100420752
ENSG00000261485	1.28163	1.30803	0.903945	1.21589
ENSG00000101298	1.25037	1.21885	1.19389	1.21589	SNPH	syntaphilin	9751
ENSG00000258477	1.20348	1.07021	1.15978	1.21589
ENSG00000287077	1.18785	0.981023	1.12567	1.21589
ENSG00000235371	1.17222	1.53099	1.51795	1.21589
ENSG00000108370	1.14096	2.0215	1.09156	1.21589	RGS9	regulator of G protein signaling 9	8787
ENSG00000269947	1.1097	0.817519	1.10861	1.21589
ENSG00000170160	1.07844	1.07021	0.955112	1.21589	CCDC144A	coiled-coil domain containing 144A	9720
ENSG00000162526	1.01593	1.45667	1.10861	1.21589	TSSK3	testis specific serine kinase 3	81629
ENSG00000258357	1.01593	1.57558	1.36445	1.21589
ENSG00000213849	1.0003	0.862111	1.21094	1.21589	RPL31P18	ribosomal protein L31 pseudogene 18	285260
ENSG00000224738	0.922148	0.728336	1.04039	1.21589
ENSG00000177173	0.906518	1.15939	1.19389	1.21589
ENSG00000223784	0.906518	0.728336	0.938056	1.21589
ENSG00000267064	0.859629	1.02562	0.869834	1.21589	UXT-AS1	UXT antisense RNA 1	100133957
ENSG00000250982	0.844	0.579696	1.36445	1.21589
ENSG00000179044	0.797111	0.758064	0.648111	1.21589	EXOC3L1	exocyst complex component 3 like 1	283849
ENSG00000138639	0.765851	0.7432	0.511667	1.21589	ARHGAP24	Rho GTPase activating protein 24	83478
ENSG00000287574	0.765851	0.832383	0.545778	1.21589
ENSG00000235674	0.703333	0.847247	0.955112	1.21589
ENSG00000261302	0.656444	0.936431	0.528722	1.21589	NUP93-DT	NUP93 divergent transcript	105371286
ENSG00000089723	0.609555	0.52024	1.55206	1.21589	OTUB2	OTU deubiquitinase, ubiquitin aldehyde binding 2	78990
ENSG00000291154	2.23504	1.60531	1.92728	1.2346
ENSG00000232063	1.82867	1.02562	1.39856	1.2346
ENSG00000111837	1.81304	1.79854	2.18311	1.2346	MAK	male germ cell associated kinase	4117
ENSG00000213533	1.81304	2.0215	1.6885	1.2346	STIMATE	STIM activating enhancer	375346
ENSG00000225968	1.76615	2.03637	1.77378	1.2346	ELFN1	extracellular leucine rich repeat and fibronectin type III domain containing 1	392617
ENSG00000289613	1.75052	1.39722	2.21722	1.2346
ENSG00000234338	1.73489	1.81341	1.85906	1.2346
ENSG00000255524	1.71926	1.26344	1.94433	1.2346	NPIPB8	nuclear pore complex interacting protein family member B8	728734
ENSG00000175279	1.688	0.787792	1.21094	1.2346	CENPS	centromere protein S	378708
ENSG00000224791	1.688	1.24858	1.41561	1.2346	KRT18P39	keratin 18 pseudogene 39	344462
ENSG00000260923	1.62548	1.91745	1.55206	1.2346
ENSG00000272356	1.48481	1.17426	1.21094	1.2346
ENSG00000093100	1.32852	1.47154	1.24506	1.2346
ENSG00000249176	1.31289	1.33776	1.44972	1.2346
ENSG00000235897	1.266	1.50126	1.26211	1.2346	TM4SF19-AS1	TM4SF19 antisense RNA 1	100874214
ENSG00000230798	1.18785	1.94718	0.989223	1.2346	FOXD3-AS1	FOXD3 antisense RNA 1	100996301
ENSG00000018280	1.15659	1.29317	0.716334	1.2346	SLC11A1	solute carrier family 11 member 1	6556
ENSG00000287825	1.12533	1.41208	0.784556	1.2346
ENSG00000285560	1.1097	0.758064	1.19389	1.2346
ENSG00000154485	1.01593	0.847247	0.955112	1.2346	MMP21	matrix metallopeptidase 21	118856
ENSG00000229880	0.969037	0.66888	1.36445	1.2346	IMMTP1	inner membrane mitochondrial protein pseudogene 1	54045
ENSG00000233045	0.906518	1.09994	1.44972	1.2346
ENSG00000213542	0.844	1.30803	0.699278	1.2346	RPL7AP43	ribosomal protein L7a pseudogene 43	644236
ENSG00000161653	0.82837	1.18912	0.631056	1.2346	NAGS	N-acetylglutamate synthase	162417
ENSG00000249863	0.81274	0.66888	0.750445	1.2346
ENSG00000250221	0.718963	0.817519	0.511667	1.2346	KRT8P32	keratin 8 pseudogene 32	100289133
ENSG00000083067	0.672074	1.59045	1.02333	1.2346	TRPM3	transient receptor potential cation channel subfamily M member 3	80036
ENSG00000260757	0.672074	1.67963	1.04039	1.2346
ENSG00000260005	0.578296	1.70936	0.614	1.2346
ENSG00000175600	0.562666	0.966159	0.955112	1.2346	SUGCT	succinyl-CoA:glutarate-CoA transferase	79783
ENSG00000004776	3.54792	2.43769	1.9955	1.25331	HSPB6	heat shock protein family B (small) member 6	126393
ENSG00000179846	2.67267	1.39722	1.65439	1.25331	NKPD1	NTPase KAP family P-loop domain containing 1	284353
ENSG00000143248	2.3757	2.80929	2.28545	1.25331	RGS5	regulator of G protein signaling 5	8490
ENSG00000236792	2.34444	1.62017	2.57539	1.25331
ENSG00000129204	2.25067	1.79854	1.67145	1.25331	USP6	ubiquitin specific peptidase 6	9098
ENSG00000243007	2.20378	0.966159	2.57539	1.25331
ENSG00000265666	2.06311	2.40797	1.535	1.25331	RARA-AS1	RARA antisense RNA 1	101929693
ENSG00000261114	2.04748	1.858	1.72261	1.25331
ENSG00000232093	1.98496	2.19987	2.02961	1.25331
ENSG00000291120	1.96933	1.15939	1.56911	1.25331
ENSG00000272899	1.78178	1.45667	1.535	1.25331	ATP6V1FNB	ATP6V1F neighbor	100130705
ENSG00000257285	1.76615	1.15939	1.21094	1.25331	PRMT5-DT	PRMT5 divergent transcript	101926933
ENSG00000270503	1.65674	1.14453	1.17683	1.25331
ENSG00000259024	1.57859	1.02562	1.31328	1.25331	TVP23C-CDRT4	TVP23C-CDRT4 readthrough	100533496
ENSG00000269386	1.57859	0.921567	1.17683	1.25331	RAB11B-AS1	RAB11B antisense RNA 1	100507567
ENSG00000260920	1.43793	1.24858	1.15978	1.25331
ENSG00000179698	1.35978	1.69449	1.62028	1.25331	WDR97	WD repeat domain 97	340390
ENSG00000218018	1.32852	1.60531	0.989223	1.25331
ENSG00000262152	1.29726	0.995887	1.05744	1.25331	GREP1	glycine rich extracellular protein 1	283875
ENSG00000168505	1.21911	1.66477	1.842	1.25331	GBX2	gastrulation brain homeobox 2	2637
ENSG00000237651	1.21911	1.17426	1.21094	1.25331	C2orf74	chromosome 2 open reading frame 74	339804
ENSG00000134545	1.18785	0.906703	0.7675	1.25331	KLRC1	killer cell lectin like receptor C1	3821
ENSG00000214243	1.17222	1.69449	1.62028	1.25331
ENSG00000243802	1.17222	1.30803	1.3815	1.25331
ENSG00000226450	1.15659	1.35262	1.36445	1.25331	CYP2D8P	ccytochrome P450 family 2 subfamily D member 8, pseudogene	1568
ENSG00000261553	1.15659	0.772928	1.77378	1.25331
ENSG00000205274	1.09407	0.921567	0.682223	1.25331	TRBV20OR9-2	T cell receptor beta variable 20/OR9-2 (non-functional)	6962
ENSG00000287391	1.09407	1.30803	1.02333	1.25331
ENSG00000105877	1.06281	1.1148	0.972167	1.25331	DNAH11	dynein axonemal heavy chain 11	8701
ENSG00000255992	1.04718	1.18912	1.21094	1.25331
ENSG00000259612	1.03156	1.15939	1.48383	1.25331	EEF1A1P22	eukaryotic translation elongation factor 1 alpha 1 pseudogene 22	645693
ENSG00000269815	1.0003	1.29317	0.511667	1.25331
ENSG00000281501	0.906518	1.59045	0.682223	1.25331
ENSG00000232352	0.844	0.832383	0.818667	1.25331
ENSG00000214300	0.797111	1.12966	0.545778	1.25331	SPDYE3	speedy/RINGO cell cycle regulator family member E3	441272
ENSG00000204264	0.750222	1.38235	0.955112	1.25331	PSMB8	proteasome 20S subunit beta 8	5696
ENSG00000284633	0.750222	1.05534	0.682223	1.25331
ENSG00000119922	0.672074	1.12966	0.938056	1.25331	IFIT2	interferon induced protein with tetratricopeptide repeats 2	3433
ENSG00000255145	0.656444	0.876975	0.818667	1.25331
ENSG00000261505	0.656444	0.728336	0.921	1.25331
ENSG00000104213	0.625185	1.6499	0.903945	1.25331	PDGFRL	platelet derived growth factor receptor like	5157
ENSG00000223797	2.00059	1.67963	1.535	1.27201	ENTPD3-AS1	ENTPD3 antisense RNA 1	285266
ENSG00000116885	1.96933	1.82827	2.02961	1.27201	OSCP1	organic solute carrier partner 1	127700
ENSG00000189166	1.9537	1.51613	1.9955	1.27201
ENSG00000149571	1.82867	1.54586	1.39856	1.27201	KIRREL3	kirre like nephrin family adhesion molecule 3	84623
ENSG00000224155	1.75052	1.75395	1.48383	1.27201
ENSG00000125122	1.62548	1.09994	1.535	1.27201	LRRC29	leucine rich repeat containing 29	26231
ENSG00000257086	1.59422	1.2783	1.29622	1.27201
ENSG00000287104	1.5317	1.82827	1.34739	1.27201
ENSG00000220201	1.43793	1.50126	1.85906	1.27201	ZGLP1	zinc finger GATA like protein 1	100125288
ENSG00000267312	1.40667	1.42694	1.3815	1.27201
ENSG00000257298	1.37541	1.23371	1.29622	1.27201
ENSG00000272807	1.32852	1.47154	1.48383	1.27201
ENSG00000277129	1.32852	1.29317	1.39856	1.27201
ENSG00000103044	1.25037	1.29317	1.51795	1.27201	HAS3	hyaluronan synthase 3	3038
ENSG00000284773	1.25037	1.4864	0.750445	1.27201
ENSG00000226763	1.23474	1.20398	0.938056	1.27201	SRRM5	serine/arginine repetitive matrix 5	100170229
ENSG00000136040	1.20348	1.29317	1.12567	1.27201	PLXNC1	plexin C1	10154
ENSG00000162576	1.20348	1.56072	0.733389	1.27201	MXRA8	matrix remodeling associated 8	54587
ENSG00000290846	1.20348	0.683744	0.614	1.27201
ENSG00000062524	1.18785	0.951295	1.04039	1.27201	LTK	leukocyte receptor tyrosine kinase	4058
ENSG00000184925	1.15659	1.97691	0.972167	1.27201	LCN12	lipocalin 12	286256
ENSG00000232450	1.15659	0.966159	0.972167	1.27201	RPS2P14	ribosomal protein S2 pseudogene 14	100270827
ENSG00000249142	1.14096	0.936431	1.3815	1.27201	LOC646616	transmembrane protein 183A pseudogene	646616
ENSG00000286337	1.07844	1.2783	0.835723	1.27201
ENSG00000251131	1.06281	1.36749	0.784556	1.27201
ENSG00000202314	1.04718	1.15939	1.43267	1.27201	SNORD6	small nucleolar RNA, C/D box 6	692075
ENSG00000288852	1.04718	1.47154	0.869834	1.27201
ENSG00000251429	1.03156	1.12966	1.15978	1.27201	AIDAP2	AIDA pseudogene 2	646890
ENSG00000211689	1.0003	1.21885	0.869834	1.27201	TRGC1	T cell receptor gamma constant 1	6966
ENSG00000218027	1.0003	1.87286	0.938056	1.27201
ENSG00000289745	1.0003	1.1148	1.04039	1.27201
ENSG00000277383	0.969037	1.51613	0.579889	1.27201
ENSG00000069667	0.906518	1.54586	0.784556	1.27201	RORA	RAR related orphan receptor A	6095
ENSG00000214269	0.906518	0.891839	0.938056	1.27201
ENSG00000214309	0.875259	1.73909	0.818667	1.27201	MBLAC1	metallo-beta-lactamase domain containing 1	255374
ENSG00000128394	0.844	0.505376	0.665167	1.27201	APOBEC3F	apolipoprotein B mRNA editing enzyme catalytic subunit 3F	200316
ENSG00000233231	0.844	0.876975	1.15978	1.27201	HNRNPA1P49	heterogeneous nuclear ribonucleoprotein A1 pseudogene 49	106481663
ENSG00000263874	0.797111	1.45667	0.989223	1.27201	LINC00672	long intergenic non-protein coding RNA 672	100505576
ENSG00000184635	0.734592	0.802655	0.955112	1.27201	ZNF93	zinc finger protein 93	81931
ENSG00000247199	0.734592	1.05534	1.51795	1.27201	FBXO38-DT	FBXO38 divergent transcript	102546294
ENSG00000227682	0.703333	0.802655	1.17683	1.27201	ATP5F1AP2	ATP synthase F1 subunit alpha pseudogene 2	504
ENSG00000272144	0.625185	1.96205	0.972167	1.27201
ENSG00000219133	0.593926	0.7432	0.665167	1.27201	RPL21P19	ribosomal protein L21 pseudogene 19	641293
ENSG00000287865	0.593926	0.7432	0.528722	1.27201
ENSG00000149527	0.531407	1.94718	0.562834	1.27201	PLCH2	phospholipase C eta 2	9651
ENSG00000213889	2.48511	1.44181	1.79083	1.29072	PPM1N	protein phosphatase, Mg2+/Mn2+ dependent 1N (putative)	147699
ENSG00000273032	2.46948	2.24446	3.15528	1.29072	DGCR5	DiGeorge syndrome critical region gene 5	26220
ENSG00000229980	2.20378	1.72422	1.39856	1.29072	TOB1-AS1	TOB1 antisense RNA 1	400604
ENSG00000139890	1.92244	1.59045	1.43267	1.29072	REM2	RRAD and GEM like GTPase 2	161253
ENSG00000271825	1.89118	2.08096	1.87611	1.29072
ENSG00000285906	1.87555	3.12144	1.65439	1.29072
ENSG00000178440	1.85992	1.44181	1.96139	1.29072	TIMM23B-AGAP6	TIMM23B-AGAP6 readthrough (NMD candidate)	113218477
ENSG00000058673	1.75052	1.2783	1.51795	1.29072	ZC3H11A	zinc finger CCCH-type containing 11A	9877
ENSG00000225357	1.75052	1.87286	1.63733	1.29072	RPF2P1	ribosome production factor 2 homolog pseudogene 1	729608
ENSG00000289971	1.59422	1.96205	0.886889	1.29072
ENSG00000279253	1.50044	0.59456	1.39856	1.29072
ENSG00000100197	1.45355	1.15939	1.31328	1.29072	CYP2D6	cytochrome P450 family 2 subfamily D member 6	1565
ENSG00000179456	1.4223	1.21885	1.36445	1.29072	ZBTB18	zinc finger and BTB domain containing 18	10472
ENSG00000268723	1.4223	1.08507	1.39856	1.29072
ENSG00000241255	1.32852	1.4864	1.48383	1.29072
ENSG00000265962	1.32852	1.60531	1.15978	1.29072	GACAT2	gastric cancer associated transcript 2	100287082
ENSG00000255031	1.266	0.639152	1.21094	1.29072
ENSG00000261118	1.266	1.44181	1.05744	1.29072
ENSG00000229161	1.20348	1.47154	1.09156	1.29072
ENSG00000268234	1.17222	0.862111	0.955112	1.29072	FKBP4P6	FKBP prolyl isomerase 4 pseudogene 6	100132268
ENSG00000274226	1.14096	0.817519	1.29622	1.29072	TBC1D3H	TBC1 domain family member 3H	729877
ENSG00000260240	1.06281	1.2783	1.0745	1.29072
ENSG00000258628	0.969037	2.28905	1.24506	1.29072
ENSG00000230778	0.734592	1.33776	0.596945	1.29072	ANKRD63	ankyrin repeat domain 63	100131244
ENSG00000268364	0.687703	1.33776	0.750445	1.29072
ENSG00000288913	0.672074	1.56072	0.511667	1.29072
ENSG00000289506	0.640814	0.921567	0.682223	1.29072
ENSG00000267322	0.609555	1.78368	0.665167	1.29072	SCARNA17	small Cajal body-specific RNA 17	677769
ENSG00000226102	2.67267	1.44181	1.56911	1.30943	SEPTIN7P3	septin 7 pseudogene 3	646913
ENSG00000235652	2.57889	1.79854	1.10861	1.30943	EPM2A-DT	EPM2A divergent transcript	100507557
ENSG00000230364	1.90681	1.81341	2.04667	1.30943	RPL4P3	ribosomal protein L4 pseudogene 3	391135
ENSG00000286051	1.85992	2.15528	1.535	1.30943	MAGEA6-DT	MAGEA6 divergent transcript	107985638
ENSG00000231890	1.59422	0.817519	1.96139	1.30943	DARS1-AS1	DARS1 antisense RNA 1	101928243
ENSG00000268379	1.45355	1.21885	1.77378	1.30943
ENSG00000249345	1.39104	1.45667	1.73967	1.30943	LINC02405	long intergenic non-protein coding RNA 2405	101927592
ENSG00000213090	1.32852	1.35262	1.24506	1.30943	SCYL2P1	SCYL2 pseudogene 1	100420110
ENSG00000171970	1.23474	1.05534	0.938056	1.30943	ZNF57	zinc finger protein 57	126295
ENSG00000228766	1.23474	1.21885	1.41561	1.30943	RPL7L1P8	ribosomal protein L7 like 1 pseudogene 8	402152
ENSG00000214770	1.21911	1.6499	1.228	1.30943
ENSG00000139899	1.14096	1.36749	1.02333	1.30943	CBLN3	cerebellin 3 precursor	643866
ENSG00000251257	1.14096	1.3229	1.21094	1.30943
ENSG00000273730	1.14096	1.09994	0.989223	1.30943
ENSG00000242017	1.1097	1.4864	1.10861	1.30943
ENSG00000166482	1.07844	0.891839	0.750445	1.30943	MFAP4	microfibril associated protein 4	4239
ENSG00000065618	1.06281	1.21885	1.26211	1.30943	COL17A1	collagen type XVII alpha 1 chain	1308
ENSG00000235314	1.06281	0.728336	1.0745	1.30943
ENSG00000228049	1.01593	1.01075	1.14272	1.30943	POLR2J2	RNA polymerase II subunit J2	246721
ENSG00000204894	1.0003	1.44181	1.3815	1.30943
ENSG00000269153	0.953407	0.966159	1.04039	1.30943
ENSG00000230731	0.937777	1.57558	0.699278	1.30943
ENSG00000289212	0.765851	0.951295	0.733389	1.30943
ENSG00000228492	0.640814	1.42694	1.15978	1.30943
ENSG00000214050	0.500148	0.995887	1.0745	1.30943	FBXO16	F-box protein 16	157574
ENSG00000285257	2.20378	1.39722	2.25133	1.32813
ENSG00000236456	2.09437	1.81341	1.75672	1.32813
ENSG00000180769	2.06311	1.1148	3.01883	1.32813	WDFY3-AS2	WDFY3 antisense RNA 2	404201
ENSG00000125841	1.87555	1.05534	1.44972	1.32813	NRSN2	neurensin 2	80023
ENSG00000011590	1.8443	2.74984	1.19389	1.32813	ZBTB32	zinc finger and BTB domain containing 32	27033
ENSG00000233967	1.82867	0.817519	1.97845	1.32813
ENSG00000242262	1.76615	1.54586	1.92728	1.32813
ENSG00000261423	1.75052	1.09994	1.60322	1.32813	TMEM202-AS1	TMEM202 antisense RNA 1	105370888
ENSG00000164764	1.70363	2.03637	0.903945	1.32813	SBSPON	somatomedin B and thrombospondin type 1 domain containing	157869
ENSG00000105982	1.59422	1.76881	2.28545	1.32813	RNF32	ring finger protein 32	140545
ENSG00000215895	1.56296	1.82827	1.19389	1.32813	HSPA5P1	HSPA5 pseudogene 1	400750
ENSG00000086730	1.51607	1.4864	1.14272	1.32813	LAT2	linker for activation of T cells family member 2	7462
ENSG00000290712	1.4223	1.42694	1.05744	1.32813
ENSG00000291049	1.4223	0.981023	2.01256	1.32813
ENSG00000225793	1.32852	1.73909	1.09156	1.32813	TMEM30A-DT	TMEM30A divergent transcript	100506804
ENSG00000259250	1.32852	1.70936	0.869834	1.32813
ENSG00000223551	1.31289	1.60531	1.73967	1.32813	TMSB4XP4	TMSB4X pseudogene 4	7118
ENSG00000145107	1.23474	0.906703	1.82495	1.32813	TM4SF19	transmembrane 4 L six family member 19	116211
ENSG00000267348	1.20348	1.3229	0.801611	1.32813	GEMIN7-AS1	GEMIN7 antisense RNA 1	105372419
ENSG00000210176	1.18785	1.14453	1.44972	1.32813
ENSG00000275734	1.15659	1.01075	1.0745	1.32813
ENSG00000232648	1.14096	0.891839	1.04039	1.32813
ENSG00000289004	1.14096	1.96205	0.784556	1.32813
ENSG00000133401	1.04718	0.876975	1.31328	1.32813	PDZD2	PDZ domain containing 2	23037
ENSG00000261790	1.01593	0.906703	1.19389	1.32813
ENSG00000128917	0.922148	1.93232	0.886889	1.32813	DLL4	delta like canonical Notch ligand 4	54567
ENSG00000259388	0.906518	1.02562	0.938056	1.32813	RLIMP3	ring finger protein, LIM domain interacting pseudogene 3	645453
ENSG00000198482	0.82837	0.698608	0.955112	1.32813	ZNF808	zinc finger protein 808	388558
ENSG00000224614	0.81274	0.639152	0.750445	1.32813
ENSG00000223886	0.797111	0.995887	1.02333	1.32813	LOC100131785	ring finger protein 181 pseudogene	100131785
ENSG00000188501	0.734592	1.4864	0.631056	1.32813	LCTL	lactase like	197021
ENSG00000287656	0.687703	0.966159	0.989223	1.32813
ENSG00000099958	4.0637	1.42694	1.91022	1.34684	DERL3	derlin 3	91319
ENSG00000235376	2.51637	1.15939	2.04667	1.34684	RPEL1	ribulose-5-phosphate-3-epimerase like 1	729020
ENSG00000183671	2.31318	1.59045	2.04667	1.34684	CMKLR2	chemerin chemokine-like receptor 2	2825
ENSG00000229589	2.28192	1.72422	1.85906	1.34684	ACVR2B-AS1	ACVR2B antisense RNA 1	100128640
ENSG00000290738	2.03185	1.4864	1.96139	1.34684
ENSG00000174483	1.92244	1.42694	1.89317	1.34684	BBS1	Bardet-Biedl syndrome 1	582
ENSG00000277027	1.92244	2.12555	0.903945	1.34684
ENSG00000225171	1.90681	1.33776	0.972167	1.34684	DUTP6	deoxyuridine triphosphatase pseudogene 6	100873912
ENSG00000277991	1.71926	2.14041	1.3815	1.34684
ENSG00000279863	1.45355	1.59045	1.09156	1.34684
ENSG00000213197	1.43793	1.76881	1.43267	1.34684
ENSG00000270705	1.43793	1.53099	1.48383	1.34684
ENSG00000226439	1.31289	0.802655	1.29622	1.34684	RPS12P9	ribosomal protein S12 pseudogene 9	727997
ENSG00000233868	1.266	1.41208	1.39856	1.34684
ENSG00000246575	1.21911	0.758064	1.55206	1.34684
ENSG00000236751	1.20348	1.33776	1.19389	1.34684
ENSG00000188095	1.15659	1.30803	0.852778	1.34684	MESP2	mesoderm posterior bHLH transcription factor 2	145873
ENSG00000271659	1.09407	1.35262	1.15978	1.34684
ENSG00000225331	1.01593	1.47154	1.10861	1.34684
ENSG00000124549	0.953407	1.97691	1.02333	1.34684	BTN2A3P	butyrophilin subfamily 2 member A3, pseudogene	54718
ENSG00000223478	0.953407	1.09994	0.886889	1.34684	ZDHHC12-DT	ZDHHC12 divergent transcript	100506100
ENSG00000273311	0.937777	1.39722	0.835723	1.34684	DGCR11	DiGeorge syndrome critical region gene 11	25786
ENSG00000228196	0.890888	1.50126	1.14272	1.34684
ENSG00000232333	0.844	1.04048	1.19389	1.34684	RPS27AP2	RPS27A pseudogene 2	140752
ENSG00000271781	0.844	1.858	1.41561	1.34684
ENSG00000229298	0.82837	0.802655	1.00628	1.34684	TUBB8P1	tubulin beta 8 class VIII pseudogene 1	100418937
ENSG00000217702	0.703333	1.15939	0.579889	1.34684
ENSG00000253320	4.51696	2.03637	2.95061	1.36554
ENSG00000277449	3.09467	3.98355	2.26839	1.36554	CEBPB-AS1	CEBPB antisense RNA 1	101927559
ENSG00000278066	3.09467	2.46742	2.23428	1.36554
ENSG00000266507	2.45385	0.951295	2.33661	1.36554	MIR4479	microRNA 4479	100616480
ENSG00000128039	2.43822	1.47154	2.35367	1.36554	SRD5A3	steroid 5 alpha-reductase 3	79644
ENSG00000265692	2.21941	1.88773	1.27917	1.36554	LINC01970	long intergenic non-protein coding RNA 1970	101929511
ENSG00000184068	2.14126	1.30803	2.06372	1.36554
ENSG00000269374	2.00059	1.75395	2.01256	1.36554	LOC732229	AN1-type zinc finger protein 5 pseudogene	732229
ENSG00000245573	1.89118	1.33776	1.31328	1.36554	BDNF-AS	BDNF antisense RNA	497258
ENSG00000265735	1.8443	1.78368	1.50089	1.36554
ENSG00000198542	1.71926	0.936431	1.58617	1.36554	ITGBL1	integrin subunit beta like 1	9358
ENSG00000267106	1.60985	1.50126	1.67145	1.36554	ZNF561-AS1	ZNF561 antisense RNA 1 (head to head)	284385
ENSG00000164404	1.5317	2.34851	1.44972	1.36554	GDF9	growth differentiation factor 9	2661
ENSG00000227782	1.43793	1.17426	1.6885	1.36554
ENSG00000246889	1.32852	1.57558	1.14272	1.36554
ENSG00000224437	1.18785	1.39722	0.938056	1.36554	PIGUP1	phosphatidylinositol glycan anchor biosynthesis class U pseudogene 1	100422342
ENSG00000246203	1.17222	0.981023	1.34739	1.36554
ENSG00000240048	1.1097	1.08507	0.7675	1.36554
ENSG00000133136	1.07844	1.53099	1.50089	1.36554	GNG5P2	G protein subunit gamma 5 pseudogene 2	347687
ENSG00000100979	1.01593	1.26344	0.989223	1.36554	PLTP	phospholipid transfer protein	5360
ENSG00000129910	0.969037	0.758064	0.750445	1.36554	CDH15	cadherin 15	1013
ENSG00000238058	0.969037	1.35262	1.3815	1.36554
ENSG00000266777	0.937777	1.05534	1.0745	1.36554
ENSG00000099725	0.922148	0.936431	1.02333	1.36554	PRKY	protein kinase Y-linked (pseudogene)	5616
ENSG00000231125	0.906518	1.02562	0.716334	1.36554
ENSG00000262484	0.906518	1.15939	0.921	1.36554	CCER2	coiled-coil glutamate rich protein 2	643669
ENSG00000263786	0.906518	0.713472	0.869834	1.36554
ENSG00000277693	0.906518	1.60531	0.801611	1.36554
ENSG00000287966	0.890888	1.56072	0.886889	1.36554
ENSG00000236540	0.875259	1.26344	0.699278	1.36554
ENSG00000286407	0.781481	0.847247	0.903945	1.36554
ENSG00000166825	0.750222	1.88773	0.716334	1.36554	ANPEP	alanyl aminopeptidase, membrane	290
ENSG00000215347	0.703333	1.24858	0.579889	1.36554
ENSG00000135406	2.90711	1.75395	2.21722	1.38425	PRPH	peripherin	5630
ENSG00000290126	2.54763	1.39722	2.04667	1.38425
ENSG00000169126	2.11	2.54174	1.43267	1.38425	ODAD2	outer dynein arm docking complex subunit 2	55130
ENSG00000157227	2.09437	1.41208	1.56911	1.38425	MMP14	matrix metallopeptidase 14	4323
ENSG00000151164	1.81304	1.69449	1.33033	1.38425	RAD9B	RAD9 checkpoint clamp component B	144715
ENSG00000291026	1.79741	1.38235	1.85906	1.38425
ENSG00000180815	1.65674	1.29317	1.27917	1.38425	MAP3K15	mitogen-activated protein kinase kinase kinase 15	389840
ENSG00000237836	1.56296	1.54586	2.149	1.38425
ENSG00000273568	1.43793	1.54586	1.46678	1.38425
ENSG00000198569	1.4223	1.63504	1.00628	1.38425	SLC34A3	solute carrier family 34 member 3	142680
ENSG00000232713	1.40667	1.05534	1.26211	1.38425
ENSG00000277952	1.37541	1.76881	1.48383	1.38425	SNRPCP7	small nuclear ribonucleoprotein polypeptide C pseudogene 7	100310852
ENSG00000168026	1.29726	0.921567	1.12567	1.38425	TTC21A	tetratricopeptide repeat domain 21A	199223
ENSG00000239883	1.29726	1.21885	1.34739	1.38425
ENSG00000263829	1.28163	2.27419	1.73967	1.38425
ENSG00000289092	1.23474	1.53099	1.60322	1.38425
ENSG00000254369	1.20348	1.4864	1.21094	1.38425	HOXA-AS3	HOXA cluster antisense RNA 3	100133311
ENSG00000279759	1.17222	0.906703	1.535	1.38425
ENSG00000075886	1.07844	1.56072	1.12567	1.38425	TUBA3D	tubulin alpha 3d	113457
ENSG00000290319	1.01593	0.936431	0.596945	1.38425
ENSG00000248712	0.953407	1.05534	0.784556	1.38425	CCDC153	coiled-coil domain containing 153	283152
ENSG00000237417	0.937777	1.33776	0.938056	1.38425
ENSG00000226029	0.922148	1.15939	0.699278	1.38425	LINC01772	long intergenic non-protein coding RNA 1772	107984921
ENSG00000118804	0.750222	1.01075	1.05744	1.38425	STBD1	starch binding domain 1	8987
ENSG00000278356	0.718963	1.33776	0.631056	1.38425
ENSG00000246640	0.672074	1.51613	0.886889	1.38425	PICART1	p53 inducible cancer associated RNA transcript 1	284080
ENSG00000165269	0.531407	0.758064	0.699278	1.38425	AQP7	aquaporin 7	364
ENSG00000263280	0.515778	1.35262	0.733389	1.38425
ENSG00000121104	2.98526	1.41208	1.96139	1.40296	FAM117A	family with sequence similarity 117 member A	81558
ENSG00000168255	1.87555	1.79854	3.03589	1.40296	POLR2J3-UPK3BL2	POLR2J3-UPK3BL2 readthrough	123258399
ENSG00000117586	1.81304	3.25521	1.87611	1.40296	TNFSF4	TNF superfamily member 4	7292
ENSG00000226200	1.76615	1.84313	1.36445	1.40296
ENSG00000160207	1.64111	1.72422	1.41561	1.40296	HSF2BP	heat shock transcription factor 2 binding protein	11077
ENSG00000196787	1.62548	1.02562	1.228	1.40296	H2AC11	H2A clustered histone 11	8969
ENSG00000217027	1.60985	2.30392	1.41561	1.40296
ENSG00000231064	1.59422	1.38235	1.34739	1.40296
ENSG00000288983	1.5317	2.69038	0.818667	1.40296
ENSG00000196604	1.46918	0.891839	0.869834	1.40296	POTEF	POTE ankyrin domain family member F	728378
ENSG00000288930	1.29726	1.858	0.511667	1.40296	LOC101928768	uncharacterized LOC101928768	101928768
ENSG00000100867	1.28163	1.60531	1.65439	1.40296	DHRS2	dehydrogenase/reductase 2	10202
ENSG00000142347	1.28163	0.951295	1.535	1.40296	MYO1F	myosin IF	4542
ENSG00000253210	1.23474	1.63504	0.614	1.40296	DENND3-AS1	DENND3 antisense RNA 1	101927963
ENSG00000259531	1.17222	1.4864	0.955112	1.40296
ENSG00000185669	1.01593	0.787792	1.09156	1.40296	SNAI3	snail family transcriptional repressor 3	333929
ENSG00000256806	1.0003	1.09994	1.228	1.40296	C17orf100	chromosome 17 open reading frame 100	388327
ENSG00000212123	0.953407	1.44181	1.79083	1.40296	PRR22	proline rich 22	163154
ENSG00000161544	0.844	1.1148	1.05744	1.40296	CYGB	cytoglobin	114757
ENSG00000272183	0.82837	1.4864	0.682223	1.40296
ENSG00000043591	0.750222	1.44181	1.12567	1.40296	ADRB1	adrenoceptor beta 1	153
ENSG00000224358	0.625185	1.12966	0.596945	1.40296
ENSG00000273729	2.98526	2.17014	1.33033	1.42166
ENSG00000176472	2.32881	1.45667	1.44972	1.42166	ZNF575	zinc finger protein 575	284346
ENSG00000133392	2.2663	1.23371	1.44972	1.42166	MYH11	myosin heavy chain 11	4629
ENSG00000255503	2.06311	2.40797	2.01256	1.42166
ENSG00000188659	2.04748	2.69038	1.02333	1.42166	SAXO2	stabilizer of axonemal microtubules 2	283726
ENSG00000077616	1.98496	1.60531	1.50089	1.42166	NAALAD2	N-acetylated alpha-linked acidic dipeptidase 2	10003
ENSG00000186510	1.85992	1.18912	1.67145	1.42166	CLCNKA	chloride voltage-gated channel Ka	1187
ENSG00000287381	1.79741	1.12966	1.91022	1.42166
ENSG00000163666	1.57859	1.38235	1.97845	1.42166	HESX1	HESX homeobox 1	8820
ENSG00000234911	1.51607	1.23371	0.921	1.42166
ENSG00000258759	1.51607	1.54586	1.55206	1.42166
ENSG00000181004	1.48481	1.47154	1.34739	1.42166	BBS12	Bardet-Biedl syndrome 12	166379
ENSG00000164776	1.37541	1.21885	1.04039	1.42166	PHKG1	phosphorylase kinase catalytic subunit gamma 1	5260
ENSG00000258016	1.28163	1.6499	1.27917	1.42166
ENSG00000176855	1.266	1.96205	1.75672	1.42166	KRT18P28	keratin 18 pseudogene 28	343326
ENSG00000235115	1.266	1.23371	1.17683	1.42166
ENSG00000265683	1.23474	1.72422	1.3815	1.42166	SYPL1P2	synaptophysin like 1 pseudogene 2	100132972
ENSG00000268041	1.23474	0.728336	0.835723	1.42166	ERFL	ETS repressor factor like	390937
ENSG00000288663	1.20348	1.3229	1.15978	1.42166
ENSG00000236090	1.1097	0.817519	1.51795	1.42166
ENSG00000253833	0.922148	0.951295	1.15978	1.42166	DSTNP3	DSTN pseudogene 3	100287016
ENSG00000267500	0.81274	1.87286	1.0745	1.42166
ENSG00000260751	0.609555	1.26344	0.511667	1.42166
ENSG00000065621	2.54763	2.05123	2.456	1.44037	GSTO2	glutathione S-transferase omega 2	119391
ENSG00000290146	2.48511	2.0215	2.16606	1.44037
ENSG00000254536	2.31318	2.11069	2.13195	1.44037
ENSG00000064763	1.92244	1.78368	1.89317	1.44037	FAR2	fatty acyl-CoA reductase 2	55711
ENSG00000291232	1.90681	1.91745	1.91022	1.44037
ENSG00000290048	1.81304	1.47154	1.82495	1.44037
ENSG00000288899	1.73489	1.39722	2.02961	1.44037
ENSG00000213904	1.71926	1.3229	1.56911	1.44037	LIPE-AS1	LIPE antisense RNA 1	100996307
ENSG00000166192	1.60985	2.15528	1.91022	1.44037	SENP8	SUMO peptidase family member, NEDD8 specific	123228
ENSG00000122477	1.54733	2.43769	1.50089	1.44037	LRRC39	leucine rich repeat containing 39	127495
ENSG00000259093	1.54733	1.14453	1.842	1.44037	LOC105370531	uncharacterized LOC105370531	105370531
ENSG00000250073	1.51607	0.966159	1.10861	1.44037	ESAM-AS1	ESAM antisense RNA 1	101929340
ENSG00000287299	1.51607	1.62017	1.24506	1.44037	LOC101927741	uncharacterized LOC101927741	101927741
ENSG00000136490	1.45355	1.17426	1.46678	1.44037	LIMD2	LIM domain containing 2	80774
ENSG00000115423	1.4223	1.97691	1.72261	1.44037	DNAH6	dynein axonemal heavy chain 6	1768
ENSG00000183628	1.40667	1.18912	1.6885	1.44037	DGCR6	DiGeorge syndrome critical region gene 6	8214
ENSG00000255566	1.40667	1.09994	1.87611	1.44037	LOC100420899	mitochondrial ribosomal protein S25 pseudogene	100420899
ENSG00000247121	1.32852	1.42694	1.02333	1.44037
ENSG00000250030	1.12533	0.698608	1.44972	1.44037
ENSG00000249668	1.03156	1.12966	1.33033	1.44037	KRT18P56	keratin 18 pseudogene 56	106479027
ENSG00000135424	1.01593	1.45667	1.535	1.44037	ITGA7	integrin subunit alpha 7	3679
ENSG00000272279	0.953407	1.30803	1.04039	1.44037
ENSG00000108176	0.937777	1.56072	0.818667	1.44037	DNAJC12	DnaJ heat shock protein family (Hsp40) member C12	56521
ENSG00000260941	0.906518	1.05534	0.631056	1.44037	LINC00622	long intergenic non-protein coding RNA 622	644242
ENSG00000289067	0.781481	1.20398	0.801611	1.44037
ENSG00000125378	0.578296	0.549968	0.631056	1.44037	BMP4	bone morphogenetic protein 4	652
ENSG00000288022	0.547037	0.847247	0.7675	1.44037
ENSG00000170955	2.86022	1.91745	2.21722	1.45907	CAVIN3	caveolae associated protein 3	112464
ENSG00000123643	2.39133	2.49715	1.73967	1.45907	SLC36A1	solute carrier family 36 member 1	206358
ENSG00000253930	2.20378	1.56072	2.04667	1.45907
ENSG00000164933	2.15689	1.76881	2.01256	1.45907	SLC25A32	solute carrier family 25 member 32	81034
ENSG00000286385	2.15689	1.66477	2.11489	1.45907
ENSG00000235927	2.07874	1.67963	1.85906	1.45907	NEXN-AS1	NEXN antisense RNA 1	374987
ENSG00000256001	1.96933	1.84313	1.0745	1.45907	LOC107984450	uncharacterized LOC107984450	107984450
ENSG00000179988	1.90681	1.858	1.535	1.45907	PSTK	phosphoseryl-tRNA kinase	118672
ENSG00000256616	1.81304	1.72422	1.842	1.45907
ENSG00000240006	1.67237	1.62017	1.51795	1.45907	LINC02004	long intergenic non-protein coding RNA 2004	105374119
ENSG00000225531	1.5317	1.29317	1.65439	1.45907
ENSG00000272430	1.43793	1.69449	1.58617	1.45907
ENSG00000272829	1.39104	1.01075	1.12567	1.45907
ENSG00000162840	1.35978	1.39722	1.24506	1.45907
ENSG00000258388	1.18785	1.30803	1.44972	1.45907	PPT2-EGFL8	PPT2-EGFL8 readthrough (NMD candidate)	100532746
ENSG00000270039	1.04718	1.42694	0.989223	1.45907
ENSG00000053438	1.01593	1.42694	1.26211	1.45907	NNAT	neuronatin	4826
ENSG00000244161	0.922148	1.1148	0.972167	1.45907	FLNB-AS1	FLNB antisense RNA 1	105377105
ENSG00000283689	0.890888	1.73909	0.801611	1.45907
ENSG00000182179	0.875259	0.936431	0.989223	1.45907	UBA7	ubiquitin like modifier activating enzyme 7	7318
ENSG00000129991	0.81274	0.936431	1.36445	1.45907	TNNI3	troponin I3, cardiac type	7137
ENSG00000257433	0.672074	2.03637	0.750445	1.45907	RPAP3-DT	RPAP3 divergent transcript	105369748
ENSG00000227191	0.515778	0.981023	0.7675	1.45907	TRGC2	T cell receptor gamma constant 2	6967
ENSG00000207721	2.84459	2.28905	2.66067	1.47778	MIR186	microRNA 186	406962
ENSG00000277367	2.34444	1.01075	1.535	1.47778
ENSG00000274922	2.31318	2.73497	1.72261	1.47778
ENSG00000164406	2.21941	2.03637	2.64361	1.47778	LEAP2	liver enriched antimicrobial peptide 2	116842
ENSG00000213942	2.15689	1.4864	1.9955	1.47778	RPL31P10	ribosomal protein L31 pseudogene 10	390283
ENSG00000272072	2.14126	1.29317	1.46678	1.47778
ENSG00000243181	1.92244	1.35262	1.63733	1.47778	RPL21P80	ribosomal protein L21 pseudogene 80	100133273
ENSG00000246308	1.688	1.60531	1.50089	1.47778	LOC101928053	uncharacterized LOC101928053	101928053
ENSG00000281571	1.65674	1.69449	1.19389	1.47778
ENSG00000272836	1.5317	1.21885	1.0745	1.47778
ENSG00000227694	1.50044	1.2783	1.33033	1.47778	RPL23AP74	ribosomal protein L23a pseudogene 74	729617
ENSG00000224829	1.48481	1.45667	2.09783	1.47778
ENSG00000185666	1.45355	1.26344	1.9955	1.47778	SYN3	synapsin III	8224
ENSG00000272970	1.4223	0.847247	1.46678	1.47778	LOC107986163	uncharacterized LOC107986163	107986163
ENSG00000267023	1.39104	1.17426	1.10861	1.47778
ENSG00000288927	1.39104	1.07021	0.938056	1.47778
ENSG00000239335	1.29726	1.14453	0.989223	1.47778	LLPH-DT	LLPH divergent transcript	103625681
ENSG00000124374	1.28163	0.966159	1.96139	1.47778	PAIP2B	poly(A) binding protein interacting protein 2B	400961
ENSG00000181625	1.266	1.60531	1.3815	1.47778	SLX1B	SLX1 homolog B, structure-specific endonuclease subunit	79008
ENSG00000278192	1.21911	1.62017	1.33033	1.47778
ENSG00000253347	1.18785	1.858	1.43267	1.47778
ENSG00000238247	1.17222	1.59045	1.55206	1.47778	RDXP3	RDX pseudogene 3	100132076
ENSG00000261105	1.07844	1.23371	1.14272	1.47778	LMO7-AS1	LMO7 antisense RNA 1	101927155
ENSG00000223722	0.969037	1.69449	0.835723	1.47778
ENSG00000185869	0.890888	1.17426	0.972167	1.47778	ZNF829	zinc finger protein 829	374899
ENSG00000241962	0.859629	1.88773	0.682223	1.47778
ENSG00000289523	0.734592	1.07021	0.852778	1.47778
ENSG00000258947	0.578296	0.921567	0.631056	1.47778	TUBB3	tubulin beta 3 class III	10381
ENSG00000147174	2.76644	1.26344	1.87611	1.49649	GCNA	germ cell nuclear acidic peptidase	93953
ENSG00000224892	2.532	2.12555	2.18311	1.49649	RPS4XP16	ribosomal protein S4X pseudogene 16	220433
ENSG00000230711	2.39133	1.36749	2.26839	1.49649	CTAGE13P	CTAGE family member 13, pseudogene	100421638
ENSG00000135835	2.12563	1.02562	2.78006	1.49649	KIAA1614	KIAA1614	57710
ENSG00000230224	2.00059	1.35262	2.25133	1.49649	PHB1P9	PHB1 pseudogene 9	100289414
ENSG00000277496	1.93807	1.15939	1.36445	1.49649
ENSG00000229083	1.85992	1.97691	1.91022	1.49649
ENSG00000230662	1.85992	1.72422	1.94433	1.49649	TNPO1P2	transportin 1 pseudogene 2	252968
ENSG00000259570	1.85992	1.47154	2.37072	1.49649
ENSG00000258682	1.62548	1.53099	2.456	1.49649
ENSG00000291053	1.48481	1.42694	1.17683	1.49649
ENSG00000288709	1.45355	1.87286	1.79083	1.49649	F8A2	coagulation factor VIII associated 2	474383
ENSG00000172780	1.40667	1.24858	1.80789	1.49649	RAB43	RAB43, member RAS oncogene family	339122
ENSG00000258920	1.39104	1.99177	0.750445	1.49649	FOXN3-AS1	FOXN3 antisense RNA 1	400236
ENSG00000258704	1.35978	1.30803	1.21094	1.49649
ENSG00000270964	1.34415	1.17426	1.33033	1.49649
ENSG00000182359	1.32852	1.2783	1.24506	1.49649	KBTBD3	kelch repeat and BTB domain containing 3	143879
ENSG00000228302	1.266	2.00664	2.06372	1.49649
ENSG00000135437	1.18785	0.891839	1.75672	1.49649	RDH5	retinol dehydrogenase 5	5959
ENSG00000280927	1.15659	1.66477	1.33033	1.49649	CTBP1-AS	CTBP1 antisense RNA	285463
ENSG00000010310	1.07844	0.802655	0.955112	1.49649	GIPR	gastric inhibitory polypeptide receptor	2696
ENSG00000260804	0.953407	1.6499	1.50089	1.49649	LINC01963	long intergenic non-protein coding RNA 1963	150967
ENSG00000278876	0.937777	1.63504	0.665167	1.49649
ENSG00000167281	0.906518	1.51613	0.631056	1.49649	RBFOX3	RNA binding fox-1 homolog 3	146713
ENSG00000247950	0.875259	2.33365	1.09156	1.49649	SEC24B-AS1	SEC24B antisense RNA 1	100533182
ENSG00000255819	0.81274	1.70936	0.801611	1.49649
ENSG00000289138	0.81274	1.66477	0.869834	1.49649
ENSG00000081181	4.28252	2.30392	2.96767	1.51519	ARG2	arginase 2	384
ENSG00000250988	2.51637	2.88361	1.14272	1.51519	SNHG21	small nucleolar RNA host gene 21	100505616
ENSG00000232233	2.3757	2.42283	1.96139	1.51519	LINC02043	long intergenic non-protein coding RNA 2043	102724699
ENSG00000125864	2.29755	1.24858	2.456	1.51519	BFSP1	beaded filament structural protein 1	631
ENSG00000229816	2.23504	1.2783	1.97845	1.51519
ENSG00000285886	2.20378	2.46742	1.56911	1.51519
ENSG00000290399	2.12563	2.6012	1.75672	1.51519
ENSG00000160401	2.07874	1.54586	2.50717	1.51519	CFAP157	cilia and flagella associated protein 157	286207
ENSG00000231565	2.00059	1.26344	1.44972	1.51519
ENSG00000260442	1.81304	1.84313	1.77378	1.51519	ATP2A1-AS1	ATP2A1 antisense RNA 1	100289092
ENSG00000284968	1.78178	1.72422	2.02961	1.51519
ENSG00000279289	1.70363	1.07021	1.04039	1.51519
ENSG00000108352	1.688	2.08096	1.10861	1.51519	RAPGEFL1	Rap guanine nucleotide exchange factor like 1	51195
ENSG00000286808	1.5317	1.50126	1.65439	1.51519
ENSG00000107317	1.51607	1.15939	1.36445	1.51519	PTGDS	prostaglandin D2 synthase	5730
ENSG00000231160	1.50044	1.45667	0.7675	1.51519
ENSG00000255213	1.45355	0.936431	1.43267	1.51519
ENSG00000217289	1.43793	1.53099	1.34739	1.51519	LOC646674	single stranded DNA binding protein 4 pseudogene	646674
ENSG00000256250	1.43793	1.33776	1.72261	1.51519
ENSG00000203780	1.40667	0.683744	1.6885	1.51519	FANK1	fibronectin type III and ankyrin repeat domains 1	92565
ENSG00000176343	1.37541	1.17426	1.56911	1.51519
ENSG00000285589	1.28163	1.54586	1.15978	1.51519
ENSG00000287031	1.25037	2.46742	1.26211	1.51519
ENSG00000279861	1.17222	1.1148	1.09156	1.51519
ENSG00000279970	1.15659	2.28905	1.55206	1.51519
ENSG00000277744	1.1097	1.14453	1.02333	1.51519
ENSG00000251417	1.09407	2.55661	1.00628	1.51519
ENSG00000188199	1.07844	0.728336	0.921	1.51519	NUTM2B	NUT family member 2B	729262
ENSG00000235052	1.01593	1.1148	0.835723	1.51519
ENSG00000186891	0.906518	1.20398	1.41561	1.51519	TNFRSF18	TNF receptor superfamily member 18	8784
ENSG00000167588	0.859629	0.981023	0.818667	1.51519	GPD1	glycerol-3-phosphate dehydrogenase 1	2819
ENSG00000279041	0.844	1.08507	1.10861	1.51519
ENSG00000289132	0.844	1.44181	1.15978	1.51519
ENSG00000288937	0.734592	1.76881	0.562834	1.51519
ENSG00000176092	0.640814	0.698608	0.648111	1.51519	CRYBG2	crystallin beta-gamma domain containing 2	55057
ENSG00000235698	3.20407	1.79854	3.42817	1.5339
ENSG00000266313	2.23504	2.17014	1.72261	1.5339
ENSG00000214708	1.98496	1.99177	1.842	1.5339	LOC105371730	uncharacterized LOC105371730	105371730
ENSG00000233057	1.98496	1.53099	3.24056	1.5339	EEF1A1P14	eukaryotic translation elongation factor 1 alpha 1 pseudogene 14	647167
ENSG00000220412	1.93807	1.57558	1.26211	1.5339
ENSG00000273137	1.8443	1.6499	1.96139	1.5339
ENSG00000143028	1.82867	2.3931	2.54128	1.5339	SYPL2	synaptophysin like 2	284612
ENSG00000264548	1.82867	2.09582	0.733389	1.5339
ENSG00000197472	1.67237	2.15528	1.34739	1.5339	ZNF695	zinc finger protein 695	57116
ENSG00000275557	1.64111	1.6499	0.818667	1.5339
ENSG00000271119	1.51607	1.35262	1.3815	1.5339
ENSG00000070087	1.39104	0.772928	2.456	1.5339	PFN2	profilin 2	5217
ENSG00000253200	1.20348	2.12555	1.24506	1.5339
ENSG00000161328	1.18785	2.27419	1.228	1.5339	LRRC56	leucine rich repeat containing 56	115399
ENSG00000249803	1.03156	0.772928	0.835723	1.5339
ENSG00000237624	1.01593	1.42694	1.24506	1.5339	OXCT2P1	3-oxoacid CoA-transferase 2 pseudogene 1	192217
ENSG00000181240	0.890888	1.17426	1.46678	1.5339	SLC25A41	solute carrier family 25 member 41	284427
ENSG00000259803	0.765851	1.20398	0.750445	1.5339	SLC22A31	solute carrier family 22 member 31	146429
ENSG00000273261	0.765851	1.44181	1.05744	1.5339
ENSG00000235016	0.703333	2.66065	0.801611	1.5339	SEMA3F-AS1	SEMA3F antisense RNA 1	100129060
ENSG00000171060	0.578296	0.713472	0.733389	1.5339	C8orf74	chromosome 8 open reading frame 74	203076
ENSG00000228626	3.31348	3.46331	1.62028	1.5526
ENSG00000279382	2.90711	3.09171	3.17233	1.5526
ENSG00000187010	2.43822	1.6499	1.92728	1.5526	RHD	Rh blood group D antigen	6007
ENSG00000168661	2.07874	2.67552	1.9955	1.5526	ZNF30	zinc finger protein 30	90075
ENSG00000271833	1.85992	0.936431	1.80789	1.5526
ENSG00000283023	1.85992	1.44181	2.16606	1.5526
ENSG00000171017	1.79741	1.62017	1.91022	1.5526	LRRC8E	leucine rich repeat containing 8 VRAC subunit E	80131
ENSG00000270923	1.73489	1.45667	1.97845	1.5526	TAS2R6P	taste 2 receptor member 6 pseudogene	448990
ENSG00000198453	1.65674	1.18912	1.87611	1.5526	ZNF568	zinc finger protein 568	374900
ENSG00000267244	1.65674	1.50126	1.77378	1.5526	LOC100288123	uncharacterized LOC100288123	100288123
ENSG00000248265	1.57859	1.3229	0.955112	1.5526	FLJ12825	uncharacterized LOC440101	440101
ENSG00000290924	1.50044	1.858	1.60322	1.5526
ENSG00000227252	1.46918	1.69449	1.27917	1.5526
ENSG00000279094	1.35978	1.07021	1.26211	1.5526	LINC01670	long intergenic non-protein coding RNA 1670	105379487
ENSG00000289042	1.29726	1.87286	1.63733	1.5526
ENSG00000172345	1.18785	1.29317	1.60322	1.5526	STARD5	StAR related lipid transfer domain containing 5	80765
ENSG00000289015	1.07844	1.67963	0.733389	1.5526
ENSG00000229325	1.06281	1.41208	1.15978	1.5526
ENSG00000226088	1.04718	1.21885	0.938056	1.5526
ENSG00000232901	0.984666	1.15939	0.7675	1.5526
ENSG00000283544	0.953407	0.698608	1.27917	1.5526	LOC101930420	DNA primase large subunit-like	101930420
ENSG00000261408	0.750222	1.56072	1.24506	1.5526	TEN1-CDK3	TEN1-CDK3 readthrough (NMD candidate)	100529145
ENSG00000271993	0.718963	0.981023	0.579889	1.5526
ENSG00000234362	0.703333	1.05534	1.17683	1.5526	LINC01914	long intergenic non-protein coding RNA 1914	101929723
ENSG00000289334	0.656444	2.3931	0.631056	1.5526
ENSG00000100167	3.15718	2.55661	2.6095	1.57131	SEPTIN3	septin 3	55964
ENSG00000130396	2.45385	2.05123	2.43895	1.57131	AFDN	afadin, adherens junction formation factor	4301
ENSG00000226833	2.42259	1.91745	1.97845	1.57131	LOC100505774	uncharacterized LOC100505774	100505774
ENSG00000230513	2.15689	1.45667	1.3815	1.57131	THAP7-AS1	THAP7 antisense RNA 1	439931
ENSG00000291217	2.14126	1.90259	2.08078	1.57131
ENSG00000241860	2.07874	1.75395	2.21722	1.57131
ENSG00000240132	1.89118	2.15528	2.08078	1.57131
ENSG00000136206	1.79741	1.35262	1.65439	1.57131	SPDYE1	speedy/RINGO cell cycle regulator family member E1	285955
ENSG00000246526	1.79741	2.27419	1.77378	1.57131	LINC02481	long intergenic non-protein coding RNA 2481	339988
ENSG00000187627	1.76615	2.06609	1.79083	1.57131	RGPD1	RANBP2 like and GRIP domain containing 1	400966
ENSG00000263826	1.59422	1.70936	1.56911	1.57131
ENSG00000229124	1.57859	0.847247	2.38778	1.57131	VIM-AS1	VIM antisense RNA 1	100507347
ENSG00000248785	1.40667	1.29317	1.29622	1.57131
ENSG00000251107	1.37541	1.39722	1.75672	1.57131
ENSG00000207741	1.28163	0.981023	1.33033	1.57131	MIR590	microRNA 590	693175
ENSG00000186704	1.23474	1.02562	1.43267	1.57131
ENSG00000232712	1.18785	1.08507	1.19389	1.57131	KIZ-AS1	KIZ antisense RNA 1	101929591
ENSG00000068985	0.922148	1.59045	1.10861	1.57131	PAGE1	PAGE family member 1	8712
ENSG00000183542	0.906518	1.87286	1.17683	1.57131	KLRC4	killer cell lectin like receptor C4	8302
ENSG00000278434	0.890888	1.26344	0.733389	1.57131
ENSG00000119917	0.81274	1.4864	0.972167	1.57131	IFIT3	interferon induced protein with tetratricopeptide repeats 3	3437
ENSG00000234176	0.81274	0.654016	1.3815	1.57131	HSPA8P1	heat shock protein family A (Hsp70) member 8 pseudogene 1	3314
ENSG00000163286	0.797111	0.639152	1.09156	1.57131	ALPG	alkaline phosphatase, germ cell	251
ENSG00000231028	0.765851	1.76881	0.750445	1.57131	AHI1-DT	AHI1 divergent transcript	100131814
ENSG00000123405	0.672074	1.07021	0.648111	1.57131	NFE2	nuclear factor, erythroid 2	4778
ENSG00000187492	0.531407	0.66888	0.7675	1.57131	CDHR4	cadherin related family member 4	389118
ENSG00000168676	3.53229	3.10657	1.94433	1.59002	KCTD19	potassium channel tetramerization domain containing 19	146212
ENSG00000213906	3.17281	2.6012	2.01256	1.59002	LTB4R2	leukotriene B4 receptor 2	56413
ENSG00000163235	2.71955	2.03637	2.08078	1.59002	TGFA	transforming growth factor alpha	7039
ENSG00000254454	2.50074	1.44181	1.73967	1.59002
ENSG00000159761	2.14126	1.33776	1.85906	1.59002	C16orf86	chromosome 16 open reading frame 86	388284
ENSG00000179841	2.01622	2.08096	1.82495	1.59002	AKAP5	A-kinase anchoring protein 5	9495
ENSG00000181798	2.01622	1.96205	2.06372	1.59002	LINC00471	long intergenic non-protein coding RNA 471	151477
ENSG00000056998	1.93807	1.99177	1.94433	1.59002	GYG2	glycogenin 2	8908
ENSG00000272054	1.8443	2.2296	1.46678	1.59002
ENSG00000290851	1.8443	2.05123	1.70556	1.59002
ENSG00000214077	1.76615	1.6499	1.72261	1.59002
ENSG00000106852	1.73489	2.21473	1.96139	1.59002	LHX6	LIM homeobox 6	26468
ENSG00000210164	1.71926	1.39722	1.48383	1.59002
ENSG00000250575	1.64111	1.81341	1.89317	1.59002
ENSG00000278861	1.64111	1.72422	1.39856	1.59002
ENSG00000104427	1.51607	1.30803	1.36445	1.59002	ZC2HC1A	zinc finger C2HC-type containing 1A	51101
ENSG00000232803	1.46918	1.59045	1.29622	1.59002	SLCO4A1-AS1	SLCO4A1 antisense RNA 1	100127888
ENSG00000171097	1.45355	1.12966	1.24506	1.59002	KYAT1	kynurenine aminotransferase 1	883
ENSG00000267288	1.43793	1.15939	1.50089	1.59002	LOC105371795	uncharacterized LOC105371795	105371795
ENSG00000007402	1.4223	1.15939	1.10861	1.59002	CACNA2D2	calcium voltage-gated channel auxiliary subunit alpha2delta 2	9254
ENSG00000198754	1.4223	1.73909	1.33033	1.59002	OXCT2	3-oxoacid CoA-transferase 2	64064
ENSG00000115194	1.32852	0.981023	1.82495	1.59002	SLC30A3	solute carrier family 30 member 3	7781
ENSG00000199753	1.29726	1.39722	2.09783	1.59002	SNORD104	small nucleolar RNA, C/D box 104	692227
ENSG00000225234	1.18785	1.59045	0.955112	1.59002
ENSG00000124159	1.0003	3.46331	0.614	1.59002	MATN4	matrilin 4	8785
ENSG00000272791	0.906518	1.60531	1.19389	1.59002
ENSG00000265458	0.82837	1.36749	1.44972	1.59002
ENSG00000136383	0.672074	0.713472	1.43267	1.59002	ALPK3	alpha kinase 3	57538
ENSG00000237499	0.609555	0.787792	1.34739	1.59002	WAKMAR2	wound and keratinocyte migration associated lncRNA 2	100130476
ENSG00000227540	3.28222	1.35262	2.47306	1.60872	DNAJC9-AS1	DNAJC9 and MRPS16 antisense RNA 1	414245
ENSG00000224086	2.11	1.84313	1.62028	1.60872
ENSG00000167608	2.04748	1.30803	2.33661	1.60872	TMC4	transmembrane channel like 4	147798
ENSG00000273828	1.90681	1.1148	1.10861	1.60872
ENSG00000230415	1.87555	1.70936	1.77378	1.60872
ENSG00000238120	1.87555	2.95793	0.869834	1.60872	LINC01589	long intergenic non-protein coding RNA 1589	100506737
ENSG00000258521	1.87555	1.60531	1.94433	1.60872
ENSG00000253223	1.81304	1.76881	1.31328	1.60872	LOC100288001	pre-mRNA processing factor 3 pseudogene	100288001
ENSG00000189014	1.73489	1.72422	1.65439	1.60872
ENSG00000280088	1.67237	1.56072	1.33033	1.60872
ENSG00000290865	1.60985	1.94718	1.79083	1.60872
ENSG00000230373	1.32852	1.26344	1.43267	1.60872	GOLGA6L17P	golgin A6 family like 17, pseudogene	642402
ENSG00000284634	1.25037	1.15939	1.3815	1.60872
ENSG00000166801	1.21911	0.862111	1.97845	1.60872	FAM111A	FAM111 trypsin like peptidase A	63901
ENSG00000249637	1.07844	1.72422	1.00628	1.60872
ENSG00000237015	1.06281	1.53099	1.0745	1.60872
ENSG00000241547	1.0003	0.966159	1.14272	1.60872
ENSG00000203778	0.969037	1.21885	1.12567	1.60872	FAM229B	family with sequence similarity 229 member B	619208
ENSG00000155666	0.859629	1.2783	1.04039	1.60872	KDM8	lysine demethylase 8	79831
ENSG00000258311	0.859629	0.921567	1.29622	1.60872
ENSG00000253900	0.797111	0.995887	1.36445	1.60872	CDH12P4	cadherin 12 pseudogene 4	100093626
ENSG00000286656	0.687703	1.87286	1.12567	1.60872
ENSG00000129749	0.625185	1.14453	0.528722	1.60872	CHRNA10	cholinergic receptor nicotinic alpha 10 subunit	57053
ENSG00000263412	3.87615	1.84313	1.72261	1.62743	NFE2L1-DT	NFE2L1 divergent transcript	116435298
ENSG00000205704	3.01652	1.53099	2.49011	1.62743	SMIM45	small integral membrane protein 45	339674
ENSG00000260793	2.56326	1.1148	1.56911	1.62743
ENSG00000243176	2.51637	2.73497	2.35367	1.62743
ENSG00000278932	2.51637	1.78368	2.11489	1.62743
ENSG00000255050	2.45385	1.29317	2.43895	1.62743
ENSG00000168282	2.43822	2.00664	2.47306	1.62743	MGAT2	alpha-1,6-mannosyl-glycoprotein 2-beta-N-acetylglucosaminyltransferase	4247
ENSG00000175449	2.3757	1.41208	1.9955	1.62743	RFESD	Rieske Fe-S domain containing	317671
ENSG00000285976	2.34444	1.69449	1.87611	1.62743	PTP4A1	protein tyrosine phosphatase 4A1	7803
ENSG00000167984	2.31318	1.91745	1.79083	1.62743	NLRC3	NLR family CARD domain containing 3	197358
ENSG00000176566	2.03185	1.72422	2.06372	1.62743	DCAF4L2	DDB1 and CUL4 associated factor 4 like 2	138009
ENSG00000149489	1.8443	1.99177	1.94433	1.62743	ROM1	retinal outer segment membrane protein 1	6094
ENSG00000078814	1.76615	1.47154	1.72261	1.62743	MYH7B	myosin heavy chain 7B	57644
ENSG00000249456	1.73489	2.6012	1.77378	1.62743
ENSG00000279700	1.71926	1.88773	1.842	1.62743
ENSG00000232310	1.67237	1.17426	1.62028	1.62743	LINC03002	long intergenic non-protein coding RNA 3002	101928304
ENSG00000271888	1.67237	1.82827	0.921	1.62743
ENSG00000078487	1.57859	1.96205	2.37072	1.62743	ZCWPW1	zinc finger CW-type and PWWP domain containing 1	55063
ENSG00000235459	1.46918	0.772928	1.73967	1.62743	RPS26P31	ribosomal protein S26 pseudogene 31	645979
ENSG00000173928	1.43793	1.35262	1.17683	1.62743	SWSAP1	SWIM-type zinc finger 7 associated protein 1	126074
ENSG00000156050	1.37541	1.97691	1.80789	1.62743	FAM161B	FAM161 centrosomal protein B	145483
ENSG00000227403	1.32852	2.30392	1.79083	1.62743	LINC01806	long intergenic non-protein coding RNA 1806	100996579
ENSG00000227006	1.31289	2.11069	1.29622	1.62743
ENSG00000122432	1.25037	2.03637	0.938056	1.62743	SPATA1	spermatogenesis associated 1	100505741
ENSG00000288752	1.20348	1.69449	0.750445	1.62743
ENSG00000127124	1.17222	2.64579	1.63733	1.62743	HIVEP3	HIVEP zinc finger 3	59269
ENSG00000279520	1.03156	1.18912	1.05744	1.62743
ENSG00000279821	0.984666	0.906703	0.7675	1.62743
ENSG00000274849	0.969037	1.3229	0.921	1.62743
ENSG00000117983	0.875259	1.08507	1.02333	1.62743	MUC5B	mucin 5B, oligomeric mucus/gel-forming	727897
ENSG00000280214	0.734592	2.00664	0.528722	1.62743
ENSG00000289515	0.718963	2.12555	0.614	1.62743
ENSG00000130783	3.67296	2.33365	3.49639	1.64613	CCDC62	coiled-coil domain containing 62	84660
ENSG00000148814	3.26659	2.55661	2.04667	1.64613	LRRC27	leucine rich repeat containing 27	80313
ENSG00000263847	2.31318	2.2296	1.842	1.64613
ENSG00000174586	2.29755	2.12555	2.13195	1.64613	ZNF497	zinc finger protein 497	162968
ENSG00000268606	2.00059	2.19987	2.09783	1.64613	MAGEA2	MAGE family member A2	4101
ENSG00000234645	1.98496	2.37824	1.3815	1.64613
ENSG00000274386	1.96933	0.832383	1.58617	1.64613	TMEM269	transmembrane protein 269	100129924
ENSG00000232842	1.85992	1.88773	2.13195	1.64613	KAT7P1	KAT7 pseudogene 1	648927
ENSG00000272667	1.78178	2.45256	1.44972	1.64613
ENSG00000274422	1.78178	1.78368	1.50089	1.64613
ENSG00000225871	1.75052	1.45667	1.6885	1.64613
ENSG00000233111	1.67237	1.04048	1.26211	1.64613
ENSG00000231806	1.64111	1.53099	1.62028	1.64613
ENSG00000214892	1.57859	1.20398	1.46678	1.64613	USP8P1	USP8 pseudogene 1	100287272
ENSG00000168389	1.5317	2.46742	1.91022	1.64613	MFSD2A	major facilitator superfamily domain containing 2A	84879
ENSG00000270060	1.5317	1.59045	1.228	1.64613
ENSG00000279833	1.51607	0.817519	1.535	1.64613
ENSG00000254614	1.46918	1.30803	1.09156	1.64613	CAPN1-AS1	CAPN1 antisense RNA 1	728975
ENSG00000175003	1.31289	1.70936	1.27917	1.64613	SLC22A1	solute carrier family 22 member 1	6580
ENSG00000235888	1.31289	1.78368	0.801611	1.64613
ENSG00000244234	1.31289	1.42694	1.41561	1.64613	GMCL2	germ cell-less 2, spermatogenesis associated	64396
ENSG00000270930	1.266	1.47154	0.955112	1.64613	GRAMD4P8	GRAM domain containing 4 pseudogene 8	100631247
ENSG00000250966	1.01593	1.07021	1.535	1.64613	H3P14	H3 histone pseudogene 14	107986209
ENSG00000237039	0.953407	1.05534	1.79083	1.64613
ENSG00000125804	0.781481	0.847247	0.733389	1.64613	FAM182A	family with sequence similarity 182 member A	284800
ENSG00000186806	0.781481	0.981023	0.801611	1.64613	VSIG10L	V-set and immunoglobulin domain containing 10 like	147645
ENSG00000271788	0.750222	1.63504	0.938056	1.64613
ENSG00000237310	3.34474	2.7647	1.51795	1.66484	LINC03011	long intergenic non-protein coding RNA 3011	100289098
ENSG00000267480	2.82896	1.42694	1.89317	1.66484
ENSG00000291071	2.532	2.18501	2.42189	1.66484
ENSG00000180953	2.3757	2.25933	2.40483	1.66484	ST20	suppressor of tumorigenicity 20	400410
ENSG00000289623	2.15689	2.40797	1.91022	1.66484
ENSG00000197813	2.12563	1.59045	1.97845	1.66484
ENSG00000255337	2.01622	1.04048	1.97845	1.66484	TMEM123-DT	TMEM123 divergent transcript	101928424
ENSG00000264538	1.9537	2.0215	2.06372	1.66484
ENSG00000214465	1.92244	1.63504	1.70556	1.66484
ENSG00000228242	1.90681	2.03637	1.89317	1.66484
ENSG00000131067	1.87555	1.50126	1.17683	1.66484	GGT7	gamma-glutamyltransferase 7	2686
ENSG00000184616	1.87555	1.56072	1.535	1.66484	SPDYE12	speedy/RINGO cell cycle regulator family member E12	100101268
ENSG00000143515	1.85992	1.1148	2.23428	1.66484	ATP8B2	ATPase phospholipid transporting 8B2	57198
ENSG00000221184	1.79741	2.00664	2.16606	1.66484
ENSG00000213413	1.73489	1.29317	1.63733	1.66484	PVRIG	PVR related immunoglobulin domain containing	79037
ENSG00000162836	1.62548	1.24858	2.42189	1.66484	ACP6	acid phosphatase 6, lysophosphatidic	51205
ENSG00000127533	1.5317	1.12966	1.24506	1.66484	F2RL3	F2R like thrombin or trypsin receptor 3	9002
ENSG00000276445	1.40667	1.42694	0.801611	1.66484
ENSG00000283696	1.39104	1.21885	1.21094	1.66484
ENSG00000279347	1.34415	1.62017	1.228	1.66484
ENSG00000259993	1.266	1.50126	1.26211	1.66484
ENSG00000166401	1.09407	1.62017	0.989223	1.66484	SERPINB8	serpin family B member 8	5271
ENSG00000160145	1.01593	0.876975	1.15978	1.66484	KALRN	kalirin RhoGEF kinase	8997
ENSG00000213763	0.906518	1.07021	1.21094	1.66484
ENSG00000173991	0.875259	1.69449	0.835723	1.66484	TCAP	titin-cap	8557
ENSG00000247570	0.81274	1.2783	1.228	1.66484
ENSG00000278959	0.81274	0.936431	0.750445	1.66484
ENSG00000260081	0.781481	2.17014	0.682223	1.66484	LOC105373383	uncharacterized LOC105373383	105373383
ENSG00000126460	0.687703	1.35262	0.835723	1.66484	PRRG2	proline rich and Gla domain 2	5639
ENSG00000250148	0.672074	0.832383	0.682223	1.66484	KRT8P31	keratin 8 pseudogene 31	728167
ENSG00000286545	4.03244	2.08096	3.56461	1.68355
ENSG00000145002	3.40726	2.21473	2.95061	1.68355	FAM86B2	family with sequence similarity 86 member B2	653333
ENSG00000203644	2.61015	1.50126	2.6095	1.68355
ENSG00000275140	2.51637	1.17426	2.66067	1.68355
ENSG00000137507	2.39133	2.09582	1.02333	1.68355	LRRC32	leucine rich repeat containing 32	2615
ENSG00000218890	2.32881	2.36337	1.87611	1.68355
ENSG00000176714	2.2663	2.17014	2.09783	1.68355	CCDC121	coiled-coil domain containing 121	79635
ENSG00000262772	2.00059	2.36337	1.63733	1.68355
ENSG00000153093	1.9537	1.59045	1.79083	1.68355	ACOXL	acyl-CoA oxidase like	55289
ENSG00000280187	1.82867	1.84313	1.97845	1.68355
ENSG00000270983	1.81304	2.48229	2.35367	1.68355
ENSG00000167642	1.73489	1.69449	1.842	1.68355	SPINT2	serine peptidase inhibitor, Kunitz type 2	10653
ENSG00000224114	1.64111	1.54586	1.92728	1.68355	RPS14P1	ribosomal protein S14 pseudogene 1	100271063
ENSG00000213650	1.60985	3.40385	1.04039	1.68355
ENSG00000265511	1.59422	1.6499	1.6885	1.68355
ENSG00000285679	1.31289	1.33776	1.60322	1.68355
ENSG00000283297	1.28163	1.17426	2.54128	1.68355	TEX52	testis expressed 52	101929469
ENSG00000215319	1.23474	1.62017	1.36445	1.68355
ENSG00000129007	1.21911	1.60531	1.26211	1.68355	CALML4	calmodulin like 4	91860
ENSG00000258674	1.04718	1.51613	1.14272	1.68355
ENSG00000167311	0.937777	1.05534	1.02333	1.68355	ART5	ADP-ribosyltransferase 5	116969
ENSG00000254338	0.687703	0.951295	1.27917	1.68355	MAFA-AS1	MAFA antisense RNA 1	104326051
ENSG00000049089	0.609555	1.26344	0.648111	1.68355	COL9A2	collagen type IX alpha 2 chain	1298
ENSG00000275395	3.67296	2.83902	1.94433	1.70225	FCGBP	Fc gamma binding protein	8857
ENSG00000246263	2.78207	1.41208	3.97395	1.70225
ENSG00000137857	2.70392	2.43769	2.71183	1.70225	DUOX1	dual oxidase 1	53905
ENSG00000227973	2.64141	1.36749	2.31956	1.70225
ENSG00000267265	2.48511	1.88773	2.33661	1.70225
ENSG00000177842	2.32881	1.94718	1.96139	1.70225	ZNF620	zinc finger protein 620	253639
ENSG00000259924	2.32881	1.96205	2.02961	1.70225
ENSG00000232838	2.07874	1.59045	1.51795	1.70225	PET117	PET117 cytochrome c oxidase chaperone	100303755
ENSG00000268201	2.07874	1.4864	2.62656	1.70225
ENSG00000196183	1.96933	1.42694	1.60322	1.70225	RPS2P4	ribosomal protein S2 pseudogene 4	92427
ENSG00000225558	1.96933	1.53099	1.58617	1.70225
ENSG00000244558	1.9537	1.35262	1.56911	1.70225
ENSG00000281333	1.9537	1.73909	2.47306	1.70225
ENSG00000092098	1.90681	2.18501	1.63733	1.70225	RNF31	ring finger protein 31	55072
ENSG00000288919	1.688	1.59045	1.04039	1.70225
ENSG00000278811	1.5317	1.62017	1.6885	1.70225	LINC00624	long intergenic non-protein coding RNA 624	100289211
ENSG00000284879	1.48481	1.91745	1.27917	1.70225
ENSG00000236654	1.37541	1.07021	1.14272	1.70225
ENSG00000219146	1.35978	0.891839	1.6885	1.70225	RPS4XP8	ribosomal protein S4X pseudogene 8	646269
ENSG00000167972	1.29726	1.91745	1.17683	1.70225	ABCA3	ATP binding cassette subfamily A member 3	21
ENSG00000226686	1.266	2.0215	1.91022	1.70225	LINC01535	long intergenic non-protein coding RNA 1535	101927667
ENSG00000183208	1.17222	1.29317	1.00628	1.70225	GDPGP1	GDP-D-glucose phosphorylase 1	390637
ENSG00000152778	1.14096	2.52688	1.29622	1.70225	IFIT5	interferon induced protein with tetratricopeptide repeats 5	24138
ENSG00000213694	1.12533	1.23371	1.50089	1.70225	S1PR3	sphingosine-1-phosphate receptor 3	1903
ENSG00000252690	1.07844	1.88773	1.02333	1.70225
ENSG00000259448	1.01593	1.94718	1.19389	1.70225
ENSG00000172594	0.937777	1.82827	0.614	1.70225	SMPDL3A	sphingomyelin phosphodiesterase acid like 3A	10924
ENSG00000232216	0.922148	0.966159	1.39856	1.70225	IGHV3-43	immunoglobulin heavy variable 3-43	28426
ENSG00000130643	0.890888	1.78368	1.24506	1.70225	CALY	calcyon neuron specific vesicular protein	50632
ENSG00000137709	0.890888	1.08507	1.31328	1.70225	POU2F3	POU class 2 homeobox 3	25833
ENSG00000223374	0.82837	1.2783	0.835723	1.70225
ENSG00000204044	0.703333	0.981023	0.784556	1.70225	SLC12A5-AS1	SLC12A5 and MMP9 antisense RNA 1	109729184
ENSG00000181929	2.39133	2.03637	2.62656	1.72096	PRKAG1	protein kinase AMP-activated non-catalytic subunit gamma 1	5571
ENSG00000227704	2.20378	1.63504	2.55833	1.72096
ENSG00000102796	2.18815	1.41208	1.94433	1.72096	DHRS12	dehydrogenase/reductase 12	79758
ENSG00000236761	2.15689	1.44181	2.28545	1.72096	CTAGE9	CTAGE family member 9	643854
ENSG00000154252	2.06311	1.858	2.09783	1.72096	GAL3ST2	galactose-3-O-sulfotransferase 2	64090
ENSG00000267546	2.06311	2.11069	2.20017	1.72096
ENSG00000272338	2.03185	1.75395	1.60322	1.72096
ENSG00000117010	1.9537	1.3229	2.37072	1.72096	ZNF684	zinc finger protein 684	127396
ENSG00000262154	1.76615	1.91745	1.96139	1.72096	EIF1P4	eukaryotic translation initiation factor 1 pseudogene 4	100130566
ENSG00000176933	1.70363	1.93232	1.41561	1.72096
ENSG00000111664	1.56296	1.81341	1.3815	1.72096	GNB3	G protein subunit beta 3	2784
ENSG00000220744	1.50044	1.30803	1.96139	1.72096	RPL5P18	ribosomal protein L5 pseudogene 18	389428
ENSG00000227105	1.43793	1.21885	1.80789	1.72096	PARP1P1	poly(ADP-ribose) polymerase 1 pseudogene 1	144
ENSG00000287470	1.23474	1.88773	1.29622	1.72096
ENSG00000286340	1.17222	1.56072	0.7675	1.72096
[truncated: 20,026 more rows]
